# Supplementary material for: Divergent transcription is associated with promoters of transcriptional regulators
Source: BMC Genomics. 2013 Dec 23;14:914. doi: 10.1186/1471-2164-14-914 (PMC3882496; doi:10.1186/1471-2164-14-914)
Supplement: Additional file 3: Table S2 — LUAT and associated coding genes found in mouse DN thymocytes (SOLiD platform). [file 1471-2164-14-914-S3.txt]

#Table S2. LUAT and associated coding genes found in mouse DN thymocytes (SOLiD platform).
#This file contains the expression levels and coordinates of LUATs and their associated transcripts.
#Fields contain the following informations:
#RefSeq - the RefSeq identifier, geneSymbol - the gene symbol of the coding gene, chrom - the name of the chromosome, start - The starting position of the coding transcript in the chromosome, end - the ending position of the coding transcript in the chromosome; strand - the strandness (+/-), FPKM* - The expression level of the transcript.
#Informations related to LUATs are suffixed with "_luat".
Refseq	GeneSymbol	chrom	start	end	strand	FPKM_DN_Solid4	chrom_luat	start_luat	end_luat	strand_luat	FPKM_DN_Solid4_luat
NM_145974	N4bp3	chr11	51456591	51464575	-	0.998216	chr11	51464695	51470845	+	0.775392
NM_172436	Slc25a12	chr2	71112352	71205611	-	10.7773	chr2	71205887	71206440	+	1.40153
NM_172429	Smndc1	chr19	53453704	53465063	-	5.07891	chr19	53465410	53470850	+	0.999764
NM_177923	H2-M10.2	chr17	36421226	36423366	-	0	chr17	36422105	36422377	+	0.594142
NM_027901	Gtf3c2	chr5	31458379	31482517	-	8.6463	chr5	31482588	31483975	+	1.34692
NM_019800	Acp6	chr3	96962700	96980499	+	5.51322	chr3	96961235	96962367	-	1.05299
NM_134112	Kctd1	chr18	15127194	15309955	-	0.515105	chr18	15308878	15310678	+	1.20572
NM_030886	Ankrd17	chr5	90656191	90795211	-	6.78887	chr5	90795922	90797639	+	0.961959
NM_145156	Slc25a28	chr19	43738292	43749371	-	3.98627	chr19	43750341	43751643	+	0.478689
NM_001081203	Sbno1	chr5	124818711	124875923	-	10.4829	chr5	124876433	124877332	+	0.56024
NM_015806	Mapk6	chr9	75234708	75257821	-	2.1883	chr9	75258066	75267920	+	0.772735
NM_026969	Sec31a	chr5	100790668	100845253	-	7.23328	chr5	100845626	100850859	+	0.871357
NM_080557	Snx4	chr16	33251542	33299648	+	4.56639	chr16	33244006	33251400	-	1.0954
NM_017465	Sult2b1	chr7	52985353	53014925	-	0.124341	chr7	53012637	53018106	+	0.569544
NM_022979	Nup98	chr7	109282717	109358634	-	8.55722	chr7	109358871	109370072	+	0.958153
NM_133839	Mmadhc	chr2	50135401	50152197	-	8.73138	chr2	50152261	50160860	+	0.653112
NM_023167	Mrpl4	chr9	20807181	20813281	+	3.35654	chr9	20804548	20806968	-	0.487326
NM_145571	Mob1a	chr6	83276033	83290943	+	17.2173	chr6	83271799	83275914	-	0.918348
NM_001127177	Ptpn2	chr18	67825155	67884275	-	1.57414	chr18	67884499	67886105	+	0.616882
NM_019937	Ccnl1	chr3	65750073	65762147	-	27.012	chr3	65762322	65767404	+	1.30124
NM_001081195	Arid4a	chr12	72116954	72200338	+	5.10176	chr12	72102248	72116583	-	2.40425
NM_008379	Kpnb1	chr11	97021024	97049206	-	20.6582	chr11	97049534	97051908	+	1.27915
NM_001001295	Dis3l	chr9	64154563	64189064	-	0.674062	chr9	64189085	64196445	+	NA
NM_009164	Sh3bp1	chr15	78730216	78742482	+	5.81669	chr15	78722499	78730035	-	1.21299
NM_011133	Pole2	chr12	70302766	70329177	-	3.15367	chr12	70329662	70331760	+	0.538483
NM_026609	Leprotl1	chr8	35198626	35209793	-	8.76311	chr8	35210155	35217490	+	0.745134
NM_176917	Mettl4	chr17	95126420	95149232	-	6.42329	chr17	95149475	95163417	+	1.51098
NM_173010	Ube3a	chr7	66484120	66545188	+	3.58478	chr7	66481810	66483931	-	0.635628
NM_029775	Dcun1d5	chr9	7184566	7207031	+	17.235	chr9	7177047	7184483	-	2.12754
NM_001170395	Cd163	chr6	124254669	124280545	+	3.64539e-06	chr6	124248985	124254426	-	0.516366
NM_001024703	Mctp2	chr7	79222716	79451481	-	2.75008	chr7	79452170	79460027	+	0.564514
NM_153125	Sec16a	chr2	26264951	26300736	-	3.88205	chr2	26301465	26306861	+	0.708096
NM_028301	Anks3	chr16	4941420	4964330	-	13.764	chr16	4964931	4972538	+	0.748679
NM_177723	Vsig8	chr1	174486069	174493848	+	0.109877	chr1	174483813	174486004	-	0.554515
NM_011967	Psma5	chr3	108059844	108082870	+	21.1207	chr3	108054229	108059731	-	0.642879
NM_029794	Cpsf4l	chr11	113559485	113571331	-	5.52158e-07	chr11	113571655	113574028	+	0.571393
NM_134255	Elovl5	chr9	77765172	77832326	+	15.9307	chr9	77761646	77765098	-	0.565454
NM_001037134	Ccne2	chr4	11118501	11131829	+	2.23506	chr4	11102929	11118296	-	1.79763
NM_019490	Uso1	chr5	92566964	92631821	+	11.1544	chr5	92564136	92566651	-	0.441704
NM_025901	Polr3k	chr2	181599065	181605531	+	6.50139	chr2	181595808	181598903	-	1.29342
NM_001177370	Nfkb2	chr19	46380420	46386580	+	9.84562	chr19	46361293	46380039	-	1.33105
NM_001199284	Slc43a2	chr11	75345196	75391074	+	0.491801	chr11	75336534	75345005	-	0.780453
NM_016856	Cpsf2	chr12	103214184	103244203	+	5.51815	chr12	103205063	103213729	-	0.916793
NM_175649	Tnfrsf26	chr7	150793590	150813750	-	1.41274	chr7	150813973	150821405	+	0.787161
NM_011400	Slc2a1	chr4	118781350	118809934	+	1.30736	chr4	118779409	118780115	-	1.84385
NM_145569	Mat2a	chr6	72382793	72389552	-	42.7429	chr6	72389727	72390969	+	0.6774
NM_011636	Plscr1	chr9	92145032	92167399	+	1.77308	chr9	92141051	92144944	-	0.567762
NM_026006	Sft2d3	chr18	32068748	32071557	-	0.867294	chr18	32072403	32082855	+	1.16333
NM_001078167	Srsf1	chr11	87861173	87867259	+	18.1246	chr11	87848273	87860659	-	0.72197
NM_145401	Prkag2	chr5	24368553	24606460	-	0.659374	chr5	24607003	24610883	+	0.651288
NM_001081319	C030046E11Rik	chr19	29596772	29680411	+	4.92068	chr19	29567450	29596466	-	0.924322
NM_144814	Rcor3	chr1	193924343	193961669	-	1.54114	chr1	193962528	193968817	+	0.716158
NM_012042	Cul1	chr6	47404323	47476138	+	11.2777	chr6	47401645	47403783	-	0.724765
NM_008131	Glul	chr1	155747075	155756844	+	5.71055	chr1	155745339	155746235	-	0.342617
NM_009811	Casp6	chr3	129604343	129617020	+	11.7879	chr3	129605547	129610483	-	0.734713
NM_011551	Ubtf	chr11	102165874	102180410	-	2.35958	chr11	102179711	102181530	+	0.42205
NM_001101471	Akap5	chr12	77425878	77435138	+	0.0813651	chr12	77420971	77427954	-	0.650105
NM_001122675	Zcchc2	chr1	107886983	107930654	+	8.22489	chr1	107870313	107886955	-	1.24458
NM_172148	B9d2	chr7	26466177	26471577	+	5.00742	chr7	26465005	26465638	-	0.596422
NM_001043228	Dntt	chr19	41103765	41134015	+	177.433	chr19	41073560	41106552	-	8.09937
NM_001093754	Dennd2d	chr3	106285349	106303972	+	1.74177	chr3	106282711	106284766	-	0.498088
NM_008448	Kif5b	chr18	6201003	6241522	-	10.8847	chr18	6242131	6244832	+	0.464329
NM_001199348	Foxp3	chrX	7157609	7172369	+	0.0113613	chrX	7158244	7159482	-	0.609564
NM_024436	Rab22a	chr2	173485346	173527683	+	5.50681	chr2	173441389	173485034	-	1.13399
NM_028780	Tm9sf1	chr14	56254803	56262643	-	4.09533	chr14	56262640	56267854	+	1.81019
NM_028112	Seh1l	chr18	67934530	67952247	+	2.67888	chr18	67921768	67934475	-	0.90005
NM_008593	Foxd2	chr4	114578885	114581503	-	0.134311	chr4	114581993	114594537	+	1.23457
NM_001014973	Snx13	chr12	35731861	35832149	+	9.69469	chr12	35727687	35731553	-	1.03775
NM_001033268	Fam120a	chr13	48974586	49063197	-	20.0994	chr13	49063942	49065653	+	2.90174
NM_009238	Sox4	chr13	29042599	29045551	-	12.4008	chr13	29045915	29064177	+	0.712196
NM_019667	Stam2	chr2	52547725	52601183	-	3.01948	chr2	52601600	52605793	+	0.665717
NM_010754	Smad2	chr18	76401579	76465385	+	8.87426	chr18	76387153	76400772	-	0.920869
NM_009830	Ccne2	chr4	11118856	11131926	+	0.723079	chr4	11102929	11118296	-	1.79763
NM_020506	Xpo4	chr14	58201108	58283793	-	6.90291	chr14	58284221	58290927	+	0.81838
NM_023503	Ing2	chr8	48752532	48760513	-	1.89174	chr8	48761137	48770641	+	1.55051
NM_016786	Ube2k	chr5	65928500	65990228	+	6.07907	chr5	65927817	65928035	-	0.722095
NM_001013608	0610007P08Rik	chr13	63916628	64001609	+	4.36491	chr13	63914853	63916470	-	0.64445
NM_001081034	Fbxo11	chr17	88390199	88464625	-	6.86586	chr17	88465728	88472269	+	0.803133
NM_018889	Pigb	chr9	72863503	72887506	-	1.63965	chr9	72887558	72892523	+	0.717773
NM_028307	Tdrkh	chr3	94217240	94235421	+	1.10028	chr3	94213942	94215972	-	0.95891
NM_001199044	Prrc2a	chr17	35286031	35301822	-	2.53454	chr17	35302211	35305007	+	0.709916
NM_212484	Cnot6	chr11	49488212	49526212	-	23.8657	chr11	49526780	49528205	+	0.719304
NM_175105	Aqp11	chr7	104874889	104886757	-	40.3488	chr7	104886837	104890770	+	1.06243
NM_001039056	Kcnj15	chr16	95479258	95521865	+	7.68255e-07	chr16	95477549	95478466	-	0.936625
NM_029294	Prps1l1	chr12	35669433	35671108	+	0.00370714	chr12	35656499	35681276	-	1.38997
NM_001190314	Mfrp	chr9	43909853	43917270	+	NA	chr9	43911115	43914468	-	0.520194
NM_026485	Trabd	chr15	88906494	88917505	+	3.3309	chr15	88903182	88906213	-	0.731081
NM_001081049	Mll1	chr9	44611438	44689357	-	14.2656	chr9	44689527	44695514	+	0.800419
NM_199028	Bend3	chr10	43198946	43235223	+	0.959477	chr10	43197330	43198251	-	0.900903
NM_054070	Afg3l1	chr8	126001762	126027816	+	5.04287	chr8	125994074	126001674	-	0.904756
NM_146103	Tmem185b	chr1	121422731	121425560	+	2.25592	chr1	121420097	121422182	-	0.595535
NM_080556	Tm9sf2	chr14	122506304	122558825	+	19.0914	chr14	122501334	122506113	-	0.647709
NM_013811	Dnahc8	chr17	30763881	31012209	+	10.3093	chr17	30763280	30763668	-	0.535647
NM_001162903	2010109K11Rik	chr12	33063654	33067808	+	1.70153	chr12	33061386	33063627	-	1.1053
NM_001145920	Runx2	chr17	44740950	44873597	-	0.460941	chr17	44873609	44876937	+	0.510957
NM_009632	Parp2	chr14	51427621	51440975	+	6.60899	chr14	51427109	51427447	-	2455.91
NM_008143	Gnb2l1	chr11	48613862	48619743	+	253.946	chr11	48610067	48613473	-	0.832941
NM_010548	Il10	chr1	132916422	132921547	+	0.863435	chr1	132913761	132917433	-	0.639526
NM_178082	Insig2	chr1	123202099	123229157	-	1.22388e-07	chr1	123224686	123230164	+	0.683747
NM_145480	Rfc4	chr16	23114021	23127803	-	2.4281	chr16	23128011	23132599	+	0.572568
NM_021876	Eed	chr7	97103164	97129486	-	6.96347	chr7	97130031	97131760	+	1.2953
NM_011078	Phf2	chr13	48897119	48966254	-	4.4526	chr13	48966653	48973718	+	1.33652
NM_025624	Pomp	chr5	148672204	148687354	+	19.8355	chr5	148670053	148672016	-	0.759577
NM_001013378	Uspl1	chr5	149996136	150027010	+	1.09588	chr5	149984438	149995719	-	0.777242
NM_007713	Clk3	chr9	57598518	57613667	-	9.36764	chr9	57613942	57614455	+	0.528398
NM_001048250	2810008M24Rik	chr13	108834668	108839340	+	9.47814	chr13	108831321	108834513	-	0.905685
NM_145514	Wdr26	chr1	183103357	183142109	-	12.3662	chr1	183142405	183152429	+	1.02612
NM_010074	Dpp4	chr2	62168130	62250288	-	20.876	chr2	62250564	62251573	+	0.915239
NM_145831	Dmrt2	chr19	25746901	25753481	+	0.939056	chr19	25744092	25746716	-	0.915222
NM_001110826	Ddx6	chr9	44412975	44448814	+	2.73951	chr9	44406942	44412573	-	1.82368
NM_178404	Zc3h6	chr2	128793138	128844299	+	2.76297	chr2	128791467	128792961	-	0.774656
NM_009536	Ywhae	chr11	75546389	75579343	+	64.8761	chr11	75543642	75545961	-	0.559978
NM_011397	Slc23a1	chr18	35774258	35786881	-	0.254576	chr18	35786236	35788398	+	1.00952
NM_001177844	Frmd4a	chr2	4480800	4535089	+	13.497	chr2	4473359	4480318	-	0.696565
NM_198095	Bst2	chr8	74058161	74061336	-	16.4818	chr8	74061803	74062898	+	0.679306
NM_172770	Ttc12	chr9	49245066	49294330	-	0.998998	chr9	49294735	49296577	+	0.831808
NM_145965	Gphn	chr12	79327642	79785756	+	3.19507	chr12	79317656	79327437	-	0.946758
NM_178891	Prmt6	chr3	110051464	110053916	-	1.83733	chr3	110054917	110056355	+	0.720314
NM_010090	Dusp2	chr2	127161895	127164113	+	4.39602	chr2	127147245	127163416	-	0.93345
NM_029782	Calr3	chr8	74948082	74959055	-	1.71695e-08	chr8	74959059	74959260	+	1.21053
NM_013499	Cr1l	chr1	196929982	196957764	-	11.5619	chr1	196957826	196967169	+	0.772234
NM_008997	Rab11b	chr17	33879429	33897431	-	5.37817	chr17	33898034	33898659	+	0.721085
NM_175375	Ankhd1	chr18	36720257	36818562	+	10.9815	chr18	36717657	36719811	-	1.45518
NM_001081223	Rbbp8	chr18	11816351	11901716	+	2.87248	chr18	11812529	11814880	-	0.473616
NM_001033186	Skap1	chr11	96325905	96620936	+	2.06311	chr11	96321091	96325705	-	0.695168
NM_013796	Nagpa	chr16	5195373	5204105	-	1.22026	chr16	5204674	5205136	+	0.555035
NM_178751	Orai2	chr5	136623332	136646526	-	4.24055	chr5	136646789	136647750	+	1.18557
NM_001038635	Stk35	chr2	129626253	129658021	+	0.146348	chr2	129623147	129626204	-	0.896176
NM_001199141	Zmynd11	chr13	9684082	9764560	-	7.19042	chr13	9764779	9764987	+	1.18659
NM_011914	Whsc2	chr5	34240829	34278907	-	7.13937	chr5	34279037	34291232	+	0.92582
NM_145453	Zcchc9	chr13	91936138	91947301	-	4.93064	chr13	91948126	91954766	+	0.526692
NM_001024560	Snx32	chr19	5495278	5510489	-	2.07328	chr19	5510800	5522287	+	0.9935
NM_178385	Tbcc	chr17	47027570	47029412	+	0.83765	chr17	47022592	47027201	-	0.820085
NM_015794	Fbxl17	chr17	63395301	63849929	-	1.11042	chr17	63849890	63853369	+	1.11367
NM_009840	Cct8	chr16	87483570	87496114	-	24.7246	chr16	87496325	87506225	+	1.13483
NM_133224	Atp13a1	chr8	72315062	72331647	+	8.93919	chr8	72313588	72315053	-	0.6367
NM_177045	Cc2d1b	chr4	108292561	108306727	+	5.24448	chr4	108287783	108292223	-	0.844415
NM_001199283	Slc43a2	chr11	75345614	75391074	+	1.89476	chr11	75336534	75345005	-	0.780453
NM_025838	Tmem107	chr11	68884311	68886795	+	0.691538	chr11	68882598	68884080	-	0.267738
NM_009429	Tpt1	chr14	76245063	76248110	+	195.392	chr14	76242880	76244567	-	0.799409
NM_019690	Gnas	chr2	174109821	174163585	+	0.663859	chr2	174089064	174120932	-	1.80821
NM_183111	Rfpl3s	chr9	55810396	55828739	-	0.0169771	chr9	55827308	55830879	+	0.53973
NM_001033274	Brd1	chr15	88517465	88564649	-	7.6865	chr15	88564824	88569299	+	0.588546
NM_016924	Rwdd2b	chr16	87433576	87440837	-	2.5982	chr16	87440930	87445703	+	0.620751
NM_177186	Slc35e2	chr4	154975525	154997450	+	2.58099	chr4	154973474	154975405	-	0.687318
NM_028142	Nsun4	chr4	115704375	115726481	-	1.59104	chr4	115726682	115730070	+	0.635441
NM_053263	Hnrnpa3	chr2	75497316	75507464	+	37.8548	chr2	75493801	75496812	-	0.77892
NM_172307	Mbtps2	chrX	153985754	154036647	-	2.24292	chrX	154038115	154039607	+	1.07544
NM_025948	Lsm14a	chr7	35129739	35174559	-	14.7317	chr7	35174827	35184956	+	0.885946
NM_001168508	Mapk14	chr17	28828287	28885350	+	1.47118	chr17	28827849	28828053	-	0.587377
NM_001204915	Reep3	chr10	66471937	66559736	-	3.2616e-06	chr10	66559889	66589436	+	1.54548
NM_001081383	Mll3	chr5	24777612	25004601	-	9.17072	chr5	25005723	25010269	+	0.873078
NM_007505	Atp5a1	chr18	78012507	78021607	+	57.7893	chr18	78011103	78012246	-	0.90813
NM_013815	Baz1a	chr12	55993976	56087323	-	7.26239	chr12	56087394	56089312	+	0.914074
NM_011690	Vars	chr17	35137852	35153274	+	9.57885	chr17	35130250	35137808	-	1.4387
NM_009122	Satb1	chr17	51875512	51971972	-	0.596678	chr17	51972325	52003793	+	3.16528
NM_172517	Rbbp5	chr1	134373944	134402242	+	5.86846	chr1	134360751	134373623	-	1.03255
NM_026632	Rpa3	chr6	8205936	8209141	-	9.27344	chr6	8209397	8378965	+	1.28136
NM_011221	Purb	chr11	6374785	6375920	-	3.2046	chr11	6376378	6397664	+	1.01901
NM_177320	Pik3r5	chr11	68245627	68311348	+	6.78926	chr11	68244630	68245053	-	0.751541
NM_008416	Junb	chr8	87500808	87502647	-	1.25194	chr8	87503005	87503343	+	0.700924
NM_001177619	Arpp21	chr9	112056967	112137345	-	35.0247	chr9	112138832	112158965	+	0.781417
NM_009177	St3gal1	chr15	66934437	67008444	-	8.43888	chr15	67008636	67015955	+	0.976272
NM_010902	Nfe2l2	chr2	75513576	75542698	-	4.64965	chr2	75542890	75549375	+	0.872333
NM_178364	Zfp369	chr13	65380162	65399103	+	8.5235	chr13	65362528	65380017	-	0.776028
NM_028769	Syvn1	chr19	6046576	6053718	+	0.36519	chr19	6040979	6046930	-	1.11958
NM_001083959	Spo11	chr2	172805343	172819077	+	4.17741	chr2	172790891	172803865	-	1.2922
NM_130889	Anp32b	chr4	46463989	46485395	+	16.8438	chr4	46456782	46463732	-	0.73832
NM_009009	Rad21	chr15	51794150	51823306	-	17.269	chr15	51823734	51827784	+	0.561665
NM_011701	Vim	chr2	13495938	13504453	+	17.8676	chr2	13491164	13495354	-	0.66987
NM_172920	Dpy19l1	chr9	24216225	24307584	-	3.42891	chr9	24308067	24309268	+	0.564709
NM_028639	Ttc7	chr17	87682226	87781110	+	4.68957	chr17	87678591	87681772	-	0.67487
NM_207669	Gabpb1	chr2	126454649	126501223	-	4.3071	chr2	126501403	126511164	+	2.65101
NM_080848	Wdr5	chr2	27370667	27392055	+	7.61039	chr2	27368427	27369211	-	0.600226
NM_009409	Top2b	chr14	17197720	17263301	+	28.3971	chr14	17195429	17196879	-	0.729699
NM_001166635	Mid1ip1	chrX	10294491	10296828	+	6.70858e-06	chrX	10293448	10293681	-	2.60587
NM_009105	Rsu1	chr2	12998636	13192905	-	8.24966	chr2	13193478	13207776	+	0.553975
NM_008910	Ppm1a	chr12	73862198	73895927	+	7.53274	chr12	73859592	73861422	-	0.700514
NM_019979	Selk	chr14	30781566	30788260	+	5.4516	chr14	30780188	30780442	-	1.25355
NM_153576	Cxcl17	chr7	26185072	26197905	-	0	chr7	26181636	26203401	+	0.700271
NM_026383	Pnrc2	chr4	135426841	135429761	-	20.8625	chr4	135430093	135433379	+	0.64837
NM_145457	Paip1	chr13	120217714	120249127	+	3.62049	chr13	120208775	120217256	-	NA
NM_026162	Plxdc2	chr2	16277949	16673742	+	12.0513	chr2	16273644	16277894	-	0.7276
NM_001163767	Tctex1d1	chr4	102658984	102678199	+	1.79026e-08	chr4	102653827	102662178	-	0.75477
NM_026557	Rchy1	chr5	92377930	92392094	-	6.78619	chr5	92392204	92401007	+	0.667559
NM_026316	Aldh3b1	chr19	3913491	3929716	-	1.31169	chr19	3930444	3935185	+	1.06722
NM_001122829	Upf1	chr8	72855421	72877172	-	2.08367	chr8	72877251	72878685	+	0.985328
NM_009824	Cbfa2t3	chr8	125149036	125223009	-	2.07789	chr8	125223161	125224233	+	0.847826
NM_001029837	Pik3cd	chr4	149023277	149075738	-	9.6639	chr4	149076955	149083581	+	0.722633
NM_134156	Actn1	chr12	81268529	81361358	-	19.8465	chr12	81361734	81363853	+	0.568059
NM_007611	Casp7	chr19	56471619	56516833	+	4.5067	chr19	56470496	56471197	-	0.750901
NM_027707	Nipbl	chr15	8241225	8394463	-	14.5655	chr15	8394840	8402153	+	1.56111
NM_007602	Capn5	chr7	105270075	105326703	-	17.2144	chr7	105326844	105340831	+	2.4643
NM_009338	Acat2	chr17	13135908	13153591	-	2.53469	chr17	13154092	13154645	+	0.961971
NM_010592	Jund	chr8	73221638	73224515	+	1.61225	chr8	73217298	73222758	-	1.06661
NM_019408	Nfkb2	chr19	46380185	46386580	+	5.1976	chr19	46361293	46380039	-	1.33105
NM_178923	Scaf4	chr16	90229385	90284670	-	6.33288	chr16	90285432	90287002	+	0.765333
NM_007917	Eif4e	chr3	138189155	138220563	+	10.6993	chr3	138188016	138188821	-	0.936304
NM_027652	Ept1	chr5	30559158	30598976	+	1.87837	chr5	30556207	30558927	-	1.3403
NM_001037754	Baiap2	chr11	119804406	119863932	+	0.838546	chr11	119786485	119803966	-	1.2895
NM_027557	Pwwp2a	chr11	43495500	43520695	+	3.74139	chr11	43489271	43495289	-	0.589771
NM_001170742	Wdr59	chr8	113972684	114046007	-	2.02635	chr8	114046325	114047645	+	0.821399
NM_007692	Chkb	chr15	89256780	89260358	-	3.42775	chr15	89260981	89262301	+	0.971031
NM_001122640	Arhgap17	chr7	130422663	130513429	-	0.0488226	chr7	130514141	130519343	+	0.631473
NM_177725	Lrrc8a	chr2	30093289	30119310	+	2.73265	chr2	30091366	30093010	-	1.03096
NM_009223	Snn	chr16	11066391	11075078	+	8.48133	chr16	11064321	11065960	-	0.69561
NM_025658	Ms4a4d	chr19	11611339	11632956	+	0.107153	chr19	11608860	11611144	-	0.470176
NM_001033276	Mll2	chr15	98662100	98701614	-	10.5662	chr15	98703104	98704511	+	0.59051
NM_028047	1500002O20Rik	chr7	25184647	25207796	+	2.70451	chr7	25177190	25184538	-	0.684197
NM_029701	Spcs3	chr8	55605787	55615351	-	8.76575	chr8	55615665	55631224	+	0.607828
NM_009730	Atrn	chr2	130732232	130856062	+	2.03248	chr2	130711011	130732104	-	0.737522
NM_026113	Gtf3c6	chr10	39969009	39977471	-	5.19125	chr10	39978141	39979511	+	2244.42
NM_001164533	Dap3	chr3	88724725	88754204	-	7.06396e-07	chr3	88754280	88769733	+	1.0697
NM_175511	Fam78a	chr2	31922405	31939225	-	4.01285	chr2	31940464	31943140	+	0.47458
NM_020567	Gmnn	chr13	24843714	24853806	-	6.96505	chr13	24854012	24855950	+	0.661676
NM_026444	Cs	chr10	127774888	127799535	+	16.2499	chr10	127772324	127774627	-	0.604456
NM_001013012	Zfp787	chr7	6083091	6107573	-	1.64243	chr7	6107925	6108973	+	0.950737
NM_011865	Pcbp1	chr6	86474491	86476159	-	7.51081	chr6	86476260	86516359	+	1.93635
NM_015783	Isg15	chr4	155573533	155574927	-	9.03974	chr4	155573070	155573644	+	4.7515
NM_008640	Laptm4a	chr12	8928113	8945547	+	10.8512	chr12	8918790	8927709	-	0.670119
NM_177470	Acaa2	chr18	74938866	74965861	+	10.0961	chr18	74937980	74938677	-	221.822
NM_001199009	Dcaf11	chr14	56179760	56188902	+	2.48222	chr14	56176452	56178815	-	0.846504
NM_025542	2410001C21Rik	chr2	172266078	172295399	+	9.9758	chr2	172261060	172265997	-	0.747762
NM_026470	Spata6	chr4	111392615	111501745	+	12.2953	chr4	111372551	111392651	-	1.57547
NM_145589	Prr14	chr7	134615128	134620272	+	5.23012	chr7	134609146	134614484	-	1.26294
NM_011104	Prkce	chr17	86567125	87057259	+	0.313262	chr17	86564802	86566663	-	0.503639
NM_029682	Stambpl1	chr19	34266760	34314818	+	4.01358	chr19	34264673	34265365	-	0.404837
NM_144899	Adamtsl4	chr3	95480127	95491781	-	0.0341375	chr3	95488962	95492355	+	0.501172
NM_001110504	Capn1	chr19	5988545	6015825	-	3.76965	chr19	6015323	6017232	+	0.817941
NM_016714	Nup50	chr15	84753858	84773393	+	3.62181	chr15	84742145	84753691	-	0.97722
NM_177342	Taf5	chr19	47142238	47157969	+	1.61723	chr19	47140449	47142142	-	0.765527
NM_001005868	Erbb2ip	chr13	104608866	104710594	-	16.8719	chr13	104710927	104714856	+	1.8848
NM_001177467	Gm7030	chr17	36264554	36266370	-	0.051396	chr17	36264028	36276952	+	0.813876
NM_009178	St3gal4	chr9	34854164	34924395	-	1.82493	chr9	34924424	34930699	+	3.21741
NM_021488	Ghrl	chr6	113666113	113669874	-	0.0138394	chr6	113661689	113676714	+	1.08763
NM_145494	Me2	chr18	73929694	73975046	-	7.37776	chr18	73976409	73977480	+	1.35423
NM_001163301	Pxmp3	chr3	5560188	5576151	-	1.12802	chr3	5577006	5582562	+	0.82636
NM_153176	Spg7	chr8	125589408	125621651	+	6.14454	chr8	125581695	125589288	-	0.657477
NM_001110327	Dmtf1	chr5	9118868	9161776	-	2.70219	chr5	9162224	9163147	+	0.71498
NM_027740	Poc1b	chr10	98569805	98660622	+	2.16919	chr10	98566069	98570256	-	1.09636
NM_011678	Usp4	chr9	108250162	108294860	+	10.4404	chr9	108249393	108249774	-	0.59151
NM_021372	Sertad2	chr11	20443256	20553026	+	0.0225608	chr11	20431439	20442736	-	0.671541
NM_026035	Mrpl55	chr11	59016019	59019504	+	2.23771	chr11	59010957	59015864	-	3.70916
NM_001081382	Zfp777	chr6	47974187	47998113	-	2.75949	chr6	47998975	48001743	+	0.979018
NM_018808	Dnajb1	chr8	86132074	86135802	+	8.8858	chr8	86131220	86131468	-	2.72473
NM_172824	Ccdc14	chr16	34690702	34725280	+	1.54451	chr16	34689079	34689557	-	1.23021
NM_027193	Dph5	chr3	115591101	115632241	+	5.78054	chr3	115584334	115590992	-	0.873655
NM_027875	Syde1	chr10	78047248	78054709	-	0.766244	chr10	78054993	78057617	+	1.02845
NM_001166385	Sp4	chr12	119473406	119539913	-	4.90995e-05	chr12	119540710	119543626	+	0.978612
NM_007497	Atf1	chr15	100058290	100091679	+	7.72275	chr15	100054456	100058054	-	0.81472
NM_146451	Olfr164	chr16	19285887	19286834	-	0	chr16	19278486	19290313	+	0.695168
NM_001039483	Tmco1	chr1	169238801	169264109	+	3.06924	chr1	169236058	169238145	-	0.659233
NM_010925	Rrp1	chr10	77863107	77875788	-	19.7268	chr10	77876317	77882763	+	0.518861
NM_025396	Pgls	chr8	74116083	74120166	+	4.34629	chr8	74111356	74115936	-	0.767976
NM_019715	Kcmf1	chr6	72791108	72849973	-	4.5794	chr6	72850393	72852926	+	0.820687
NM_001146689	Ezh2	chr6	47480273	47545029	-	5.12816	chr6	47545495	47555628	+	0.920286
NM_001081016	Zc3h7b	chr15	81575278	81626699	+	4.17997	chr15	81574720	81574990	-	0.636726
NM_001167884	Suv420h1	chr19	3767421	3806324	+	2.02507	chr19	3764018	3767247	-	0.508599
NM_011121	Plk1	chr7	129302951	129313389	+	2.4422	chr7	129301003	129302790	-	0.531509
NM_001079849	Paip1	chr13	120217407	120249127	+	5.07682	chr13	120208775	120217256	-	0.874895
NM_001164636	A730011L01Rik	chr11	119352661	119372779	+	1.77059	chr11	119349585	119351397	-	0.82193
NM_010493	Icam1	chr9	20820404	20833240	+	3.33665	chr9	20817801	20820345	-	0.755035
NM_010278	Gfi1	chr5	108145674	108153363	-	8.17057	chr5	108154046	108166228	+	0.772038
NM_198710	Sypl	chr12	33639051	33664367	+	3.25621	chr12	33630006	33638712	-	0.625663
NM_010515	Igf2r	chr17	12875272	12962572	-	3.65073	chr17	12934960	12972159	+	4.08323
NM_153806	Dnttip2	chr3	121977332	121988189	+	8.75838	chr3	121976444	121977023	-	0.76413
NM_172280	2210018M11Rik	chr7	105739116	105805079	-	4.82572	chr7	105805217	105808611	+	1.24084
NM_009067	Ralbp1	chr17	66197769	66235095	-	0.133397	chr17	66235513	66242079	+	0.630166
NM_007886	Dtnb	chr12	3573041	3781398	+	1.52069	chr12	3570301	3571965	-	NA
NM_010878	Nck1	chr9	100395422	100446472	-	11.8763	chr9	100446582	100455509	+	1.08665
NM_009795	Capns1	chr7	30971961	30980067	-	16.8596	chr7	30980261	30982057	+	0.998733
NM_023377	Stard5	chr7	90780527	90790838	+	2.56469	chr7	90770108	90780342	-	0.846346
NM_001166547	Eif4enif1	chr11	3102998	3144591	+	2.86999	chr11	3098721	3102164	-	NA
NM_008059	G0s2	chr1	195098354	195099382	-	0.560946	chr1	195100229	195109747	+	1.5958
NM_024468	Trim39	chr17	36395818	36408949	-	2.26121e-05	chr17	36408774	36420843	+	2.04904
NM_001159517	Qk	chr17	10399336	10512226	-	9.02703	chr17	10512473	10522049	+	0.747628
NM_008562	Mcl1	chr3	95462643	95467101	+	27.3968	chr3	95456906	95462492	-	0.707425
NM_001042634	Clk1	chr1	58468832	58480932	-	38.117	chr1	58482096	58484670	+	0.59442
NM_001177369	Nfkb2	chr19	46379227	46386580	+	1.06639	chr19	46361293	46380039	-	1.33105
NM_178648	Ubxn8	chr8	34730058	34752448	-	2.58658	chr8	34752595	34758367	+	0.548361
NM_008391	Irf2	chr8	47825099	47932812	+	8.03416	chr8	47811685	47824728	-	1.25737
NM_001164433	Mical1	chr10	41196120	41206836	+	9.43122e-05	chr10	41194542	41195969	-	0.418004
NM_181322	Ctcf	chr8	108160438	108206822	+	16.5065	chr8	108139586	108160170	-	4.04728
NM_025456	Eapp	chr12	55774454	55796852	-	6.96497	chr12	55797763	55798247	+	1136.83
NM_008085	Gapdhs	chr7	31514906	31524375	-	0.00480668	chr7	31516279	31534683	+	1.15602
NM_020587	Srsf4	chr4	131429554	131457640	+	4.71962	chr4	131425798	131429311	-	0.802731
NM_007600	Capn1	chr19	5988545	6015247	-	4.06762	chr19	6015323	6017232	+	0.817941
NM_016888	B3gnt2	chr11	22734739	22759735	-	5.27191	chr11	22760930	22761329	+	0.78419
NM_178707	Zfp592	chr7	88138570	88190048	+	3.28978	chr7	88129093	88138095	-	0.832536
NM_146019	Chd3	chr11	69156775	69182928	-	7.14699	chr11	69182988	69195774	+	0.729516
NM_010361	Gstt2	chr10	75294590	75297626	-	3.90046	chr10	75298887	75299862	+	0.601112
NM_001024919	Bod1	chr11	31565150	31571862	-	4.20832	chr11	31572330	31576005	+	0.626759
NM_015827	Copb2	chr9	98464150	98488794	+	13.0569	chr9	98462860	98463997	-	0.632029
NM_008288	Hsd11b1	chr1	195047835	195090239	-	6.88691	chr1	195090957	195098627	+	0.970417
NM_011055	Pde3b	chr7	121558768	121681451	+	5.84784	chr7	121555103	121558511	-	2.89278
NM_026101	Herc4	chr10	62706545	62780629	+	7.79309	chr10	62705704	62706153	-	0.660759
NM_176919	Ppm1h	chr10	122115818	122359030	+	3.43426	chr10	122105283	122115781	-	0.847611
NM_027354	Poc1a	chr9	106183392	106252222	+	1.8722	chr9	106181755	106182824	-	0.835722
NM_177732	Slc35d1	chr4	102844323	102887489	-	2.55361	chr4	102888023	102892658	+	1.66454
NM_016692	Incenp	chr19	9946787	9974023	-	6.42326	chr19	9974243	9977415	+	1.03172
NM_001110850	Crem	chr18	3266352	3337587	-	0.432393	chr18	3336950	3344310	+	0.518151
NM_001081343	3110043O21Rik	chr4	35138531	35173129	-	0.526956	chr4	35173478	35174604	+	0.382159
NM_175177	Bdh1	chr16	31422383	31458987	+	1.59393e-06	chr16	31420992	31428698	-	NA
NM_009516	Wee1	chr7	117265573	117286813	+	3.32315	chr7	117262391	117265089	-	0.907753
NM_011364	Sh2d1a	chrX	39855785	39875252	+	10.1677	chrX	39848726	39855339	-	0.637878
NM_008715	Ints6	chr14	63295165	63379949	-	3.55738	chr14	63380677	63383847	+	0.514606
NM_009455	Ube2e1	chr14	19115243	19164358	-	18.3489	chr14	19165529	19176360	+	0.636775
NM_172487	Prrt3	chr6	113444089	113451812	-	0.0145567	chr6	113448088	113451595	+	0.464725
NM_025825	Appbp2	chr11	85004812	85048622	-	9.06717	chr11	85048704	85055517	+	0.958775
NM_029850	Bcl7a	chr5	123794457	123824092	+	6.06719	chr5	123782865	123794248	-	1.0169
NM_146243	Actr2	chr11	19962307	20012954	-	22.1391	chr11	20013186	20018057	+	0.950411
NM_001110824	Foxp4	chr17	48004082	48061581	-	2.73265	chr17	48062468	48080596	+	0.97332
NM_009128	Scd2	chr19	44368166	44381352	+	31.5163	chr19	44366625	44367654	-	0.639287
NM_145926	Mgat4b	chr11	50038837	50048605	+	2.02166	chr11	50036389	50038116	-	0.627641
NM_001081216	Phip	chr9	82759766	82869096	-	13.7135	chr9	82869531	82873119	+	0.703789
NM_011749	Zfp148	chr16	33380861	33503989	+	8.34907	chr16	33379858	33380601	-	0.859012
NM_172261	Ppp1r9b	chr11	94852526	94868212	+	10.6209	chr11	94844287	94852389	-	0.740041
NM_175251	Arid2	chr15	96117953	96235894	+	11.0068	chr15	96089154	96116939	-	4.69862
NM_009713	Arsa	chr15	89302907	89307855	-	1.14145	chr15	89306777	89312453	+	0.500347
NM_030113	Arhgap10	chr8	79774265	80041806	-	5.13245	chr8	80042479	80056807	+	0.866667
NM_008210	H3f3a	chr1	182732699	182743734	-	44.5924	chr1	182743886	182760438	+	1.71405
NM_027423	Polr3b	chr10	84085182	84189923	+	7.00732	chr10	84081171	84084622	-	1.51628
NM_023045	Xpo7	chr14	71054053	71166435	-	3.82569	chr14	71166774	71173903	+	0.727668
NM_133734	Dcaf11	chr14	56178866	56188902	+	1.93481	chr14	56176452	56178815	-	0.846504
NM_001162926	Fam84b	chr15	60650551	60656635	-	1.53649	chr15	60657583	60662876	+	0.584536
NM_001102430	Arfgef1	chr1	10127588	10222751	-	13.9271	chr1	10223782	10224088	+	1.45139
NM_001195003	Myst2	chr11	95133167	95171560	-	4.90883	chr11	95172020	95172744	+	0.668745
NM_001122992	Gmeb1	chr4	131776940	131817464	-	0.840284	chr4	131817592	131825176	+	1.04813
NM_027485	Med26	chr8	75018458	75072209	-	1.68643	chr8	75072419	75086783	+	2.31182
NM_001130529	Zkscan17	chr11	59299023	59320142	-	6.62932e-46	chr11	59319091	59327106	+	2.42436
NM_144528	Rnf126	chr10	79221260	79229666	-	6.8937	chr10	79229871	79235962	+	0.712718
NM_027434	Rprd1b	chr2	157854530	157903056	+	5.04052	chr2	157846957	157853858	-	0.860953
NM_010481	Hspa9	chr18	35097069	35114005	-	19.3384	chr18	35114551	35115478	+	0.465575
NM_001080977	Rsbn1l	chr5	20398842	20457640	-	8.72149	chr5	20457674	20474290	+	1.67944
NM_027248	Zfp219	chr14	52625752	52640408	-	6.79523	chr14	52640936	52641687	+	0.590271
NM_011603	Tbpl1	chr10	22423683	22451253	-	4.40278	chr10	22451871	22453771	+	0.818103
NM_001164089	Cops7a	chr6	124908429	124915547	-	3.24508	chr6	124915746	124918032	+	0.80631
NM_001081092	Taf4a	chr2	179646851	179711351	-	1.4857	chr2	179712387	179715773	+	0.757927
NM_133715	Arhgap27	chr11	103192798	103206016	-	2.05801	chr11	103206087	103211604	+	0.949037
NM_001168615	Tifab	chr13	56275064	56280246	-	0.409418	chr13	56281338	56281594	+	0.386549
NM_008495	Lgals1	chr15	78757155	78760895	+	25.692	chr15	78751135	78756777	-	0.578658
NM_023750	Zfp84	chr7	30553571	30566438	+	4.15346	chr7	30544384	30553353	-	0.744381
NM_001083341	Mboat2	chr12	25516464	25645164	+	0.00347952	chr12	25510980	25516144	-	0.663074
NM_134111	Eaf2	chr16	36792970	36874912	-	0.303495	chr16	36875695	36884064	+	1.9932
NM_001081241	Fam65a	chr8	108129129	108146118	+	3.95484	chr8	108128003	108128871	-	5.78405
NM_025818	1200014J11Rik	chr11	72861369	72897081	+	18.9201	chr11	72859512	72860919	-	0.699764
NM_177710	Ssh2	chr11	77029927	77273721	+	4.77817	chr11	77026522	77029353	-	0.601551
NM_172786	Il20ra	chr10	19432393	19479859	+	0.375846	chr10	19426255	19438502	-	1.18049
NM_145380	Eif3m	chr2	104839814	104857184	-	30.7799	chr2	104857897	104860253	+	0.533144
NM_025435	Thoc7	chr14	14781528	14793739	-	16.2559	chr14	14794208	14819928	+	1.35042
NM_001164037	Ly6e	chr15	74785481	74790335	+	0.801346	chr15	74782180	74785089	-	0.535398
NM_177603	Frat2	chr19	41920465	41922622	-	2.72549	chr19	41923181	41926660	+	0.751453
NM_177811	Zfp459	chr13	67506650	67522354	-	0.397205	chr13	67522959	67527495	+	0.895193
NM_009382	Thy1	chr9	43851467	43856662	+	103.558	chr9	43845789	43850063	-	0.664447
NM_001080794	G3bp2	chr5	92481172	92512583	-	0.000501655	chr5	92513162	92515317	+	NA
NM_145355	Rnf185	chr11	3315986	3352328	-	2.41326	chr11	3352484	3359693	+	0.992855
NM_029494	Rab30	chr7	99890224	99985627	+	0.131036	chr7	99874026	99889971	-	3.1741
NM_030692	Sacm1l	chr9	123439000	123501716	+	7.30919	chr9	123437659	123438627	-	1.19368
NM_001164290	Cuedc2	chr19	46404302	46413150	-	2.82605	chr19	46413195	46422097	+	0.78265
NM_134062	Dapk1	chr13	60703572	60864547	+	2.54399	chr13	60695602	60702838	-	0.742764
NM_001205044	Jarid2	chr13	44826143	45017012	+	0.0441984	chr13	44824165	44825384	-	0.619843
NM_178654	Pkn2	chr3	142453866	142544968	-	8.18466	chr3	142545296	142560734	+	1.1378
NM_026697	Rab14	chr2	35035725	35056640	-	9.03092	chr2	35056877	35059760	+	0.53549
NM_009680	Ap3b1	chr13	95128915	95336271	+	8.31945	chr13	95126739	95128804	-	1.60344
NM_198169	Gmeb2	chr2	180986156	181022671	-	3.93333	chr2	181022953	181031759	+	0.92192
NM_134021	Pnpo	chr11	96799130	96805333	-	4.34223	chr11	96805525	96830145	+	2.10982
NM_134002	Csnk1g2	chr10	80085525	80103516	+	1.00455	chr10	80079887	80084343	-	0.660427
NM_001085373	Mcc	chr18	44584714	44971836	-	0.329497	chr18	44972683	44974224	+	1.18303
NM_001159966	Ralgps2	chr1	158734297	158869518	-	3.42473	chr1	158869942	158877753	+	0.975267
NM_025980	Nrarp	chr2	25036278	25038852	+	1.07714	chr2	25033213	25035861	-	0.767918
NM_025691	Srp72	chr5	77403726	77428960	+	14.5233	chr5	77400280	77403367	-	0.849981
NM_198622	H1fx	chr6	87930415	87931476	-	0.182688	chr6	87932347	87935848	+	0.665373
NM_011157	Srgn	chr10	61957176	61970503	-	34.7164	chr10	61970752	61972167	+	0.455856
NM_010586	Itpr2	chr6	146060002	146450434	-	2.54956	chr6	146451015	146455405	+	0.735344
NM_022981	Zfp110	chr7	13420159	13435933	+	3.67257	chr7	13417987	13419699	-	0.534745
NM_007747	Cox5a	chr9	57369039	57380233	+	21.2388	chr9	57364943	57368521	-	0.555455
NM_011020	Hspa4l	chr3	40549535	40594287	+	3.7675	chr3	40546331	40548746	-	0.620825
NM_001081182	Atp8b2	chr3	89743403	89767430	-	8.31063	chr3	89768209	89772727	+	0.643331
NM_008538	Marcks	chr10	36853049	36858732	-	35.6388	chr10	36859657	36860571	+	0.721892
NM_001163794	Pdik1l	chr4	133830921	133843168	-	3.8925	chr4	133843966	133848499	+	NA
NM_175399	Exosc4	chr15	76157827	76161100	+	2.51407	chr15	76152804	76158609	-	0.600647
NM_008929	Dnajc3	chr14	119337154	119380924	+	8.00464	chr14	119334438	119336567	-	0.68276
NM_001113545	Lima1	chr15	99608899	99705887	-	0.0958584	chr15	99706300	99707762	+	0.712324
NM_009331	Tcf7	chr11	52066106	52095752	-	49.9791	chr11	52096957	52100152	+	0.723199
NM_008453	Klf3	chr5	65194762	65221368	+	14.9759	chr5	65191946	65194537	-	0.876719
NM_145969	Fam116a	chr14	27399036	27447895	+	0.339109	chr14	27353677	27411155	-	6.23375
NM_201361	Fam82a1	chr17	80014240	80081492	+	0.514744	chr17	80000659	80013868	-	0.711448
NM_001201341	Msi2	chr11	88547268	88579581	-	11.3517	chr11	88580076	88586363	+	0.576788
NM_018757	Nme6	chr9	109735308	109745475	+	2.88874	chr9	109730609	109735187	-	1.57968
NM_010880	Ncl	chr1	88241294	88256030	-	16.5158	chr1	88256141	88273687	+	1.53447
NM_007956	Esr1	chr10	5342780	5734495	-	1.87008	chr10	5734786	5735560	+	0.97339
NM_028419	Glrx5	chr12	106270899	106279120	+	5.30646	chr12	106266266	106270386	-	22.7746
NM_024270	Stard3nl	chr13	19449545	19487621	-	9.21571	chr13	19487980	19491516	+	0.673776
NM_028023	Cdca4	chr12	114058446	114067600	-	8.01343	chr12	114068027	114072572	+	0.734365
NM_008521	Ltc4s	chr11	50049974	50051973	-	0	chr11	50051155	50056205	+	0.555619
NM_001011814	Olfr524	chr7	147387711	147388667	-	0.424174	chr7	147382952	147404165	+	0.928066
NM_001170785	Mthfd1l	chr10	6179460	6373466	-	2.00385e-18	chr10	6374231	6376076	+	1.04627
NM_001110791	Sf1	chr19	6363690	6378038	+	4.96242	chr19	6354599	6363427	-	0.870628
NM_138656	Mvd	chr8	124957496	124967322	-	1.50865	chr8	124967085	124970222	+	0.922227
NM_001081293	Rprd2	chr3	95563796	95622876	-	4.63972	chr3	95623699	95626810	+	0.709764
NM_001122759	Pde7a	chr3	19125918	19211322	-	2.32154	chr3	19211824	19220769	+	0.910579
NM_028794	Nudt9	chr5	104476030	104494386	+	3.98643	chr5	104474940	104475225	-	0.957219
NM_001085355	Arid1b	chr17	4995074	5347656	+	3.06549	chr17	4986654	4994548	-	0.717343
NM_001039533	Pdxdc1	chr16	13834023	13903228	-	2.67398	chr16	13903293	13909258	+	1.19799
NM_001177784	Dis3l	chr9	64154563	64188580	-	6.13251e-06	chr9	64189085	64196445	+	NA
NM_001033443	Cdkl4	chr17	80922890	80963174	-	0.107115	chr17	80963356	80972964	+	2.72795
NM_001198911	Arhgef2	chr3	88420129	88451974	+	0.174453	chr3	88418147	88418736	-	0.541609
NM_025987	Ndufa6	chr15	82180569	82184721	-	17.1437	chr15	82184868	82193111	+	1.28499
NM_028665	Ankrd42	chr7	99732693	99785652	-	0.0978578	chr7	99785728	99798298	+	2.44476
NM_026574	Ino80	chr2	119198779	119303365	-	6.14945	chr2	119304166	119304838	+	1.19104
NM_001037326	Cstf3	chr2	104430641	104449586	+	2.47281	chr2	104425521	104430385	-	0.70044
NM_139305	Car9	chr4	43519898	43526597	+	0.336064	chr4	43512658	43521303	-	0.932677
NM_026346	Fbxo32	chr15	58007434	58046447	-	1.21396	chr15	58046683	58049249	+	0.469689
NM_001166506	Sec14l1	chr11	116976486	117020582	+	2.32692	chr11	116973413	116975814	-	0.693023
NM_001004436	Wapal	chr14	35487114	35559403	+	22.5708	chr14	35481223	35486909	-	0.691561
NM_019925	Gpr132	chr12	114089087	114099127	-	17.6929	chr12	114099937	114100243	+	0.812781
NM_026550	Pak1ip1	chr13	41096379	41108402	+	6.39611	chr13	41060657	41096066	-	0.92987
NM_009430	Prss2	chr6	41471775	41475078	+	0.0646988	chr6	41471102	41474713	-	0.571289
NM_027060	Btbd9	chr17	30352469	30713232	-	1.96248	chr17	30713553	30717165	+	0.867896
NM_134078	Chmp7	chr14	70116786	70132377	-	5.26268	chr14	70132622	70135180	+	0.556644
NM_001172096	2700078E11Rik	chr19	60600599	60656926	-	0.171278	chr19	60657168	60660773	+	0.757534
NM_029653	Dapk1	chr13	60703308	60864547	+	4.18931	chr13	60695602	60702838	-	0.742764
NM_001174078	Smarca4	chr9	21420613	21508674	+	30.018	chr9	21415041	21420309	-	0.962952
NM_001162465	Dtnb	chr12	3572391	3781398	+	2.60804	chr12	3570301	3571965	-	0.782086
NM_008517	Lta4h	chr10	92916141	92947641	+	41.5163	chr10	92915327	92915881	-	2.71182
NM_001177868	Rreb1	chr13	37918781	38027403	+	0.121807	chr13	37917346	37917595	-	1.09437
NM_001114977	2610101N10Rik	chr9	95357313	95412415	-	7.89057	chr9	95412790	95414072	+	0.819175
NM_025415	Cks2	chr13	51740601	51746031	+	13.3417	chr13	51730274	51740224	-	1.15267
NM_144898	Msto1	chr3	88713538	88717872	-	4.20842	chr3	88718442	88719814	+	0.736917
NM_152810	Cdc5l	chr17	45528839	45570656	-	10.0308	chr17	45570803	45592317	+	0.637944
NM_008021	Foxm1	chr6	128313012	128325904	+	3.80068	chr6	128305870	128312491	-	1.63791
NM_008765	Orc2	chr1	58519615	58561763	-	3.98944	chr1	58562002	58579393	+	0.917249
NM_008707	Nmt1	chr11	102889876	102927419	+	10.0395	chr11	102878462	102889575	-	1.01804
NM_019454	Dll4	chr2	119151520	119161402	+	1.64741	chr2	119146171	119150582	-	1.44976
NM_172893	Parp12	chr6	39036411	39068348	-	5.11662	chr6	39068639	39076232	+	0.713466
NM_029090	Nat15	chr16	3884619	3904781	+	4.7655	chr16	3872641	3884311	-	0.797102
NM_027772	Pdss2	chr10	42941292	43160054	+	1.95865	chr10	42938766	42940879	-	0.790174
NM_177103	Senp5	chr16	31959756	32003373	-	4.50589	chr16	32003470	32005256	+	0.593406
NM_018872	Tmem131	chr1	36849034	36996372	-	35.7474	chr1	36997002	37002495	+	0.615235
NM_172943	Alkbh5	chr11	60351185	60372014	+	5.0046	chr11	60349670	60350987	-	0.722228
NM_183275	1110002N22Rik	chr11	79950180	79955655	-	4.85984	chr11	79953274	79959844	+	2.98373
NM_133949	Ptov1	chr7	52118438	52125158	-	5.98371	chr7	52125631	52128847	+	0.694825
NM_001122683	Bdh1	chr16	31428839	31458987	+	4.13968	chr16	31420992	31428698	-	0.614543
NM_030705	Mesdc1	chr7	91029005	91032851	-	1.34545	chr7	91033220	91034456	+	0.849465
NM_178149	Pik3ip1	chr11	3230734	3242974	+	19.3924	chr11	3227052	3229842	-	0.88763
NM_001164074	Tgif1	chr17	71193545	71202872	-	0.33493	chr17	71203205	71207099	+	0.645329
NM_153150	Slc25a1	chr16	17925304	17928312	-	2.2844	chr16	17928671	17929908	+	0.902301
NM_025699	3230401D17Rik	chr2	163231558	163245206	-	6.25212	chr2	163245566	163246095	+	1.1955
NM_001136227	Rtkn	chr6	83085802	83102573	+	0.381047	chr6	83084572	83084846	-	1.14473
NM_013581	Cog1	chr11	113510843	113523715	+	4.73417	chr11	113507680	113510692	-	0.588847
NM_007462	Apc	chr18	34380638	34481844	+	4.41023	chr18	34376987	34380526	-	0.877369
NM_021511	Rrs1	chr1	9535489	9537536	+	2.802	chr1	9533404	9534440	-	0.820177
NM_183106	Ttc17	chr2	94140923	94246846	-	3.53146	chr2	94246994	94251024	+	0.731343
NM_026041	Rrp15	chr1	188544965	188573237	-	4.4855	chr1	188573379	188574099	+	0.82825
NM_029971	Pmch	chr10	87553817	87555119	+	0	chr10	87540828	87552903	-	0.695096
NM_007839	Dhx15	chr5	52541448	52581758	-	28.8326	chr5	52581897	52582285	+	0.452756
NM_010752	Mad1l1	chr5	140484643	140797506	-	6.64839	chr5	140797782	140803241	+	1.02505
NM_001190313	C1qtnf5	chr9	43909853	43917270	+	0.00833324	chr9	43911115	43914468	-	0.520194
NM_001198969	Itsn2	chr12	4599814	4647945	+	3.33646	chr12	4597190	4599549	-	0.582442
NM_001033466	Zbtb2	chr10	5958433	5979467	+	2.21129	chr10	5943624	5958847	-	5.28424
NM_001115087	Fancf	chr7	59115949	59117637	-	1.09198	chr7	59117553	59129353	+	0.858223
NM_008175	Grn	chr11	102291636	102298123	+	4.65407	chr11	102284840	102291068	-	0.671291
NM_008808	Pdgfa	chr5	139452929	139470907	-	2.4594	chr5	139472267	139476472	+	0.690714
NM_145538	Tmem189	chr2	167468725	167487044	-	2.99407	chr2	167488297	167497018	+	0.854048
NM_009421	Traf1	chr2	34798778	34817292	-	2.43115	chr2	34818619	34821685	+	0.596996
NM_007829	Daxx	chr17	34046390	34052535	+	5.37284	chr17	34045171	34046309	-	0.362273
NM_178309	Brip1	chr11	85871638	86014695	-	2.31477	chr11	86014865	86030956	+	2.26
NM_001111289	Caprin1	chr2	103603102	103637235	-	0.000299714	chr2	103637868	103645220	+	0.727493
NM_025824	Bzw1	chr1	58449980	58463392	+	26.2539	chr1	58438768	58449692	-	1.04761
NM_026141	Ppil4	chr10	7512692	7542361	+	5.1935	chr10	7507115	7512615	-	0.691951
NM_146224	Zfp280d	chr9	72122706	72211578	+	12.4307	chr9	72116700	72122277	-	0.696763
NM_026893	Dcaf12	chr4	41238333	41261934	-	7.33633	chr4	41262612	41264083	+	0.946449
NM_146141	Ppa2	chr3	132973080	133041033	+	3.49797	chr3	132969654	132973039	-	0.810875
NM_175394	Wtap	chr17	13163886	13185405	-	2.25532	chr17	13185789	13187824	+	NA
NM_027081	Fam116b	chr15	89012643	89026905	-	1.47212	chr15	89027296	89028979	+	0.687911
NM_001033435	Gm885	chr11	106612582	106628882	+	3.78309	chr11	106576596	106611836	-	1.82962
NM_175186	Lin9	chr1	182571465	182611757	+	0.296038	chr1	182565838	182570857	-	0.788012
NM_033596	Hist2h4	chr3	96066893	96067240	-	21.208	chr3	96067665	96070895	+	0.633104
NM_133967	Zdhhc7	chr8	122604995	122625372	-	3.29715	chr8	122625607	122629853	+	0.919123
NM_011264	Rev3l	chr10	39451966	39595011	+	7.82898	chr10	39341250	39451692	-	2.39652
NM_025576	Ptpmt1	chr2	90750870	90758207	-	3.39671	chr2	90758351	90760588	+	1.08561
NM_001185153	Zpbp	chr11	11180043	11362422	-	0.791675	chr11	11362759	11364384	+	1.01757
NM_028064	Slc39a4	chr15	76442813	76447282	-	0.793336	chr15	76448223	76449476	+	0.776323
NM_001110195	Echdc1	chr10	29032972	29066467	+	0.239674	chr10	29007428	29031538	-	1.16781
NM_007707	Socs3	chr11	117827401	117830680	-	6.39946	chr11	117830790	117836343	+	0.68147
NM_010581	Cd47	chr16	49855767	49911796	+	65.9086	chr16	49848708	49856091	-	3.98528
NM_007879	Drg1	chr11	3149925	3166389	-	16.505	chr11	3166827	3169970	+	0.617505
NM_001100451	Msl2	chr9	100978451	101007129	+	12.0891	chr9	100975107	100977315	-	0.637011
NM_001163434	Hspa5	chr2	34627610	34632049	+	28.9406	chr2	34624586	34626775	-	0.728417
NM_026388	Tprgl	chr4	153531595	153534793	-	12.402	chr4	153535130	153536034	+	0.761348
NM_009846	Cd24a	chr10	43298975	43304071	+	64.6908	chr10	43294068	43297782	-	0.63774
NM_021280	Plcg1	chr2	160557046	160601496	+	19.3986	chr2	160555083	160556704	-	0.41267
NM_021516	Mark3	chr12	112812721	112894438	+	2.05002	chr12	112810888	112812573	-	0.754783
NM_001080797	G3bp2	chr5	92481172	92511943	-	1.28878	chr5	92513162	92515317	+	0.340689
NM_025902	Cisd2	chr3	135069376	135086397	-	5.36431	chr3	135086686	135090353	+	0.643968
NM_020050	Tmem9b	chr7	116879350	116895777	-	2.7129	chr7	116896751	116898218	+	0.539449
NM_016796	Vamp4	chr1	164500959	164529209	+	4.4809	chr1	164498340	164500645	-	0.467005
NM_001003960	Dnmt3b	chr2	153475190	153513466	+	3.61983e-49	chr2	153474211	153474962	-	0.852383
NM_172421	Asxl2	chr12	3426884	3506849	+	6.69217	chr12	3404135	3426653	-	1.14304
NM_178647	Cggbp1	chr16	64851911	64859317	+	11.7619	chr16	64812865	64851505	-	0.997567
NM_027418	Mapk6	chr9	75234708	75257166	-	3.92449	chr9	75258066	75267920	+	0.772735
NM_008194	Gyk	chrX	82947276	83022158	-	0.184296	chrX	83022309	83040076	+	0.705808
NM_008302	Hsp90ab1	chr17	45704727	45710210	-	124.666	chr17	45711138	45712552	+	0.766839
NM_008418	Kcna3	chr3	106839080	106841047	+	18.4066	chr3	106823501	106838961	-	1.24991
NM_011439	Sox13	chr1	135278877	135320789	-	5.38065	chr1	135321165	135324889	+	0.469922
NM_019722	Arl2	chr19	6134389	6141137	-	5.54026	chr19	6141249	6144253	+	0.764295
NM_144959	Hltf	chr3	19957811	20008525	+	1.0527	chr3	19954420	19956886	-	0.912792
NM_001159965	Ralgps2	chr1	158734297	158869757	-	8.1513e-06	chr1	158869942	158877753	+	0.975267
NM_013755	Gyg	chr3	20021970	20054995	-	8.54926	chr3	20056149	20057750	+	1.39482
NM_011408	Slfn2	chr11	82878614	82884180	+	6.42915	chr11	82870240	82880877	-	2.25505
NM_026168	Ergic2	chr6	148127840	148160896	-	3.61812	chr6	148161920	148180597	+	1.07647
NM_016891	Ppp2r1a	chr17	21082418	21102869	+	16.8362	chr17	21080436	21081606	-	1.35476
NM_001164580	BC030336	chr7	127821134	127878368	+	2.17587	chr7	127819836	127820936	-	0.60263
NM_172257	Sidt2	chr9	45745958	45763332	-	10.5955	chr9	45763458	45765896	+	0.491155
NM_145931	Zc3h7a	chr16	11136687	11176486	-	14.0596	chr16	11176632	11178611	+	0.549458
NM_001113533	Wtap	chr17	13159665	13185125	-	12.3203	chr17	13185789	13187824	+	0.881227
NM_027315	Ube2q1	chr3	89577531	89587919	+	4.86656	chr3	89570415	89577030	-	2.07736
NM_001114879	D14Abb1e	chr14	28242033	28296740	+	4.15139e-06	chr14	28234884	28241585	-	0.93722
NM_026664	Vps53	chr11	75859728	75993132	-	6.06405	chr11	75993181	75996199	+	0.873193
NM_001083891	Ndufv3	chr17	31657060	31668270	+	2.80473	chr17	31650606	31656885	-	0.681412
NM_153392	Ttc39a	chr4	109079705	109117350	+	0.000165814	chr4	109078597	109078997	-	0.830011
NM_001177773	Fbxw7	chr3	84619499	84783120	+	6.27595	chr3	84613322	84618031	-	1.16485
NM_001110499	Canx	chr11	50107459	50139175	-	0.59508	chr11	50139432	50140910	+	0.607235
NM_007788	Csnk2a1	chr2	152052576	152107587	+	15.2428	chr2	152051870	152052513	-	0.765213
NM_177855	Med12l	chr3	58810900	59122334	+	3.11717	chr3	58805851	58809524	-	0.587456
NM_007746	Map3k8	chr18	4331325	4352951	-	2.225	chr18	4353741	4354128	+	0.516875
NM_028203	Wdr89	chr12	76731581	76770524	-	6.08231	chr12	76770824	76782877	+	0.947304
NM_145997	Kdm5a	chr6	120314117	120394592	+	11.0217	chr6	120310853	120314044	-	0.755203
NM_013791	Mkln1	chr6	31348828	31459477	+	10.6976	chr6	31335131	31348681	-	0.903584
NM_025735	Map1lc3a	chr2	155102180	155103809	+	1.38944	chr2	155100854	155101757	-	0.61812
NM_001081448	Vmn2r84	chr10	129822856	129831297	-	0	chr10	129829084	129830656	+	0.658611
NM_010656	Sspn	chr6	145882667	145913745	+	0.00946802	chr6	145881281	145881551	-	316.17
NM_007836	Gadd45a	chr6	66985090	66987401	-	0.640428	chr6	66987371	66988994	+	0.702839
NM_019660	Mycbp	chr4	123582256	123589493	+	1.38021	chr4	123574493	123594421	-	1.29792
NM_001205367	Sept7	chr9	25060040	25116156	+	2.58306	chr9	25057243	25059566	-	1.76111
NM_026585	D6Wsu116e	chr6	116158051	116212689	+	7.69314	chr6	116155821	116156739	-	0.511446
NM_008081	B4galnt2	chr11	95724873	95776185	-	1.29681	chr11	95776644	95777173	+	1.57616
NM_134034	Smek2	chr11	29072907	29120797	+	13.188	chr11	29066677	29072724	-	0.953834
NM_028379	Zdhhc4	chr5	144078170	144090905	-	3.37571	chr5	144091084	144092817	+	0.851404
NM_001083806	Gria2	chr3	80488858	80606713	-	0.169138	chr3	80604403	80630240	+	0.892433
NM_028774	Rnf6	chr5	147020780	147033013	-	6.87937	chr5	147033377	147033706	+	0.520822
NM_026984	Mll5	chr5	22940247	23010047	+	10.5785	chr5	22898487	22940089	-	3.82192
NM_021366	Klf13	chr7	71031237	71083801	-	5.467	chr7	71084913	71087222	+	0.851592
NM_134029	Nt5m	chr11	59661575	59690035	+	2.64366	chr11	59653884	59661253	-	0.496623
NM_001163009	Tnik	chr3	28162136	28565371	+	0.995189	chr3	28156660	28161589	-	0.826676
NM_147001	Olfr172	chr16	58760266	58761353	-	0	chr16	58760143	58763840	+	0.851044
NM_028451	Larp1	chr11	57822566	57875534	+	13.1218	chr11	57820850	57821934	-	0.96148
NM_001011782	Olfr543	chr7	109625287	109626416	-	0	chr7	109625879	109627954	+	0.81693
NM_172787	L3mbtl3	chr10	25995258	26094991	-	3.83298	chr10	26095954	26096751	+	1.56099
NM_172519	Dis3l	chr9	64154563	64188264	-	2.06702	chr9	64189085	64196445	+	0.807287
NM_033374	Dock2	chr11	34126864	34597325	-	24.2007	chr11	34597482	34599021	+	0.551997
NM_172768	Gramd1b	chr9	40105492	40263349	-	1.83302	chr9	40264226	40270666	+	0.558655
NM_001198914	Myb	chr10	20844736	20880790	-	11.568	chr10	20882034	20882276	+	0.511188
NM_001040106	Aak1	chr6	86799511	86953221	+	5.80081	chr6	86794973	86799349	-	0.73863
NM_001122768	Lrrc8d	chr5	106128988	106244234	+	0.035539	chr5	106122975	106128826	-	0.949511
NM_025947	Dynlrb1	chr2	155062269	155076013	+	26.108	chr2	155056394	155061966	-	0.55554
NM_030074	Zfp687	chr3	94810624	94819160	-	5.35334	chr3	94820450	94824812	+	0.56763
NM_178760	Gpr107	chr2	31007836	31072087	+	3.7381	chr2	31003278	31007160	-	0.988369
NM_199307	Ece1	chr4	137418152	137521144	+	1.10691	chr4	137416681	137417910	-	0.944053
NM_133939	Naa38	chr6	18798635	18804052	+	16.4667	chr6	18798024	18798483	-	3.72067
NM_001024917	N4bp2	chr5	66154760	66218023	+	15.2948	chr5	66147421	66154540	-	0.91018
NM_019505	Dgke	chr11	88898896	88922062	-	15.7281	chr11	88922296	88922638	+	0.393753
NM_012003	Cops7a	chr6	124908825	124915415	-	4.31938	chr6	124915746	124918032	+	0.80631
NM_172404	Ccbl1	chr2	30040651	30061219	-	3.73588	chr2	30062484	30065160	+	0.63572
NM_027554	Usp38	chr8	83504632	83538805	-	5.69546	chr8	83539089	83541142	+	0.89261
NM_025779	Ccdc109b	chr3	129617878	129673124	-	20.1906	chr3	129673177	129675611	+	0.591311
NM_001128609	Dedd	chr1	173259276	173272632	+	0.540624	chr1	173250727	173259400	-	1.13813
NM_025964	Mettl21a	chr1	64653054	64663742	-	2.36865	chr1	64664486	64670496	+	0.685467
NM_145972	BC027231	chr16	44724414	44737397	+	2.60811	chr16	44718271	44724346	-	0.971459
NM_175446	Zmat1	chrX	131505912	131543748	-	1.36011	chrX	131544060	131553592	+	0.604659
NM_027310	Meaf6	chr4	124762391	124787133	+	5.5201	chr4	124759966	124762274	-	0.916367
NM_023773	Mphosph8	chr14	57287085	57316266	+	5.59112	chr14	57284555	57286869	-	0.434355
NM_030732	Tbl1xr1	chr3	21975574	22115516	+	16.84	chr3	21969885	21974903	-	1.28992
NM_053266	Gtf2ird2	chr5	134659908	134694013	+	1.27042	chr5	134658276	134659745	-	0.874685
NM_001001884	Nckap5l	chr15	99252465	99288179	-	1.26962	chr15	99288387	99303863	+	1.11897
NM_001081276	Clasp1	chr1	120285635	120506039	+	0.216393	chr1	120283056	120285417	-	0.905508
NM_001081359	Ubr5	chr15	37897083	38008608	-	4.6966	chr15	38008873	38021699	+	0.759038
NM_011156	Prep	chr10	44787020	44878801	+	6.59433	chr10	44784168	44786777	-	0.893012
NM_198105	Fam120c	chrX	147778766	147908677	+	2.48245	chrX	147757735	147778599	-	1.02471
NM_179203	Atad3a	chr4	155114749	155135207	-	5.24584	chr4	155135520	155139343	+	0.960207
NM_053255	Elac1	chr18	73894692	73914133	-	1.76893	chr18	73914249	73915528	+	0.311459
NM_010739	Muc13	chr16	33794123	33820013	+	1.60978	chr16	33791591	33796166	-	0.677024
NM_026615	Urm1	chr2	29682909	29700516	+	2.51415	chr2	29681103	29682589	-	0.681251
NM_001134426	Cdv3	chr9	103255432	103268110	-	2.03485	chr9	103268323	103274515	+	0.610037
NM_019682	Dynll1	chr5	115747119	115750999	-	6.5583	chr5	115751414	115754611	+	0.60052
NM_021329	Rangrf	chr11	68785989	68787322	-	0.0010835	chr11	68787483	68788896	+	0.466003
NM_153104	Phospho1	chr11	95685814	95693454	+	0.141949	chr11	95684154	95685467	-	0.429939
NM_001033877	Adamts17	chr7	73984621	74297511	+	5.57689	chr7	73980276	73983747	-	0.440427
NM_008298	Dnaja1	chr4	40669501	40684184	+	1.31048	chr4	40667210	40668194	-	0.635849
NM_010395	H2-T10	chr17	36254033	36258355	-	2.19259	chr17	36258587	36263138	+	1.8023
NM_001081112	Ankrd26	chr6	118452582	118512274	-	2.7565	chr6	118512545	118513386	+	0.506329
NM_144866	Etf1	chr18	35062439	35091657	-	14.8085	chr18	35091824	35095914	+	1.41776
NM_010635	Klf1	chr8	87425827	87429194	+	0	chr8	87423812	87424618	-	0.340576
NM_001025250	Vegfa	chr17	46153943	46169326	-	0.254951	chr17	46169508	46172607	+	1.00901
NM_177474	D19Bwg1357e	chr19	27463192	27504310	-	6.03748	chr19	27504977	27506713	+	0.471548
NM_001163013	Ythdc2	chr18	44988319	45049374	+	1.95798	chr18	44986430	44987019	-	2.58091
NM_138952	Ripk2	chr4	16050522	16090645	-	2.13343	chr4	16091244	16101564	+	0.618723
NM_025356	Ube2d3	chr3	135101723	135130142	+	29.5553	chr3	135099661	135101000	-	2.25475
NM_013637	Prm1	chr16	10796425	10796916	-	0	chr16	10796287	10803256	+	0.738656
NM_001081265	Heatr2	chr5	139626177	139662459	+	1.76714	chr5	139618181	139625321	-	0.714467
NM_172695	Plaa	chr4	94231830	94269938	-	4.51932	chr4	94270448	94271509	+	0.998403
NM_172435	P2ry10	chrX	104284674	104300309	+	21.8655	chrX	104281093	104284029	-	0.837355
NM_008206	H2-Oa	chr17	34229324	34232179	+	1.64218	chr17	34228120	34229011	-	0.702235
NM_001033225	Pnrc1	chr4	33332398	33335762	-	12.1965	chr4	33336100	33336455	+	1.0264
NM_183172	Ric8b	chr10	84380361	84479192	+	2.75907	chr10	84377193	84380093	-	0.678147
NM_017395	Rfx5	chr3	94758937	94765483	+	4.64878	chr3	94754576	94757613	-	0.562523
NM_001077363	Ptbp1	chr10	79317350	79327178	+	6.37072	chr10	79311255	79317154	-	0.75868
NM_008948	Psmc3	chr2	90894173	90899595	+	21.3359	chr2	90892792	90893587	-	1.67041
NM_017475	Rragc	chr4	123594676	123614240	+	8.49861	chr4	123574493	123594421	-	NA
NM_001038700	Fnbp1	chr2	30881726	30997528	-	5.28752	chr2	30997799	31005960	+	0.57743
NM_001166548	Eif4enif1	chr11	3102356	3144591	+	2.73016	chr11	3098721	3102164	-	0.662327
NM_009451	Tubb4a	chr17	57219489	57227205	-	0.0658204	chr17	57218090	57240518	+	0.811789
NM_021284	Kras	chr6	145165219	145198751	-	6.34527	chr6	145199167	145200572	+	0.789906
NM_026295	Ctdp1	chr18	80604698	80666406	-	2.87451	chr18	80667716	80671943	+	0.609179
NM_001002842	Pram1	chr17	33775001	33782651	+	0.29741	chr17	33775926	33776272	-	0.774408
NM_026014	Cdt1	chr8	125091915	125097030	+	2.80237	chr8	125089585	125091524	-	0.979341
NM_174987	1810063B05Rik	chr8	128946401	128949335	+	1.78158	chr8	128942700	128945878	-	0.931885
NM_030724	Uck2	chr1	169156217	169215258	-	71.162	chr1	169215597	169217352	+	0.74248
NM_025664	Snx9	chr17	5841380	5930711	+	3.11032	chr17	5834191	5841085	-	0.51354
NM_001130457	Tbrg4	chr11	6515601	6526070	-	2.43414	chr11	6526352	6529620	+	0.738932
NM_175163	Zfp689	chr7	134585650	134592672	-	0.304606	chr7	134592224	134610515	+	2.05577
NM_001039511	Ivns1abp	chr1	153191628	153203928	+	16.0221	chr1	153186732	153191196	-	0.743045
NM_026171	Nvl	chr1	183023554	183074288	-	9.9816	chr1	183074456	183081061	+	1.04575
NM_198423	Bahcc1	chr11	120094261	120153611	+	0.990439	chr11	120094951	120095731	-	0.526517
NM_001029890	Mex3a	chr3	88336317	88345316	+	3.37416	chr3	88325873	88335176	-	1.94929
NM_019518	Grasp	chr15	101054638	101063187	+	1.35735	chr15	101049358	101053423	-	0.690284
NM_008667	Nab1	chr1	52512693	52557292	-	3.58673	chr1	52557598	52586282	+	1.56574
NM_023126	Rab8a	chr8	74685099	74705265	+	10.0244	chr8	74682367	74684603	-	0.57542
NM_009537	Yy1	chr12	110031521	110054842	+	11.0829	chr12	110008363	110031308	-	1.24661
NM_028776	Scyl3	chr1	165860195	165885257	+	4.64421	chr1	165857288	165858764	-	0.921953
NM_001145999	Zfp710	chr7	87169700	87237637	+	0.867314	chr7	87165809	87168996	-	0.42985
NM_001163336	Atp2a3	chr11	72774671	72806545	+	5.03887	chr11	72767088	72774063	-	0.517232
NM_001013811	Fam169b	chr7	75418725	75507976	+	33.1651	chr7	75409120	75418504	-	2.30103
NM_134015	Fbxw11	chr11	32542875	32646814	+	6.51962	chr11	32536167	32542313	-	0.629176
NM_207652	Tsc22d1	chr14	76815628	76907573	+	24.1209	chr14	76790420	76814139	-	1.13455
NM_177296	Tnpo3	chr6	29490827	29559607	-	11.8831	chr6	29559907	29562029	+	0.461652
NM_001033145	1190002N15Rik	chr9	94418283	94438500	-	4.25365	chr9	94439686	94451254	+	0.659454
NM_001081274	Pgd	chr4	148524094	148540816	-	5.66301	chr4	148540998	148542377	+	1.32229
NM_027748	Taf3	chr2	9836179	9970236	-	2.10632	chr2	9970617	9970956	+	0.623145
NM_031257	Plekha2	chr8	26149617	26212283	-	8.33438	chr8	26212525	26224798	+	1.39987
NM_009985	Ctsw	chr19	5465240	5468498	-	5.69703	chr19	5465512	5467899	+	0.606942
NM_146129	Pcif1	chr2	164704868	164716937	+	6.19537	chr2	164700363	164704867	-	1.5179
NM_010346	Grb7	chr11	98308148	98316687	+	0.0685842	chr11	98306786	98308447	-	0.440684
NM_021559	Zfp191	chr18	24170768	24179272	-	6.3814	chr18	24179426	24186095	+	0.605715
NM_001081678	Zfp800	chr6	28189931	28211601	-	4.7623	chr6	28212426	28214648	+	1.05859
NM_011278	Rnf4	chr5	34679039	34696079	+	18.3068	chr5	34674433	34678950	-	0.920626
NM_025579	Taf12	chr4	131830290	131849244	+	4.85223	chr4	131829199	131829961	-	0.664234
NM_009093	Rps29	chr12	70258709	70260173	-	89.548	chr12	70260278	70260603	+	57.5654
NM_173392	Zfyve16	chr13	93257704	93300765	-	3.69147	chr13	93301399	93303004	+	3.62432
NM_001018042	Sp3	chr2	72774490	72818503	-	2.96486	chr2	72818963	72827409	+	2.10762
NM_001039039	Kctd21	chr7	104480833	104498726	+	0.251684	chr7	104479692	104480417	-	1.13033
NM_001136090	Poli	chr18	70668334	70689792	-	1.87008	chr18	70690336	70693084	+	0.594499
NM_007834	Dscr3	chr16	94719331	94748236	-	3.59447	chr16	94748387	94750242	+	0.615801
NM_001159288	Morc2a	chr11	3549497	3590373	+	7.14382	chr11	3536320	3549015	-	4.58943
NM_175383	B3gnt1	chr19	5038826	5041134	+	1.243	chr19	5037833	5038391	-	1.9548
NM_019827	Gsk3b	chr16	38089087	38246165	+	5.74523	chr16	38083733	38088617	-	0.837716
NM_007808	Cycs	chr6	50512562	50516473	-	4.20327	chr6	50516765	50533463	+	0.670614
NM_019930	Ranbp9	chr13	43498042	43576342	-	9.30316	chr13	43577104	43578112	+	0.954264
NM_177821	Ep300	chr15	81416644	81482507	+	4.89071	chr15	81411781	81416245	-	1.00455
NM_146201	Zfp553	chr7	134376957	134381374	+	2.59173	chr7	134374877	134376493	-	1.42179
NM_010303	Gna13	chr11	109224108	109262683	+	9.28615	chr11	109215951	109223897	-	0.925382
NM_028722	Msl1	chr11	98657083	98669173	+	8.86836	chr11	98654053	98656012	-	0.568899
NM_183161	Slc17a9	chr2	180460044	180476983	+	1.04648	chr2	180458120	180459662	-	0.421231
NM_183270	Chchd8	chr7	107685614	107688326	+	1.79964	chr7	107682858	107685051	-	1.54071
NM_019501	Pdss1	chr2	22751042	22795779	+	1.7929	chr2	22749137	22750970	-	0.57554
NM_001167694	Gpr19	chr6	134819111	134847943	-	0.0465327	chr6	134848469	134850688	+	0.558155
NM_027090	2300009A05Rik	chr9	63242254	63247051	-	1.87069	chr9	63247465	63249131	+	0.585443
NM_021395	Hyou1	chr9	44187573	44200452	+	7.4194	chr9	44186876	44187229	-	0.728987
NM_027874	Csnk1d	chr11	120823055	120852647	-	11.1205	chr11	120852648	120861094	+	0.907678
NM_011982	Homer1	chr13	94074450	94126785	+	0.791668	chr13	94070944	94073254	-	0.505342
NM_009460	Sumo1	chr1	59696278	59727678	-	17.054	chr1	59727949	59732813	+	0.777487
NM_153144	Ggnbp2	chr11	84645863	84684240	-	12.7454	chr11	84684383	84688979	+	1.5498
NM_028005	2310047M10Rik	chr11	68873277	68875078	+	0.665736	chr11	68872436	68872919	-	1.1408
NM_001101038	Siglec15	chr18	78240353	78254007	-	0.0819972	chr18	78244967	78256842	+	0.686525
NM_001136079	Ptger4	chr15	5183404	5193682	-	3.13058	chr15	5194075	5216851	+	0.832956
NM_007644	Scarb2	chr5	92872899	92934634	-	7.58539	chr5	92934901	92935713	+	0.668728
NM_183225	Usp24	chr4	105988818	106113932	+	7.38332	chr4	105985948	105988139	-	0.793286
NM_001033222	Pdzd8	chr19	59370574	59420270	-	8.9848	chr19	59420710	59424067	+	0.710731
NM_183358	Gadd45gip1	chr8	87356181	87359381	+	1.94839	chr8	87347554	87356040	-	0.869476
NM_027556	Cep192	chr18	67959761	68044824	+	8.91372	chr18	67955988	67958868	-	0.598541
NM_020575	March7	chr2	60047993	60086442	+	15.2865	chr2	60041803	60047609	-	0.94495
NM_001162974	Lrrc51	chr7	109061503	109069288	-	0.328504	chr7	109061016	109068333	+	0.850646
NM_008597	Mgp	chr6	136820956	136824326	-	0.437183	chr6	136823863	136824776	+	0.33183
NM_010753	Mxd4	chr5	34519229	34530359	-	19.1348	chr5	34530999	34534048	+	0.546264
NM_007381	Acadl	chr1	66877427	66909841	-	10.2387	chr1	66910349	66911246	+	0.790693
NM_001159396	Irf1	chr11	53583975	53590826	+	2.4296	chr11	53581716	53582799	-	NA
NM_009282	Stag1	chr9	100544042	100858963	+	12.529	chr9	100540344	100543393	-	0.77578
NM_175433	Zfp710	chr7	87171114	87237637	+	0.840751	chr7	87170648	87170851	-	0.771194
NM_001081477	Brwd3	chrX	105937547	106029694	-	3.25958	chrX	106029932	106082084	+	0.769995
NM_178379	Cox10	chr11	63776129	63892974	-	1.93905	chr11	63893158	63896761	+	2.09802
NM_001098231	Pdp1	chr4	11885332	11892860	-	0.785313	chr4	11894264	11924490	+	0.714668
NM_024193	Nop56	chr2	130100148	130105049	+	23.9922	chr2	130097163	130099372	-	0.631535
NM_010703	Lef1	chr3	130813389	130926249	+	22.1441	chr3	130810355	130812738	-	0.511968
NM_030564	Rnf34	chr5	123300197	123318954	+	7.13942	chr5	123299234	123299465	-	0.555615
NM_010326	Gp1ba	chr11	70452624	70455557	+	0	chr11	70448048	70452396	-	0.869637
NM_177226	Zfp629	chr7	134750549	134757947	-	3.17744	chr7	134759182	134762063	+	1.18713
NM_001168507	Tmem11	chr11	60677954	60692540	-	1.3928	chr11	60692624	60702739	+	0.797238
NM_001205362	Dcun1d1	chr3	35791027	35831256	-	0.25738	chr3	35832054	35846102	+	0.839555
NM_011991	Cops3	chr11	59631306	59653269	-	9.65944	chr11	59653652	59655860	+	0.408423
NM_026500	Ddx59	chr1	138311848	138336797	+	1.89508	chr1	138309260	138311674	-	0.62021
NM_019753	Cdh17	chr4	11685304	11745052	+	0.0502834	chr4	11683080	11683907	-	1.13214
NM_009798	Capzb	chr4	138748846	138847727	+	16.1245	chr4	138743865	138748380	-	0.522523
NM_026792	Agpat5	chr8	18846279	18884413	+	6.39563	chr8	18841284	18846133	-	0.590646
NM_001033288	Gm106	chr1	15843943	15882803	-	0.574881	chr1	15874532	15882350	+	0.635207
NM_172434	Celf3	chr3	94282753	94296115	+	0.0088238	chr3	94280711	94281877	-	0.875738
NM_172769	Sc5d	chr9	42062260	42072383	-	5.64581	chr9	42073078	42075363	+	0.541703
NM_134134	Hmgxb3	chr18	61290931	61336704	-	0.549048	chr18	61337001	61337443	+	0.951228
NM_146136	Slc16a4	chr3	107094210	107115033	+	0.0335749	chr3	107094387	107099956	-	0.755725
NM_016739	Caprin1	chr2	103603102	103637797	-	9.77527e-05	chr2	103637868	103645220	+	0.727493
NM_025463	1810009A15Rik	chr19	8963393	8965230	+	9.84175	chr19	8962888	8963349	-	1425.89
NM_010716	Lig3	chr11	82594637	82617776	+	6.60081	chr11	82587777	82594529	-	0.784615
NM_029852	Ccdc41	chr10	94151535	94253081	+	6.04346	chr10	94134143	94151150	-	1.81164
NM_026054	2810474O19Rik	chr6	149257936	149284185	+	10.2482	chr6	149254210	149257464	-	0.69658
NM_001101516	Gpr25	chr1	138155491	138157450	-	2.52383	chr1	138155941	138156377	+	3.06399
NM_010763	Man1a2	chr3	100366127	100489396	-	3.26816	chr3	100490034	100491824	+	0.688234
NM_001167730	Rad18	chr6	112569845	112646664	-	1.58254	chr6	112646739	112652836	+	0.742844
NM_198671	Gse1	chr8	123012766	123105283	+	3.14074	chr8	123004055	123011401	-	0.893808
NM_172528	Lrrc1	chr9	77278630	77391866	-	2.94836	chr9	77392983	77394150	+	0.603856
NM_029280	Mettl5	chr2	69709252	69723661	-	3.88595	chr2	69723769	69725978	+	0.602266
NM_025671	Ogfod2	chr5	124562347	124565485	+	2.81737	chr5	124560927	124561879	-	1.84219
NM_026002	Mtdh	chr15	34012474	34072140	+	15.2784	chr15	34009375	34012176	-	0.47122
NM_001013022	Odf3b	chr15	89207880	89209685	-	0.779143	chr15	89209388	89210611	+	0.83497
NM_025527	Srp19	chr18	34490799	34496253	+	6.73754	chr18	34487801	34489682	-	0.77338
NM_134123	Scaf8	chr17	3114972	3198859	+	11.7546	chr17	3102099	3114814	-	1.11511
NM_001044383	Ubtf	chr11	102165874	102178601	-	4.89408	chr11	102179711	102181530	+	0.42205
NM_029219	Rnf19b	chr4	128735515	128761770	+	2.26444	chr4	128733497	128734888	-	0.449329
NM_133762	Ncapg2	chr12	117643875	117702004	+	6.23039	chr12	117637715	117643630	-	1.23496
NM_001037726	Creb1	chr1	64579378	64651122	+	3.10659e-06	chr1	64569922	64578923	-	0.8626
NM_173764	Tapt1	chr5	44566401	44617845	-	34.7609	chr5	44618303	44630602	+	1.77082
NM_001012396	Ptpla	chr2	13948458	13977662	-	3.25441	chr2	13977794	13984740	+	0.605079
NM_031172	Trim17	chr11	58777283	58785231	+	0.00369772	chr11	58775228	58777699	-	0.536136
NM_175400	Sephs1	chr2	4802610	4831602	+	4.52362	chr2	4800396	4802182	-	0.473498
NM_009609	Actg1	chr11	120207004	120209798	-	37.5627	chr11	120210173	120214642	+	0.911108
NM_053089	Naa15	chr3	51219938	51279907	+	15.3894	chr3	51215822	51219703	-	1.03389
NM_001101502	Zfp703	chr8	28087808	28091934	+	0.482087	chr8	28078232	28087183	-	0.579623
NM_001162973	Lrrc51	chr7	109061503	109082371	-	6.65157e-07	chr7	109082530	109091236	+	1.34513
NM_025992	Herc6	chr6	57530986	57615130	+	5.02339	chr6	57530665	57530889	-	0.637053
NM_001163396	Evl	chr12	109873963	109926725	+	3.08842	chr12	109870447	109873660	-	0.367626
NM_027007	Zfp397	chr18	24113189	24123171	+	11.196	chr18	24111194	24112570	-	0.573165
NM_145711	Tox	chr4	6614533	6917870	-	4.56257	chr4	6918095	6938154	+	1.29383
NM_001081458	Ppp2r5c	chr12	111723949	111809900	+	6.76922	chr12	111705059	111722680	-	0.928547
NM_153063	Zfp472	chr17	33102776	33116156	+	4.90396	chr17	33100508	33102375	-	0.668303
NM_013464	Ahr	chr12	36182651	36219661	-	7.55728	chr12	36219678	36227420	+	0.728354
NM_027085	Clic3	chr2	25312363	25314292	+	0.0336109	chr2	25310297	25312072	-	1.51898
NM_175356	Pi4kb	chr3	94778653	94810765	+	6.91587	chr3	94775338	94778337	-	0.645866
NM_001001491	Tpm4	chr8	74659191	74677028	+	7.65462	chr8	74658210	74658607	-	0.662891
NM_028385	Setd5	chr6	113027633	113103418	+	10.5207	chr6	113016084	113027185	-	2.40654
NM_001025597	Ikzf1	chr11	11586216	11672929	+	15.239	chr11	11584026	11584907	-	0.569556
NM_026954	Tusc1	chr4	93000839	93002202	-	0.809726	chr4	93002538	93015825	+	0.73471
NM_025587	Rps21	chr2	179992084	179993149	+	124.603	chr2	179988919	179991615	-	0.50745
NM_010219	Fkbp4	chr6	128380125	128388649	-	14.8612	chr6	128388806	128390810	+	0.77304
NM_028399	Ccnt2	chr1	129670741	129701414	+	9.26975	chr1	129668361	129669956	-	0.741774
NM_183020	Atxn2l	chr7	133635222	133646816	-	11.1868	chr7	133647577	133658917	+	0.753621
NM_001170849	Luc7l2	chr6	38501444	38557155	+	21.092	chr6	38497479	38500967	-	0.561301
NM_009196	Slc16a1	chr3	104442591	104462385	+	11.2739	chr3	104433060	104442410	-	1.06567
NM_001013773	BC055004	chr5	138667132	138693103	+	0.145093	chr5	138667157	138668336	-	0.991863
NM_025546	Rsl1d1	chr16	11193130	11203385	-	24.7913	chr16	11203583	11215624	+	1.03496
NM_001005866	Kdm2b	chr5	123320685	123438542	-	0.938888	chr5	123439670	123448459	+	0.48711
NM_133687	Cxxc5	chr18	35989472	36021342	+	9.17002	chr18	35986477	35989372	-	0.757282
NM_175316	Slco2b1	chr7	106806314	106859850	-	0.966394	chr7	106860649	106863281	+	1.10154
NM_080793	Setd7	chr3	51319240	51364745	-	9.64015	chr3	51365056	51367676	+	1.13825
NM_001141965	Naa20	chr2	145728977	145742161	+	5.73101	chr2	145726711	145728367	-	0.894231
NM_172259	Myl6b	chr10	127931213	127935741	-	0.499917	chr10	127931370	127946883	+	1.41476
NM_001033453	Pdp1	chr4	11885332	11893597	-	0.358838	chr4	11894264	11924490	+	0.714668
NM_207215	Mycbp2	chr14	103512628	103746017	-	12.7033	chr14	103746156	103766744	+	0.739069
NM_029098	Lmbr1l	chr15	98734352	98748529	-	2.84348	chr15	98749361	98754081	+	0.851482
NM_146156	Pdik1l	chr4	133830921	133843761	-	0.0406017	chr4	133843966	133848499	+	0.752606
NM_008965	Ptger4	chr15	5183865	5193831	-	1.02779	chr15	5194075	5216851	+	0.832956
NM_010485	Elavl1	chr8	4284782	4325100	-	5.95311	chr8	4325235	4349587	+	1.72747
NM_001081379	Ankrd11	chr8	125407722	125566184	-	9.00147	chr8	125566611	125570191	+	0.419228
NM_009640	Angpt1	chr15	42256271	42508341	-	6.35822	chr15	42508808	42512574	+	0.994394
NM_029341	Capsl	chr15	9365783	9395790	+	0.422801	chr15	9364549	9366341	-	0.537343
NM_001166029	2010015L04Rik	chr4	154783299	154796105	+	0.516787	chr4	154782443	154783159	-	0.510561
NM_016882	Sart1	chr19	5377523	5388703	-	2.35431	chr19	5388925	5392264	+	0.650538
NM_145382	Fam193b	chr13	55640677	55672481	-	8.52277	chr13	55672607	55675558	+	0.815508
NM_001146048	Lrrc1	chr9	77278630	77392659	-	0.452218	chr9	77392983	77394150	+	0.603856
NM_001081175	Itpkb	chr1	182260607	182353790	+	2.67926	chr1	182259720	182260407	-	7.69169
NM_133227	Nup155	chr15	8059313	8109859	+	7.51288	chr15	8056925	8059119	-	0.744288
NM_172121	Zc3h3	chr15	75584877	75672338	-	2.85911	chr15	75672879	75675109	+	0.523986
NM_001134427	Cdv3	chr9	103255432	103267309	-	34.001	chr9	103268323	103274515	+	NA
NM_178726	Ppm1l	chr3	69120840	69359318	+	0.689554	chr3	69118531	69120163	-	1.96165
NM_013635	Sypl	chr12	33638810	33664367	+	0.180144	chr12	33630006	33638712	-	0.625663
NM_027030	Dcps	chr9	34931999	34983572	-	8.94584	chr9	34985007	34987851	+	0.676912
NM_133748	Insig2	chr1	123200930	123224339	-	2.82603	chr1	123224686	123230164	+	NA
NM_001163768	Tctex1d1	chr4	102664400	102678199	+	1.30447	chr4	102663120	102663561	-	0.641825
NM_019721	Mettl3	chr14	52914517	52924799	-	5.34242	chr14	52925307	52930470	+	0.776226
NM_176850	Bptf	chr11	106894395	106993236	-	9.51716	chr11	106993425	106997778	+	0.933954
NM_080455	Tshz2	chr2	169459146	169714004	+	4.92965	chr2	169444941	169458436	-	1.11608
NM_133823	Mmaa	chr8	81790323	81818855	-	1.03756	chr8	81818985	81836072	+	0.969236
NM_001085528	Gm13271	chr4	88400772	88401320	+	0	chr4	88400351	88402075	-	0.838347
NM_029842	Jmjd5	chr7	132588134	132605782	+	0.731789	chr7	132586718	132587867	-	1.01305
NM_001145779	Kif2a	chr13	107750665	107812194	-	3.51766	chr13	107812915	107814056	+	0.929195
NM_001164838	Lrrfip2	chr9	111020615	111128172	+	0.11579	chr9	111019577	111020251	-	0.757453
NM_024179	0610009O20Rik	chr18	38409903	38422283	+	4.40387	chr18	38398108	38410049	-	1.04472
NM_001039521	Rrn3	chr16	13780792	13814934	+	5.47069	chr16	13777412	13780515	-	0.641638
NM_001003953	Kdm2b	chr5	123320685	123439101	-	1.23594	chr5	123439670	123448459	+	0.48711
NM_016696	Gpc1	chr1	94728263	94756773	+	2.20534	chr1	94716475	94734437	-	1.06698
NM_001205043	Jarid2	chr13	44826640	45017012	+	4.22221	chr13	44824165	44825384	-	0.619843
NM_011816	G3bp2	chr5	92481172	92512761	-	1.21108	chr5	92513162	92515317	+	NA
NM_027288	Manba	chr3	135148575	135234367	+	1.64066	chr3	135141332	135148332	-	0.76258
NM_078479	Mrps21	chr3	95666575	95674542	-	6.72052	chr3	95675544	95677768	+	0.908046
NM_026539	Chd1l	chr3	97364671	97414113	-	4.73528	chr3	97414893	97416107	+	0.495256
NM_007711	Clcn3	chr8	63389186	63462108	-	1.3879	chr8	63462359	63464123	+	0.651634
NM_153780	2610044O15Rik	chr17	95214079	95233760	-	7.3546	chr17	95234304	95234704	+	0.513816
NM_027564	4921507P07Rik	chr6	50523303	50546589	-	0.023508	chr6	50547026	50547604	+	0.461088
NM_144788	Hectd1	chr12	52844709	52930523	-	15.4151	chr12	52931036	52937130	+	0.987136
NM_029789	Lass2	chr3	95119174	95127490	+	6.88875	chr3	95116612	95118922	-	0.58417
NM_011972	Poli	chr18	70668334	70689975	-	3.262	chr18	70690336	70693084	+	0.594499
NM_009744	Bcl6	chr16	23965138	23988698	-	0.851169	chr16	23989078	24002564	+	1.16761
NM_010330	Emb	chr13	118009380	118063222	+	5.25269	chr13	118009007	118009281	-	0.897921
NM_010886	Ndufa4	chr6	11850373	11857446	-	26.358	chr6	11857874	11870993	+	0.567447
NM_133971	Ankrd10	chr8	11611583	11635754	-	19.6482	chr8	11636635	11645664	+	1.11411
NM_001114347	Clasp2	chr9	113650591	113828815	+	4.65419	chr9	113648185	113649792	-	0.552342
NM_011546	Zeb1	chr18	5591889	5774909	+	5.28026	chr18	5588820	5590564	-	0.836053
NM_001111110	Cmah	chr13	24419289	24569154	+	11.3391	chr13	24413727	24435005	-	2.23497
NM_009641	Angpt4	chr2	151737068	151770390	+	0.00817478	chr2	151735802	151736739	-	0.996111
NM_011018	Sqstm1	chr11	50013654	50024292	-	16.5868	chr11	50024473	50031015	+	0.6387
NM_146094	Fads1	chr19	10257378	10271362	+	4.55348	chr19	10255231	10257311	-	0.801901
NM_001081341	Scaper	chr9	55397690	55785922	-	4.93675	chr9	55786068	55814129	+	3.4582
NM_019404	Avpr2	chrX	71137441	71139766	+	0	chrX	71129779	71136797	-	0.643818
NM_001081113	Ipo8	chr6	148719206	148779989	-	4.49938	chr6	148780354	148782918	+	0.861113
NM_172617	Zfp523	chr17	28314363	28342831	+	1.74177	chr17	28309353	28313506	-	0.604738
NM_028493	Rhobtb3	chr13	76006985	76081272	-	2.6823	chr13	76081477	76083295	+	0.832117
NM_153402	Eif2c3	chr4	126017922	126106786	-	2.13989	chr4	126107370	126109743	+	0.615801
NM_146041	Gmds	chr13	31911455	32430413	-	3.78497	chr13	32430798	32436020	+	0.72186
NM_001005608	Itgb4	chr11	115836039	115869725	+	0.265402	chr11	115831046	115835871	-	0.636859
NM_001033341	Zfp407	chr18	84377094	84758896	-	6.6626	chr18	84759567	84762589	+	0.808332
NM_026639	Art4	chr6	136796972	136806121	-	3.97249	chr6	136807520	136809557	+	0.467009
NM_008376	Gimap1	chr6	48689046	48693794	+	4.03046	chr6	48688001	48689184	-	1.45911
NM_177823	Ubash3a	chr17	31345011	31379348	+	5.91118	chr17	31335920	31344361	-	0.600478
NM_020508	Brd4	chr17	32333219	32421068	-	4.38609	chr17	32421791	32428774	+	0.805805
NM_001044751	Hsd11b1	chr1	195047835	195068554	-	0.904931	chr1	195063112	195071052	+	0.829503
NM_007649	Cd48	chr1	173612186	173635388	+	27.7415	chr1	173610037	173611939	-	0.723601
NM_053100	Trim8	chr19	46576138	46590945	+	2.59678	chr19	46569584	46575581	-	0.778311
NM_145505	Fam160b1	chr19	57435499	57464084	+	2.89666	chr19	57426722	57435260	-	0.716128
NM_011045	Pcna	chr2	132075022	132078916	-	70.6342	chr2	132079123	132087396	+	0.624447
NM_176982	Fbxo48	chr11	16851413	16854775	+	1.03314	chr11	16833837	16851049	-	0.680043
NM_032396	Kremen1	chr11	5091556	5161613	-	8.87044	chr11	5161955	5164811	+	0.678222
NM_134086	Slc38a1	chr15	96401849	96472393	-	3.0939	chr15	96473757	96474698	+	0.788202
NM_008222	Hccs	chrX	165749463	165758275	-	3.54642	chrX	165758844	165760707	+	0.667219
NM_173011	Idh2	chr7	87239734	87260236	-	25.9189	chr7	87260299	87266537	+	0.605254
NM_027911	Raver1	chr9	20878609	20896432	-	8.89854	chr9	20896987	20907948	+	0.905967
NM_028696	Obfc2a	chr1	51526332	51535243	-	10.2582	chr1	51535657	51536459	+	0.884097
NM_001205361	Dcun1d1	chr3	35791027	35831888	-	2.27427	chr3	35832054	35846102	+	0.839555
NM_010050	Dio2	chr12	91962992	91976878	-	1.85493	chr12	91978095	91978624	+	0.535705
NM_001166388	Ptp4a3	chr15	73555360	73589196	+	2.38773	chr15	73554602	73554881	-	0.536666
NM_001167695	Gpr19	chr6	134819111	134847833	-	0.372401	chr6	134848469	134850688	+	0.558155
NM_153195	Fbxo7	chr10	85484674	85511073	+	8.4945	chr10	85482551	85483853	-	0.999064
NM_019650	Gosr2	chr11	103538163	103559024	-	11.1547	chr11	103559356	103560096	+	1.28175
NM_178929	Kazald1	chr19	45150629	45153779	+	0.210168	chr19	45144274	45149627	-	0.658118
NM_001164709	Syvn1	chr19	6047145	6053718	+	1.36669	chr19	6040979	6046930	-	1.11958
NM_025513	Exosc3	chr4	45329502	45333475	-	5.8657	chr4	45333907	45334706	+	0.717207
NM_031391	Gtf2a1	chr12	92793702	92828089	-	5.43504	chr12	92829078	92832380	+	0.730261
NM_133718	Tmem30a	chr9	79616748	79641237	-	6.17424	chr9	79641703	79642552	+	1.11496
NM_009055	Rfx1	chr8	86590735	86620891	+	1.13343	chr8	86589923	86590503	-	0.819449
NM_001205226	Cnot1	chr8	98243351	98331362	-	8.90469e-12	chr8	98331525	98338623	+	0.482866
NM_001112705	Tlk2	chr11	105042844	105145270	+	6.35592	chr11	105038652	105042427	-	1.37535
NM_178701	Lrrc8d	chr5	106129829	106244228	+	1.40946	chr5	106122975	106128826	-	0.949511
NM_001199733	Daxx	chr17	34046546	34052535	+	0.0653468	chr17	34045171	34046309	-	0.362273
NM_025573	Srsf9	chr5	115777186	115783089	+	7.35382	chr5	115774025	115776998	-	0.594958
NM_001167981	Galnt7	chr8	60002622	60131852	-	1.70888	chr8	60131939	60148811	+	1.36609
NM_175335	Gtf2a1	chr12	92793702	92828927	-	3.71759e-06	chr12	92829078	92832380	+	NA
NM_025739	Rnf220	chr4	116944069	117169520	-	6.72397	chr4	117169816	117170589	+	0.76201
NM_026832	Cgrrf1	chr14	47451919	47473865	+	1.01446	chr14	47449509	47451689	-	0.674863
NM_022321	Parvg	chr15	84155150	84173408	+	33.2921	chr15	84153049	84154217	-	0.585963
NM_199143	Znrf2	chr6	54766910	54840218	+	9.72374	chr6	54764324	54766451	-	0.686159
NM_025283	Mob4	chr1	55188089	55211743	+	6.19152	chr1	55186308	55187913	-	0.900872
NM_011664	Ubb	chr11	62365006	62366714	+	72.912	chr11	62355646	62364253	-	0.715851
NM_001081975	Mfap1b	chr2	121287402	121299759	-	0.588203	chr2	121299879	121300811	+	0.452072
NM_019586	Ube2j1	chr4	33118400	33139339	+	5.1342	chr4	33114116	33118044	-	1.10832
NM_001029934	Usp32	chr11	84797990	84953457	-	4.46839	chr11	84953968	84957687	+	0.708311
NM_178377	Commd10	chr18	47118530	47247648	+	3.92061	chr18	47116319	47117777	-	0.77582
NM_019566	Rhog	chr7	109387637	109398632	-	9.40512	chr7	109399470	109405811	+	0.718856
NM_133236	Glcci1	chr6	8459596	8547548	+	2.26329	chr6	8458286	8458536	-	1.00633
NM_145125	Brwd1	chr16	96213699	96304035	-	5.3748	chr16	96304508	96309551	+	1.24764
NM_026622	3110057O12Rik	chr3	40698199	40740229	+	1.66339	chr3	40695432	40697611	-	0.998255
NM_008052	Dtx1	chr5	121130273	121161678	-	14.5256	chr5	121161791	121180044	+	0.980321
NM_145557	9430015G10Rik	chr4	155484107	155501372	+	4.2949	chr4	155482112	155483660	-	0.773257
NM_013623	Orm3	chr4	63017196	63020545	+	0.0436528	chr4	63015852	63018213	-	0.285566
NM_175557	Zfp384	chr6	124959823	124987887	+	6.44931	chr6	124950244	124959109	-	0.887243
NM_008371	Il7	chr3	7572077	7613427	-	1.00471	chr3	7613616	7615526	+	0.772403
NM_011909	Usp18	chr6	121195924	121220935	+	4.58965	chr6	121187387	121195843	-	0.95463
NM_001081344	Stxbp5	chr10	9475345	9620838	-	3.88949	chr10	9621433	9623873	+	0.908155
NM_001038696	Rnpc3	chr3	113307985	113333067	-	6.62728	chr3	113333176	113336687	+	0.964566
NM_001161618	Cul5	chr9	53422687	53475612	-	1.89771e-06	chr9	53475712	53490602	+	1.13094
NM_001170540	Btf3	chr13	99079852	99086961	-	68.8289	chr13	99087247	99088712	+	0.648454
NM_173396	Tgif2	chr2	156665813	156681267	+	1.81188	chr2	156665309	156665589	-	1.12844
NM_026069	Rpl37	chr15	5066613	5069140	+	39.7025	chr15	5064799	5065999	-	0.520353
NM_001024846	Zfp62	chr11	49017002	49032318	+	2.52014	chr11	49013288	49016632	-	0.533253
NM_010591	Jun	chr4	94715727	94718913	-	1.45053	chr4	94717909	94742129	+	1.21851
NM_025982	Tspan31	chr10	126504346	126507317	-	8.46128	chr10	126507526	126508395	+	0.97956
NM_134093	Letmd1	chr15	100299465	100309683	+	4.76987	chr15	100294352	100299169	-	0.892661
NM_011772	Ikzf4	chr10	128069471	128083049	-	1.81571	chr10	128083440	128087404	+	0.779093
NM_028410	Prkrir	chr7	105851873	105866571	+	8.48576	chr7	105850371	105851423	-	1.01646
NM_001003950	Rab3ip	chr10	116342840	116387436	-	2.38718	chr10	116388182	116400935	+	1.40578
NM_016693	Map3k6	chr4	132796733	132808843	+	0.0660757	chr4	132794504	132796338	-	0.633957
NM_001146100	Hk1	chr10	61731603	61803169	-	3.78089	chr10	61803746	61809778	+	0.745804
NM_001048177	Jak2	chr19	29326318	29387570	+	2.72869e-05	chr19	29319563	29325846	-	0.683813
NM_029756	Sdccag8	chr1	178744943	178950563	+	4.72635	chr1	178739828	178744412	-	1.52015
NM_025511	Fam36a	chr1	180249284	180252824	+	11.1624	chr1	180237696	180248830	-	0.833627
NM_009380	Thrb	chr14	18814158	18870602	+	1.2875e-06	chr14	18812684	18813705	-	0.5704
NM_001081151	Gan	chr8	119682035	119729086	+	3.04224	chr8	119678723	119681725	-	0.970901
NM_153557	BC029214	chr2	25315008	25316614	-	4.25431	chr2	25316734	25317364	+	0.823157
NM_001081291	Ccdc88b	chr19	6919113	6932701	-	2.82481	chr19	6933025	6939450	+	0.656873
NM_019484	Alyref2	chr1	173433609	173434881	+	0.304268	chr1	173432782	173433300	-	1608.4
NM_133674	Arhgef5	chr6	43215643	43239319	+	3.74517	chr6	43195707	43215614	-	4.02904
NM_001198949	Ralbp1	chr17	66197769	66234263	-	7.64513	chr17	66235513	66242079	+	0.630166
NM_001037846	Cnot2	chr10	115922217	116018567	-	14.7192	chr10	116019118	116024329	+	0.893175
NM_176979	Topbp1	chr9	103207657	103252757	+	17.7001	chr9	103203112	103207249	-	0.884184
NM_008390	Irf1	chr11	53583516	53590826	+	14.7354	chr11	53581716	53582799	-	0.896567
NM_008326	Irgm1	chr11	48678751	48684848	-	13.7026	chr11	48684912	48696088	+	0.821188
NM_001160214	Smek1	chr12	102277619	102321912	-	5.59274	chr12	102322100	102327078	+	0.937107
NM_001080384	Clta	chr4	44025515	44045718	+	19.8763	chr4	44016664	44025331	-	0.687367
NM_009281	Zfp143	chr7	117205216	117238906	+	2.67638	chr7	117203067	117204408	-	79.2236
NM_145420	Ube2d1	chr10	70717728	70748010	-	5.75474	chr10	70748610	70749658	+	0.690322
NM_153062	Slc37a1	chr17	31432428	31487643	+	1.67984	chr17	31430111	31431180	-	0.643389
NM_001122959	Rad54l	chr4	115769560	115796295	-	0.0422758	chr4	115796459	115813480	+	0.759821
NM_009288	Stk10	chr11	32433266	32524595	+	3.45465	chr11	32430630	32432544	-	1.04182
NM_013840	Uxt	chrX	20528791	20539104	-	2.28268	chrX	20539306	20566300	+	1.69545
NM_145359	Fam100a	chr16	4874779	4879851	-	6.62108	chr16	4880700	4885641	+	0.666302
NM_177151	Vps13b	chr15	35301301	35860984	+	8.11568	chr15	35297555	35300771	-	0.946234
NM_001082548	Spint2	chr7	30041349	30066996	-	21.2284	chr7	30067205	30074338	+	1.00822
NM_001081168	Sap30l	chr11	57615139	57624117	+	2.13375	chr11	57609009	57614947	-	0.738046
NM_001159593	Slc20a1	chr2	129024509	129030840	+	2.13756	chr2	129022351	129024155	-	0.972432
NM_001081149	Myst3	chr8	23970011	24053734	+	9.17518	chr8	23966152	23969337	-	0.789748
NM_008799	Pdcd2	chr17	15658539	15664265	-	5.09808	chr17	15660028	15662847	+	1.05493
NM_001033159	Zfp597	chr16	3861544	3872374	-	2.09297	chr16	3872577	3874776	+	0.585658
NM_053168	Trim11	chr11	58791618	58804960	+	7.40603	chr11	58780429	58791522	-	1.66284
NM_028139	Atxn7l1	chr12	33832551	33936022	+	2.97717	chr12	33817941	33832358	-	1.41363
NM_009095	Rps5	chr7	13507660	13512035	+	206.709	chr7	13502250	13507079	-	0.90398
NM_009320	Slc6a6	chr6	91634061	91709057	+	5.4289	chr6	91633731	91633948	-	0.624397
NM_001164532	Cpsf4l	chr11	113559485	113570840	-	0.443485	chr11	113562029	113569825	+	0.794926
NM_011630	Nr2c2	chr6	92041412	92123052	+	12.3214	chr6	92032653	92041267	-	0.771328
NM_007427	Agrp	chr8	108090598	108092198	-	0.0734604	chr8	108090372	108099026	+	0.601012
NM_027002	Polr2d	chr18	31948813	31956296	+	3.78171e-05	chr18	31944554	31948622	-	0.628097
NM_007684	Cetn3	chr13	81922291	81936156	+	12.1444	chr13	81917188	81922071	-	0.633342
NM_145375	Tm6sf1	chr7	89003908	89028954	+	50.5193	chr7	89001069	89003513	-	0.59817
NM_026442	Cmc1	chr9	117973645	118059314	-	5.14562	chr9	118059365	118079331	+	0.841859
NM_001112703	Abl1	chr2	31544076	31659747	+	5.57014	chr2	31541827	31543517	-	0.598374
NM_026124	1110008F13Rik	chr2	156688858	156699298	+	8.12203	chr2	156681471	156688477	-	1.23052
NM_009400	Tnfrsf18	chr4	155400451	155403000	+	3.4311	chr4	155398449	155400925	-	0.725874
NM_183308	Pon2	chr6	5214624	5248373	-	5.72655	chr6	5249858	5250090	+	1.83755
NM_028390	Anln	chr9	22135658	22193650	-	2.73141	chr9	22193924	22194939	+	0.647159
NM_010578	Itgb1	chr8	131209554	131257479	+	20.6121	chr8	131208247	131209231	-	0.944445
NM_001080934	Slc16a5	chr11	115323787	115335712	+	4.82667	chr11	115317906	115323651	-	2.52134
NM_027426	2610109H07Rik	chr4	147472546	147504807	-	0.0479747	chr4	147505844	147506846	+	1.98161
NM_199027	Zfp335	chr2	164717392	164737250	-	4.4175	chr2	164737406	164739895	+	1.38054
NM_173363	Eif5	chr12	112776312	112784964	+	24.0096	chr12	112771000	112775921	-	0.521741
NM_025841	Kdelr2	chr5	144165499	144182955	+	4.84888	chr5	144164124	144165229	-	0.745905
NM_009510	Ezr	chr17	6942480	6987129	-	17.8344	chr17	6987877	6992439	+	0.733359
NM_029354	Mzt2	chr16	15848534	15863415	-	2.67266	chr16	15863994	15864740	+	0.628704
NM_009826	Rb1cc1	chr1	6204743	6266185	+	8.73607	chr1	6190694	6204345	-	1.32317
NM_030710	Slamf6	chr1	173847668	173873999	+	8.86741	chr1	173827133	173849697	-	1.37286
NM_007387	Acp2	chr2	91043069	91054255	+	3.20689	chr2	91036125	91042864	-	0.456858
NM_133225	Acbd3	chr1	182656174	182684335	+	5.73081	chr1	182654126	182655786	-	0.839765
NM_001200028	1700027A23Rik	chr3	105799875	105817564	-	0	chr3	105812326	105833229	+	0.833147
NM_008548	Man1a	chr10	53625839	53795602	-	6.57874	chr10	53795834	53796098	+	0.881032
NM_028291	Pan3	chr5	148242156	148360077	+	24.5064	chr5	148236451	148241649	-	2.01678
NM_020586	Herpud2	chr9	24912574	24956280	-	3.931	chr9	24956672	24963493	+	0.83865
NM_001168223	Clec2g	chr6	128921178	128934725	+	8.8109e-07	chr6	128921179	128921634	-	3.36362
NM_009106	Rtkn	chr6	83087078	83102573	+	0.244533	chr6	83086175	83086885	-	0.471682
NM_001013779	Aim2	chr1	175350735	175396167	+	3.90674	chr1	175348541	175350014	-	0.449455
NM_001205345	Sun2	chr15	79554498	79572966	-	9.89508	chr15	79573117	79590295	+	1.34082
NM_016809	Rbm3	chrX	7716101	7722928	-	6.47462	chrX	7723266	7729393	+	0.697451
NM_172666	Agps	chr2	75670234	75769407	+	5.60505	chr2	75669242	75669511	-	0.569433
NM_028132	Pgm2	chr4	99602056	99659899	+	4.874	chr4	99601689	99601949	-	2.10881
NM_019654	Socs5	chr17	87507019	87536925	+	2.0192	chr17	87501904	87506133	-	0.568846
NM_001083312	Gbp7	chr3	142193302	142213047	+	13.273	chr3	142189195	142193198	-	0.620101
NM_011653	Tuba1a	chr15	98780278	98783932	-	0.442895	chr15	98782722	98790676	+	0.5221
NM_011917	Xrn2	chr2	146838796	146903733	+	15.4104	chr2	146834938	146838289	-	0.622207
NM_009316	Map3k7	chr4	32051082	32110441	+	3.39466	chr4	32046890	32050681	-	0.676324
NM_008229	Hdac2	chr10	36694350	36721694	+	13.3476	chr10	36692588	36693851	-	0.632721
NM_177832	Zfp236	chr18	82762989	82862126	-	3.58963	chr18	82862412	82862982	+	5.38782
NM_178281	Trim39	chr17	36395818	36408378	-	5.9487	chr17	36408774	36420843	+	2.04904
NM_029345	2310007L24Rik	chr11	106236140	106238428	+	0.409241	chr11	106234897	106238346	-	0.701741
NM_023743	Eif4enif1	chr11	3102586	3144591	+	0.742542	chr11	3098721	3102164	-	0.662327
NM_001163632	Satb1	chr17	51875512	51972615	-	0.329357	chr17	51972325	52003793	+	3.16528
NM_001123327	Qser1	chr2	104594954	104656853	-	7.60159	chr2	104657564	104664231	+	0.783246
NM_178665	Lpp	chr16	24393436	24992664	+	5.10345	chr16	24391215	24393348	-	1.16869
NM_001029983	Man1b1	chr2	25188263	25207733	+	3.84888	chr2	25185882	25187785	-	0.710035
NM_007591	Calr	chr8	87365987	87370830	-	31.6846	chr8	87371998	87372429	+	1.015
NM_053207	Egln1	chr8	127432487	127473154	-	3.84074	chr8	127473598	127481761	+	1.20962
NM_172606	March6	chr15	31385654	31460792	-	6.25136	chr15	31461297	31463564	+	0.664171
NM_033080	Nudt19	chr7	36332204	36340947	-	4.57004	chr7	36341551	36341954	+	1.27158
NM_001130516	Hexim2	chr11	102994653	103001222	+	3.75972e-05	chr11	102970851	102994016	-	2.19669
NM_030203	Tspyl4	chr10	34017227	34021126	+	2.73613	chr10	34010042	34016188	-	0.645344
NM_181328	Slc25a29	chr12	110064088	110074086	-	0.626465	chr12	110074298	110085014	+	1.59763
NM_001113470	Ctdsp2	chr10	126415773	126437031	+	7.42645	chr10	126411861	126415472	-	0.475796
NM_001168386	Ccdc125	chr13	101439436	101467195	+	0.0360394	chr13	101436507	101438084	-	0.529926
NM_199042	Thap1	chr8	27268641	27274623	+	1.67236	chr8	27259763	27268582	-	1.37744
NM_001146298	Wac	chr18	7869195	7929025	+	0.404627	chr18	7860613	7868556	-	1.78901
NM_001081215	Ddx60	chr8	64406886	64516492	+	4.24597	chr8	64397914	64406814	-	0.992829
