# Supplementary material for: Divergent transcription is associated with promoters of transcriptional regulators
Source: BMC Genomics. 2013 Dec 23;14:914. doi: 10.1186/1471-2164-14-914 (PMC3882496; doi:10.1186/1471-2164-14-914)
Supplement: Additional file 6: Table S3 — LUAT and associated coding genes found in the multi-tissue analysis. [file 1471-2164-14-914-S6.txt]

#Table S3. LUAT and associated coding genes found in the multi-tissue analysis
#This file contains the expression levels and coordinates of LUATs and their associated transcripts.
#Fields contain the following informations:
#RefSeq - the RefSeq identifier, geneSymbol - the gene symbol of the coding gene, chrom - the name of the chromosome, start - The starting position of the coding transcript in the chromosome, end - the ending position of the coding transcript in the chromosome; strand - the strandness (+/-), FPKM* - The expression level of the transcript.
#Informations related to LUATs are suffixed with "_luat".
Refseq	GeneSymbol	chrom	start	end	strand	BoneMarrow	Cerebellum	Cortex	Heart	Kidney	Liver	Lung	Spleen	MEF	mESC	E14.5_Brain	E14.5_Heart	E14.5_Limb	E14.5_Liver	Intestine	Placenta	Thymus	chrom_luat	start_luat	end_luat	strand_luat	BoneMarrow_luat	Cerebellum_luat	Cortex_luat	Heart_luat	Kidney_luat	Liver_luat	Lung_luat	Spleen_luat	MEF_luat	mESC_luat	E14.5_Brain_luat	E14.5_Heart_luat	E14.5_Limb_luat	E14.5_Liver_luat	Intestine_luat	Placenta_luat	Thymus_luat
NM_026141	Ppil4	chr10	7512692	7542361	+	13.1589	9.33164	7.10501	3.69517	5.2517	4.25248	5.20458	8.87099	8.87099	11.8594	16.0089	8.49213	10.309	13.4599	7.595	8.26247	8.47935	chr10	7511204	7511934	-	1.70878	1.41715	0.686996	0.563268	0.6464	0.690459	0.485838	0.574643	0.502572	1.1468	2.38269	0.512295	1.7236	1.19598	1.19598	0.578465	2.05375
NM_001113384	Gnao1	chr8	96334738	96484594	+	0.247107	10.1835	11.8565	1.48179	0.151657	0.0630142	2.95534	1.48176	1.48176	0.68786	16.2092	1.44337	0.655092	0.145372	0.526374	0.678403	0.187482	chr8	96332636	96333682	-	0	2.44388	9.00394	0	0	0	0	0	0	0	1.94242	0	0	0	0	0	0
NM_009516	Wee1	chr7	117265573	117286813	+	3.98866	3.96576	4.00157	1.88919	1.88869	0.921892	3.29896	5.86552	5.86552	17.6507	5.56239	9.69793	7.78218	7.49777	3.78602	10.4744	3.71967	chr7	117262374	117265131	-	0.782395	1.55579	0.632203	3.05891	1.86541	0.289827	2.81686	0.467348	0.474659	0.280806	0.636464	1.97121	0.671819	0.695111	0.695111	1.13314	1.50898
NM_026893	Dcaf12	chr4	41238333	41261934	-	30.9083	9.17753	7.27161	4.28805	7.94715	3.6229	6.46759	11.4739	11.4739	15.4377	11.6752	7.70267	6.13469	16.1965	9.88753	14.789	7.52654	chr4	41262130	41265126	+	0.285006	0.557205	1.60686	0.332205	0.804828	0.241315	0.732264	0.1318	1.1988	0.417507	0.908454	0.492379	0.839053	0.554647	0.554647	0.75815	0.53845
NM_001166506	Sec14l1	chr11	116976486	117020582	+	3.46233	16.4375	14.5089	8.61909	4.20643	0.65245	13.778	14.5845	14.5845	14.8404	9.16676	8.16497	7.26987	6.50125	7.2672	17.0917	4.58988	chr11	116975524	116975990	-	0.619515	0.760687	0.632161	0.561501	0.322186	0.458862	1.33186	2.14815	0.100199	1.52427	0	0.340458	0	0.36684	0.36684	0.384433	2.04674
NM_033601	Bcl3	chr7	20393811	20408104	-	2.82019	0.0883591	0.0171337	0.73049	1.23999	6.01936	2.67781	4.96978	4.96978	3.96604	0.210686	0.276827	0.0798321	0.602759	10.6783	2.68821	1.66498	chr7	20401974	20410064	+	0.219764	0.00963989	0.0186927	0.0622623	0.0523978	0.698767	1.25666	0.152447	0.0799965	0.845099	0.0574641	0.0453023	0	0.113896	0.113896	0.341025	0
NM_173419	Dleu7	chr14	62895066	62911816	-	0.072766	0.306402	1.98047	0.0659665	8.15062	0	0	0.0470865	0.0470865	0.0895376	4.05885	0.239987	0.230694	0	0.0430972	0	0.481117	chr14	62912761	62913064	+	0	0	0	0	4.03548	0	0	0	0	0	0	0	0	0	0	0	0
NM_026557	Rchy1	chr5	92377930	92392094	-	20.1292	10.9386	8.14832	5.85058	9.24294	5.70744	8.43484	15.0611	15.0611	10.7793	12.4109	8.1962	8.93753	7.80776	10.3216	8.67643	10.7836	chr5	92392325	92401064	+	4.88905	1.20698	0.886028	0.902072	1.90001	1.66244	1.97879	2.53363	2.13041	3.78909	1.43898	1.0534	2.14206	2.35736	2.35736	2.43992	2.43693
NM_146019	Chd3	chr11	69156775	69182928	-	6.68515	14.6384	43.8774	2.77921	37.7697	14.1396	14.4982	29.0662	29.0662	3.16774	38.1137	9.24231	48.4095	2.58725	14.819	4.47888	12.7869	chr11	69183131	69194695	+	0.291197	0.83346	0.777118	0.160876	0.59962	0.633748	1.26308	0.997376	0.594774	0.642017	1.28174	0.980453	2.51009	0.684521	0.684521	0.530953	0.722131
NM_026899	Ssu72	chr4	155078924	155107982	+	12.3114	15.9866	16.7541	8.62445	14.475	5.23516	11.0682	22.4729	22.4729	34.0788	27.2672	18.384	14.089	13.9209	24.4877	23.7825	16.5417	chr4	155077845	155078053	-	0	0.827657	0	0	0.817953	1.16494	0.922167	0	1.52629	10.6418	0	0	0	0	0	2.92795	15.5411
NM_146141	Ppa2	chr3	132973080	133041033	+	8.8006	13.6963	12.392	25.7813	73.2171	10.3029	11.3098	11.9959	11.9959	15.2073	19.431	28.2185	14.2087	13.979	15.6852	10.3176	10.2366	chr3	132969463	132972986	-	0.129994	1.58136	0.869795	0.707102	1.02184	0.299625	0.965674	0.881688	0.322463	0.195507	0.966827	0.66693	1.03035	0.461963	0.461963	0.376537	1.14609
NM_145836	6430527G18Rik	chr12	88221653	88225764	-	0.925644	9.01384	6.134	3.93847	4.36288	2.62886	6.92573	10.9523	10.9523	11.1575	12.1165	7.53994	5.96957	1.0072	2.42978	1.77589	1.53027	chr12	88225864	88226783	+	0.495153	5.55969	3.66378	0.392755	1.58826	1.16158	2.17777	1.37378	1.16144	1.47236	1.55352	0.272162	1.37352	0.80644	0.80644	0	0.818354
NM_001013411	Nkain2	chr10	31409125	32609721	-	1.22E-08	2.499	10.7024	0	0	0.0811704	0.0107091	0.159522	0.159522	0	2.54049	0.0301127	0.17368	0.083216	0.0648921	0.646041	0	chr10	32610351	32611643	+	0	0.449577	1.89738	0.0341616	0	0	0.0294655	0	0.0487687	0.0309121	5.14972	0.248561	0.119468	0	0	0	0
NM_145974	N4bp3	chr11	51456591	51464575	-	1.38815	1.44918	0.566741	2.04504	1.57661	0.51422	3.0665	0.17966	0.17966	4.56934	0.774332	1.90766	1.37534	0.623057	0.369986	1.07703	1.37688	chr11	51464658	51471210	+	0.443949	0.553914	0.520263	0.693166	1.6337	1.38874	1.90936	0.695758	0.143645	3.30814	0.171975	0.352502	1.21205	0.61355	0.61355	0.796066	1.14166
NM_027225	Cobll1	chr2	64926396	65076683	-	0.626167	1.74447	0.740028	4.49369	11.7668	2.31405	3.39803	3.00752	3.00752	1.10086	0.17244	4.83826	1.10294	1.59612	3.47201	10.2259	0.804977	chr2	65076822	65078253	+	0.330135	0.308906	0.14975	1.4465	2.74756	0.108698	0.387203	0.407092	0.071207	0.180539	0	0.241949	0	0.195522	0.195522	0	0
NM_021284	Kras	chr6	145165219	145198751	-	5.94655	14.1291	13.1978	3.38825	4.25864	3.80099	6.08971	17.7219	17.7219	22.3528	30.7579	8.70346	16.7815	15.0211	18.1124	11.2675	10.47	chr6	145199134	145200476	+	1.86865	1.73903	2.76406	0.478746	1.63412	0.361139	1.14351	1.12711	0.394299	1.09968	4.07862	0.714537	1.54545	1.34733	1.34733	0.302561	0
NM_020493	Srf	chr17	46683788	46693111	-	3.80521	2.91542	5.04192	8.30829	2.39004	1.05459	4.95103	10.9648	10.9648	6.21731	3.06602	14.3168	4.75876	3.54242	4.97094	4.96003	4.75301	chr17	46693229	46694701	+	0	0.645185	1.90163	0.166685	0.102019	0.0363243	0.143772	0.102031	0.380733	0.030166	0.820478	0.242561	0.466337	0.0435595	0.0435595	0	0
NM_080455	Tshz2	chr2	169459146	169714004	+	0.468996	0.717094	4.10315	2.6195	1.89951	1.02587	1.89921	2.06489	2.06489	0.0343526	5.46594	2.67018	5.15126	0.835347	1.30957	2.43285	0.443058	chr2	169458227	169459016	-	0	0.200601	0.923839	0.388694	1.04081	0.141175	0.949909	0.726997	0.277448	0.0586203	0.797199	0	0.226553	0.0846471	0.0846471	0	0
NM_194051	Rtn4	chr11	29593774	29644414	+	2.03181	22.9328	35.7428	3.11905	1.13023	0.347404	2.55233	26.6023	26.6023	25.9615	75.5723	19.0689	10.3498	2.36915	1.4722	3.50298	4.15277	chr11	29592265	29592647	-	0	1.11125	2.46264	0.410134	0	0	0	0.209208	1.31738	0.556683	4.41615	0.497358	3.58574	0.267949	0.267949	0	0
NM_029494	Rab30	chr7	99890224	99985627	+	1.66864	6.82571	3.42247	0.561881	0.248003	1.24801	0.372801	5.92346	5.92346	1.07554	5.38525	1.52	3.17419	1.71187	5.02628	3.01836	0.315245	chr7	99876642	99889929	-	0.815481	1.70208	1.28353	0.671822	0.936974	1.69871	1.87426	1.033	1.08757	2.19897	2.67006	1.91786	2.43938	1.31884	1.31884	1.15321	1.45371
NM_028379	Zdhhc4	chr5	144078170	144090905	-	9.53234	6.38337	4.70362	5.77207	9.99271	3.91733	8.44941	11.2772	11.2772	5.7901	8.32064	6.07967	6.34408	7.25757	7.542	6.86495	6.25452	chr5	144090955	144094386	+	1.41662	1.429	1.62643	2.88928	1.53505	1.74899	2.07675	1.31005	1.08846	0.871482	4.19744	3.30909	2.24538	0	0	1.75836	0
NM_025994	Efhd2	chr4	141414057	141430835	-	7.24703	13.8676	30.101	4.4998	3.4688	5.10809	11.8946	8.02373	8.02373	4.52076	8.79031	10.0421	4.12857	10.3907	38.1616	16.4466	5.49092	chr4	141431554	141432949	+	0	1.46311	0.709276	0.0821735	0	0	0.212632	0.0838329	0.0293275	0	2.14882	0.597897	0.287372	0.751597	0.751597	0.562603	1.1986
NM_172739	Grlf1	chr7	17079822	17200342	-	1.20516	12.7157	15.9163	4.37501	5.99769	4.92082	7.3273	17.6323	17.6323	12.4368	19.664	13.305	14.7746	2.80486	3.08135	1.90756	3.91845	chr7	17199056	17199336	+	0	8.40522	3.58567	0	0	0	0	0	0	0.392992	1.33611	0	0	0	0	1.18939	0
NM_019790	Tmeff2	chr1	50984367	51244114	+	0.0524405	8.86063	9.85755	0.0475424	0	0	0.584349	3.41052	3.41052	0.0430202	5.30199	0.34592	2.11985	0.209223	0.0155302	0	0	chr1	50981816	50983309	-	0	0.4928	1.3856	0	0	0	0	0	0.0908776	0	0.489602	0	0	0	0	0	0
NM_007805	Cyb561	chr11	105795018	105805461	-	0.289602	2.61684	9.98846	3.36392	11.2234	0.482754	13.0072	0.784766	0.784766	5.61274	2.06979	0.477581	1.03295	0.505497	15.5234	3.28054	1.19687	chr11	105804708	105805214	+	0	0	0	0.488022	0.186683	0	6.10357	0	0	0.220801	0	0	0	1.27534	1.27534	0	0
NM_027081	Fam116b	chr15	89012643	89026905	-	1.77199	8.31929	3.59191	1.67413	1.02853	1.08712	1.40753	0.410398	0.410398	1.27006	4.7862	2.1327	1.50802	0.781396	0.684969	0.740976	2.46691	chr15	89027376	89028835	+	0.187274	0.689986	0.828253	0.297099	0.844252	0.832427	1.42773	0.736098	1.03004	0.34565	1.04458	1.23526	0.296857	0.332744	0.332744	0.232469	0
NM_001004436	Wapal	chr14	35487114	35559403	+	21.3385	9.39791	6.55762	4.50886	7.64106	8.85246	7.5286	18.5695	18.5695	56.396	15.6771	13.7623	16.6011	33.7321	34.1148	25.7444	24.5728	chr14	35485374	35488211	-	4.60536	1.18984	0.637065	0.321162	0.684472	0.874852	0.692534	0.514875	0.327491	0.809565	0.564594	0.612015	0.802249	1.04911	1.04911	0.816714	1.0039
NM_177923	H2-M10.2	chr17	36421226	36423366	-	0.31297	0.219636	0.567858	0.0945724	0	0.721328	0.20393	0.270021	0.270021	0.128365	0.290947	0	0.496099	0.208095	0.556074	0.129499	0	chr17	36424351	36424586	+	0	0.561963	6.53819	0.725923	0	0	0	0	0	1.31375	2.23326	0	0	0	0	0	0
NM_010361	Gstt2	chr10	75294590	75297626	-	4.15359	1.11165	0.263461	3.22299	60.1307	9.83997	5.31216	0.546665	0.546665	4.12918	0.490859	1.23831	0.892771	4.63425	6.83812	1.22348	4.65475	chr10	75298704	75299183	+	0.590606	0.1036	0	0.535307	1.02385	0.291637	0.808011	0.819176	0	0.363291	0	0	0.468011	0.174863	0.174863	0	0
NM_009744	Bcl6	chr16	23965138	23988698	-	4.10863	16.3745	4.16638	2.5155	3.71947	7.44525	5.72676	3.85007	3.85007	1.53207	0.781321	0.615961	1.18422	0.425773	2.10168	3.01392	18.7008	chr16	23989036	23995464	+	0.261057	1.79362	0.537593	1.32663	1.70111	3.59001	0.515725	0.165206	0.266744	0.225435	0.70896	0.28701	0.217813	0.0569671	0.0569671	0.136455	1.27204
NM_001077363	Ptbp1	chr10	79317350	79327178	+	6.27428	3.98173	1.66885	3.27935	8.39128	5.95051	13.8268	45.1735	45.1735	59.5246	3.40224	12.981	25.7745	12.9914	14.1648	12.2624	13.9955	chr10	79314067	79317086	-	0.488223	0.354068	0.597981	0.324587	0.38378	0.305444	0.865353	0.571972	0.874096	1.41516	1.58864	0.894585	1.28992	0.134946	0.134946	0.767701	0.430454
NM_001034862	Erich1	chr8	14027565	14090327	-	5.97191	2.84997	1.90984	1.57004	2.89939	1.41578	2.54499	2.89833	2.89833	8.25476	3.33114	2.29787	1.79867	2.6208	3.04185	2.0016	2.76407	chr8	14090498	14092837	+	1.90869	1.84561	2.97272	0.9421	0.720762	0.607532	2.25536	1.33381	0.411714	2.13992	1.95193	0.885988	1.41199	1.20586	1.20586	0.315924	0
NM_033073	Krt7	chr15	101242834	101258237	+	0.475338	0.0416994	0	1.21198	23.7372	0.117385	68.6694	0.384491	0.384491	10.967	0.33143	3.00479	1.97795	1.30378	17.6661	47.3531	3.14297	chr15	101224411	101242652	-	0.0109702	0	0.00373242	0.00745927	0.435618	0.00270923	2.33764	0	0.0017748	0.139495	0	0.0361826	0.0869537	0.360623	0.360623	0.789885	0
NM_028226	Rbm12b	chr4	12067264	12073892	+	1.36153	3.46626	2.41607	1.37958	1.33321	1.87241	2.20243	2.32363	2.32363	3.28514	5.4728	3.61011	5.50172	2.82258	1.69193	2.78389	5.47265	chr4	12065434	12066483	-	0.123602	0.433699	1.63992	0.224094	0.171445	1.58714	0.434901	0	0.239936	0.152084	0.689415	0.135876	0.391845	0.146405	0.146405	0.460281	0.817125
NM_033314	Slco2a1	chr9	102910819	102990179	+	0.57972	1.62746	0.336034	1.52806	3.79757	8.81275	53.5008	4.15446	4.15446	1.19776	0.389254	2.69103	0.612669	1.41346	14.0272	42.354	4.68545	chr9	102900935	102909948	-	0.173118	0	0.0539919	0.0653958	0.215136	0.263646	1.92345	0.12009	0.0373433	0.142021	0	0.0951644	0.160089	0.393064	0.393064	0.788012	0.286203
NM_001166375	March1	chr8	68910200	68995536	+	1.42583	0.373225	1.35474	0.289119	0.410887	0.365594	0.701326	6.53E-06	6.53E-06	0.168297	0.415491	0.265977	0.24405	0.701975	0.911868	7.89E-07	1.45435	chr8	68909867	68913132	-	0.0859834	0	0	0	0.969103	0	0.0336177	0.0397626	0	0	0	0	0	0	0	0	0
NM_028725	Sdr42e1	chr8	120185299	120195415	-	0.437334	0.526169	1.00966	0.538085	0.574167	12.7289	0.793884	0.212256	0.212256	0.0640661	0.217815	0.10303	0.34664	0.311577	1.94273	3.87791	0.41313	chr8	120193488	120194598	+	0	0	0	0	0	2.82512	0	0	0	0	0	0	0	0	0	0	61.8379
NM_027179	Tecr	chr8	86095597	86118390	-	27.5173	109.234	65.2207	25.1231	39.9193	42.0169	5.50928	6.86369	6.86369	22.3417	53.7824	32.7555	22.8105	17.0142	9.08605	12.0876	11.3636	chr8	86106495	86118269	+	0.0142166	0.0174611	0.00725544	5.54546	0.012326	0.0105329	0.0305722	0.00986192	0.0230001	0.0087472	0.00991304	1.25822	0.0225372	0.0126309	0.0126309	0.0176489	0
NM_028757	Nebl	chr2	17268361	17652695	-	0.029608	5.63129	7.37375	4.8719	0.0616081	0.0438715	8.01076	0.12454	0.12454	0.109301	0.908372	31.1513	2.95696	0.236254	0.122757	0.624843	3.32837	chr2	17653500	17655962	+	0	1.16559	1.66375	0	0	0	0.432895	0	0	0.0378457	0	0	0.877586	0	0	0	0
NM_178648	Ubxn8	chr8	34730058	34752448	-	5.59866	5.61798	4.79412	2.52359	9.42441	4.5518	4.43945	3.98937	3.98937	6.03785	12.8518	5.94768	4.63705	6.58814	7.7685	7.96537	3.32779	chr8	34752794	34755160	+	11.5556	3.62186	2.06113	1.47477	2.97634	3.68484	4.12317	3.16475	1.76052	9.54851	1.72095	0.863372	1.77844	4.21945	4.21945	1.04452	2.96727
NM_008245	Hhex	chr19	37509331	37515221	+	6.08002	0.423024	0.534968	1.68686	0.436241	23.3247	3.38128	0.322216	0.322216	2.40785	1.16947	2.93876	2.07718	8.15536	1.14862	1.82183	0.346572	chr19	37506764	37508394	-	0.395716	0.347133	0	0.134524	0.0343063	2.00324	0.425449	1.14367	0.160037	0.20288	0	1.19631	0.784082	0.0585914	0.0585914	0.368409	1.30811
NM_001081667	Klhl34	chrX	154256367	154258301	+	0	13.2054	16.6943	0.408711	0	0	0.315419	0.0460635	0.0460635	0.15572	0.860311	0.156515	0.977954	0.0946652	0.0281072	0.0589105	0	chrX	154253119	154256401	-	0	20.4978	21.3268	0.0121016	0.0462921	0.013186	0.521902	0	0.0431902	0.175208	2.41994	0.117402	2.15837	0.0316248	0.0316248	0.0331415	0
NM_001039371	Slc22a15	chr3	101659694	101728376	-	3.33594	2.72253	0.943653	0.480889	0.394504	0.808066	1.67413	0.967734	0.967734	1.11146	1.62203	1.25063	1.1144	1.14738	1.19613	1.71365	1.26783	chr3	101728557	101730889	+	0.401181	4.83337	0.652122	0.0606172	0.0463757	0.110082	0.348563	0.0206138	0.057691	0.14627	1.42972	0.196023	0.141325	0.105606	0.105606	0	0
NM_007473	Aqp7	chr4	40980107	40995169	-	12.8578	2.83395	2.36202	10.9985	13.0578	2.27434	2.659	1.61597	1.61597	3.76298	0.987918	1.59661	1.01071	1.41318	4.07004	1.27517	1.17111	chr4	40992585	40994933	+	0	0	0	0.0694578	1.91302	0	0	0.0177151	0	0	0	0	0	0.181512	0.181512	0	0
NM_025923	Fancl	chr11	26287084	26371876	+	4.0779	1.11908	1.17394	0.853135	1.41418	0.516435	1.12423	1.97913	1.97913	5.12512	2.62463	3.56353	3.39791	5.94454	1.70307	1.2331	2.76553	chr11	26286108	26287084	-	5.22907	1.37597	1.85287	1.2837	2.1153	1.18354	0.51103	1.41036	0.775327	1.519	10.025	1.91594	2.07197	0.645126	0.645126	8.1128	2.88
NM_146250	Gpr1	chr1	63229268	63260783	-	0	0	0.239635	0.0532124	0	0.0289903	0.0458976	0.398819	0.398819	0.216679	0.0818527	0	0.279137	0.351263	0	13.407	0	chr1	63257013	63260784	+	0	0	0	0	0	0	0	0	0	1.7087	0.0464746	0	0.0528297	0	0	0.206855	0.220371
NM_007656	Cd82	chr2	93259269	93302653	-	16.1515	2.92327	1.35123	0.873895	10.6457	2.37404	17.1663	9.3366	9.3366	0.814572	9.99E-05	3.73639	2.90592	20.0881	64.0222	62.23	20.2022	chr2	93292952	93310176	+	0.175944	0.00474938	0.00920948	0	10.6406	0.0869027	0.0687922	0.100143	0.00875836	0.0166545	0	0	0	0.120245	0.120245	0.117611	0.358
NM_198631	Zc3h4	chr7	16986545	17023045	+	11.5606	5.95198	3.93806	3.09837	3.66783	2.59105	5.96077	6.92148	6.92148	10.5685	8.98281	6.13848	8.76198	7.91177	7.20557	5.29017	10.0444	chr7	16985096	16985771	-	2.42685	0.608214	0.117938	0.471401	0.601082	0.770463	1.69416	1.28246	0.112161	0.497655	0.241707	0.190552	0.549518	0.718609	0.718609	0	1.14582
NM_009238	Sox4	chr13	29042599	29045551	-	3.85691	0.776392	2.21755	1.81609	0.798395	0.0738367	3.26146	21.4762	21.4762	7.68937	81.9303	19.9524	22.8924	0.835003	1.66462	3.26622	15.0258	chr13	29045518	29045830	+	0.720348	1.2631	7.59271	1.63162	1.7476	0	2.25173	0.665829	2.79514	2.36227	1.00392	0.791449	1.1412	0.426388	0.426388	1.78735	0
NM_030174	Mctp1	chr13	76522409	77171071	+	1.3686	9.40043	6.4025	0.291946	0.0348994	0.00994083	1.40071	0.0716338	0.0716338	0.066044	0.75782	0.0663815	0.063811	0.240897	0.429151	0.249852	0.266183	chr13	76519826	76521745	-	0	5.27452	1.04232	0.0216988	0.0166009	0	0	0	0	0.0196348	0.0667553	0	0	0	0	0	0
NM_001146342	Rnls	chr19	33212235	33466785	-	0.209406	9.12E-07	0.120184	0.333416	0.314423	0.310276	0.157125	1.28E-06	1.28E-06	2.99E-06	0.876048	0.0369248	0.442596	0	7.75E-07	2.43E-07	0.923041	chr19	33466831	33467665	+	1.55814	1.54904	1.01597	1.17706	1.53088	0.384759	1.31983	0.840578	1.17625	0.479292	6.15596	1.42738	2.26398	1.30729	1.30729	0.32235	1.71676
NM_172125	Adam1b	chr5	121950106	121952989	-	0.0920027	0.408942	0.344319	0.333636	1.3188	0.0454415	1.5108	0.148842	0.148842	0.264163	0.171069	0.269727	0.53477	0.183531	0.0908211	0.418778	0	chr5	121953384	121960601	+	0.0938497	0.0713559	0.133044	0.311977	1.48091	0.00772574	1.75521	0.0361679	0.0101222	0.128319	0.0218132	0.137573	0.0495921	0.00926457	0.00926457	0.407774	0
NM_026124	1110008F13Rik	chr2	156688858	156699298	+	5.23515	6.05519	3.16627	3.38362	5.54715	2.58556	5.19263	13.2366	13.2366	8.46957	6.62425	9.37879	5.22496	13.3434	8.38299	5.17475	3.84574	chr2	156676688	156688687	-	1.79378	1.47421	0.80636	0.594049	0.876732	1.12012	1.74066	1.47428	0.854072	2.00911	1.82756	1.07292	2.10694	1.30469	1.30469	0.830741	1.65949
NM_021397	Zbtb32	chr7	31374700	31377961	-	0.627369	0.16511	0.284591	0.142189	0.834004	1.08451	1.06291	0.101494	0.101494	5.16801	0.0729063	0.114953	0	0.20858	0.43351	0.389401	1.03707	chr7	31377004	31378133	+	0.17719	0.497399	0.753518	0.240946	0.399398	1.31268	0.554197	0.450655	0.114657	0.218027	0.247086	0.097396	0.140437	0.68213	0.68213	0	0
NM_010219	Fkbp4	chr6	128380125	128388649	-	23.9407	37.1436	14.311	65.9854	61.064	25.2408	23.5972	25.0261	25.0261	123.504	52.1218	43.5754	38.084	62.2852	45.0679	10.8072	18.266	chr6	128388897	128401760	+	2.97521	0.90767	0.665721	0.522459	0.641398	0.873772	1.11612	0.694153	0.398947	2.82558	0.467244	2.03332	1.4022	1.15101	1.15101	0.582307	0.886253
NM_025985	Ube2g1	chr11	72420763	72499983	+	3.25852	9.65594	6.84434	5.09801	5.76016	6.09131	4.01676	11.0266	11.0266	10.7762	22.216	8.83172	11.6943	6.13919	8.61808	4.04517	6.58405	chr11	72419972	72420501	-	0.250368	0.790554	0.340657	1.47508	1.99662	1.97816	1.27231	0.115759	1.21489	0.513373	3.1417	1.10079	0.793625	0.593045	0.593045	0.310744	0
NM_008405	Itgb2l	chr16	96643905	96665221	-	9.02145	0.0238923	0	0	1.157	0.706205	0.91841	0	0	0	0.0474746	0	0	0	1.18965	0	0	chr16	96659065	96665716	+	0.0574943	0	0.00489034	0	1.89423	0.709943	1.09588	0	0	0.00589582	0.0200449	0.0158025	0	2.17946	2.17946	0.0178437	0
NM_080853	Slc17a6	chr7	58877200	58926496	+	0	2.83886	3.83298	0	0	0.00986601	0	0.0904841	0.0904841	0	23.5942	0	0.126661	0	0	0	0	chr7	58875824	58876232	-	0	0	0.134762	0	0	0	0	0	0	0	6.07607	0	0	0	0	0	0
NM_009626	Adh7	chr3	137880737	137895006	+	0	0.0153754	0.0298143	0.0595842	0.759756	6.40577	2.48401	3.06222	3.06222	0.0359443	0.24441	0	0.069458	0	0.103807	0.0543926	0.289727	chr3	137881304	137885932	-	0	0	0	0.035853	1.35777	4.37535	0	0.00914425	0	0	0	0	0	0	0	0	0
NM_001170746	Magi2	chr5	18732864	20210609	+	0	2.87953	1.18093	0.317049	0.313423	0.00655254	0.0769114	0.236755	0.236755	0.00892284	0.19259	0.402765	0.463711	0.150689	1.00E-294	0.0731716	0	chr5	18731887	18732136	-	0	7.06972	0.913923	3.04414	2.32894	0	2.10054	0	0	0.550915	0	2.95323	2.12915	0	0	0	0
NM_017475	Rragc	chr4	123594676	123614240	+	7.86901	14.539	11.3957	5.64514	12.5532	4.76532	9.45734	26.7893	26.7893	10.7917	10.5442	13.0143	14.8606	10.4422	10.9629	19.9619	10.6331	chr4	123589477	123594503	-	0.140402	1.44729	1.65998	0.453467	0.401708	0.329401	1.02929	0.56002	1.05623	1.51895	2.03142	1.23488	2.11445	0.509358	0.509358	0.78434	1.04451
NM_007664	Cdh2	chr18	16747386	16967558	-	0.832941	11.302	15.7566	16.0259	0.654763	7.42361	0.484886	21.8962	21.8962	1.602	35.8284	55.0261	9.85918	4.20941	0.263121	0.551481	0.61201	chr18	16968141	16969979	+	0	0.955011	2.04343	0.297777	0	0.0463515	0.0366919	0	0.0303645	0.0769865	1.04697	0.515866	0.743835	0	0	0	0
NM_011055	Pde3b	chr7	121558768	121681451	+	0.841358	3.83821	1.66799	0.366721	1.18959	6.74494	1.183	2.1831	2.1831	2.26314	4.10664	3.34423	3.48833	3.00176	1.41835	0.441894	4.27984	chr7	121555106	121557728	-	0.161565	1.83311	1.66735	0.122059	0.0747058	0.398989	0.273728	0.871667	0.156825	0.110449	0.675914	0.355242	0.853714	0.414666	0.414666	0.133709	1.4244
NM_008222	Hccs	chrX	165749463	165758275	-	2.4523	5.63982	4.05613	4.60035	2.0149	1.43483	1.72584	7.03128	7.03128	8.07793	6.68178	7.92219	4.96398	4.3651	11.7092	2.76326	6.23682	chrX	165758820	165761933	+	0.160828	1.7495	0.893708	0.0972017	0.0371825	0	0.02096	0.0743735	0.294874	1.71514	1.2709	0.294684	0.934802	0.254015	0.254015	0.399296	0.354476
NM_001110843	Cacna2d1	chr5	15440509	15880329	+	2.68E-11	0.396623	0.705865	1.48E-14	0.3173	2.20E-11	0.447055	5.54E-08	5.54E-08	1.68E-16	1.42955	2.86E-16	3.62547	3.22E-10	6.02E-14	8.05E-11	0	chr5	15436374	15439923	-	0	0.483053	1.82133	0.092443	0	0	0.0199338	0	0.0329926	0.0209125	0.639892	0.0560515	0.0808215	0.0301974	0.0301974	0	0
NM_001081387	Ctcfl	chr2	172919110	172945026	-	7.93879	1.18709	1.03028	1.01405	0.80419	2.2772	1.45064	0.609069	0.609069	1.84637	0.152179	0.659843	0.0432472	0.108844	0.872557	0.101601	0.360801	chr2	172944992	172946588	+	1.87514	0	0	0	0	2.77831	0	0.136911	0	0	0	0.650969	0	0	0	0	0
NM_028774	Rnf6	chr5	147020780	147033013	-	2.2145	12.0913	7.52538	3.59706	9.66386	4.3621	4.44257	13.759	13.759	8.28324	3.74999	7.27491	4.01204	5.57461	12.0702	9.26184	6.10158	chr5	147033322	147033561	+	0	3.20131	2.06921	0.689223	1.05459	1.50197	2.37791	0	0.983927	6.23664	6.36108	1.6716	7.23093	1.80113	1.80113	0	0
NM_008928	Map2k3	chr11	60745559	60766305	+	24.581	2.08662	1.49594	9.26316	8.98927	13.1749	13.1635	15.6899	15.6899	6.64723	4.26296	8.42487	7.96587	26.0628	22.719	10.3448	3.59968	chr11	60734348	60745119	-	0.223587	0.127497	0.133123	0.798142	0.319851	0.455537	0.327821	0.206796	0.479279	1.63933	0.272827	0.491623	0.17722	0.380735	0.380735	0.242867	0.369625
NM_173004	Cntn4	chr6	105627739	106624264	+	0	0.207526	0.101034	0	0	0	0.0118638	0.0657831	0.0657831	0	0.156762	9.41E-08	8.76E-08	0	3.30E-06	0.0376686	0	chr6	105623116	105627579	-	0.218936	0.870706	2.12289	0	0	0	0	0	0	0	0.3562	0	0.057844	0	0	0	0
NM_029780	Raf1	chr6	115568591	115626653	-	11.4015	12.7788	7.23055	8.99564	9.97968	8.83715	11.2849	14.7284	14.7284	15.9383	24.5107	20.302	16.6628	11.2862	13.0128	10.3034	13.2936	chr6	115626025	115627287	+	1.12515	0.552659	0.459282	5.40528	2.10669	2.11138	1.0556	1.87283	2.32952	0	0.941268	1.73147	0.713322	0.666297	0.666297	0.558602	0
NM_009172	Siah1a	chr8	89247837	89269905	-	2.80325	6.50745	4.04968	2.65867	3.49974	2.10878	4.5358	5.2467	5.2467	5.81986	12.9906	4.17236	5.19579	3.69932	5.5174	2.99808	2.85171	chr8	89270158	89270662	+	0	0.570425	0.737405	0.614046	1.87912	0.133814	1.05927	0.501157	0.876605	0	1.13345	0.595709	0.429481	0.641869	0.641869	0.336326	0
NM_010574	Irx2	chr13	72766426	72771642	+	0.181882	1.21266	0.0495045	0.709035	4.07471	0	9.64285	6.00264	6.00264	0.835561	8.1165	6.31873	3.80589	0	0.0215454	0.857992	0.481078	chr13	72757511	72765994	-	11.9686	1.24943	0.894559	0.806985	1.63846	1.53539	3.54451	2.78649	1.70148	2.37604	1.83334	1.33994	1.80183	1.20855	1.20855	0.884007	0
NM_001113545	Lima1	chr15	99608899	99705887	-	1.74E-05	1.20716	0.748079	2.76E-06	3.62002	2.74894	5.2566	2.80995	2.80995	20.1195	6.14358	2.79E-06	1.36198	2.41424	50.0184	9.22307	6.32192	chr15	99706018	99715659	+	0.0148162	0.176776	0.16131	0.21492	0.565215	0.563491	1.82479	0.0822225	0.158203	0.486191	0.206622	0.179181	0.234876	0.298374	0.298374	0.864479	0.587869
NM_176919	Ppm1h	chr10	122115818	122359030	+	1.85807	0.738897	0.500848	0.329096	0.535578	0.316082	1.11558	0.202557	0.202557	0.71999	0.109431	0.148414	0.13905	3.53E-08	1.25968	0.23694	1.40414	chr10	122115138	122115694	-	0	1.46108	1.10179	0	0.160439	0	0.0904401	0.213943	0.149688	0.0948802	0	0	0.366689	0.274012	0.274012	0	1.52904
NM_175386	Lhfp	chr3	52845469	53065601	+	2.83295	30.2361	5.01193	12.1303	5.35058	1.89433	27.8099	57.8739	57.8739	3.16422	8.26592	16.5788	13.1962	1.56496	3.14933	8.16977	0.288193	chr3	52844002	52844330	-	0	2.45671	0	0	0	0	0	0	0	0	0	0	0	0	0	0	0
NM_183020	Atxn2l	chr7	133635222	133646816	-	33.5943	22.617	16.1019	9.22606	10.466	13.1842	21.7056	32.9351	32.9351	43.8055	26.5565	21.6562	23.6238	25.201	16.8633	23.3208	32.7966	chr7	133647417	133651991	+	0.0961608	0.551152	0.774288	0.174357	0.466877	0.284971	0.639153	0.133409	0.311138	1.66976	0.491701	0.352397	0.457313	0.227822	0.227822	0.437705	0.423914
NM_008995	Pex5	chr6	124346834	124365085	-	3.90876	1.53098	2.09994	1.09527	2.07953	4.893	0.528878	3.2619	3.2619	4.82194	6.11994	1.69807	2.01016	8.52E-05	3.64186	7.71277	0.00028039	chr6	124365271	124365570	+	0	0.2818	0.819654	0.364018	3.06345	1.58655	1.25591	0.37137	0.259834	0.329393	0	0	0	0	0	0.996905	0
NM_010090	Dusp2	chr2	127161895	127164113	+	5.22675	0.16303	0.0592744	0.131623	0.100699	0.143417	0.249764	0.0563709	0.0563709	0.333487	0.566902	2.42615	0.276181	0.115848	0.515949	1.15348	8.44796	chr2	127158401	127160445	-	0.139487	0.0244729	0	0	0	0	0.0818024	1.96735	0	0.0286062	0	0	0	0	0	0	0.461135
NM_001166548	Eif4enif1	chr11	3102356	3144591	+	3.94893	1.60157	1.25118	0.00352588	1.34186	0.441069	1.14144	2.99387	2.99387	5.32161	4.55617	5.40E-12	13.4507	3.64608	4.92487	3.41291	1.08983	chr11	3101322	3102216	-	0.9489	0.374573	0.322814	0.268811	1.19281	1.69881	0.881063	0.767871	0.268626	1.16756	0.99238	1.04313	1.12808	0.983469	0.983469	0.441701	1.5683
NM_138666	Nlgn1	chr3	25330763	26230831	-	2.98E-07	0.417812	3.1123	0	0.0210219	1.45E-07	2.30E-08	0.0244921	0.0244921	1.22E-07	1.02989	3.24E-07	0.555782	5.58E-07	0.0472949	0	2.08E-06	chr3	26232056	26235053	+	0	0.290745	2.53702	0	0	0	0	0	0	0	2.18248	0	0.145937	0	0	0	0
NM_181039	Lphn1	chr8	86423997	86465853	+	1.95716	24.9852	34.1286	2.14793	2.03268	0.900546	5.98894	11.5455	11.5455	8.42939	19.393	7.32723	14.419	2.0138	1.14703	2.19949	6.81191	chr8	86421575	86423176	-	0.345495	1.09111	1.05788	0	0.0239625	0.0341278	0.189109	0.127815	0.0447137	0.0850256	0.385432	0.0759646	0.438138	0	0	0.0857765	0.456876
NM_001168225	Morf4l2	chrX	133267490	133275694	-	3.54462	3.00388	2.83034	1.60397	2.12319	2.47264	3.98114	7.75334	7.75334	13.0172	8.49002	3.18167	5.43623	4.1881	4.18324	3.96649	2.29643	chrX	133276630	133278838	+	0.910325	0.851828	1.0943	0.935307	1.03125	2.36795	1.04401	1.20678	0.863974	4.15702	1.94649	2.33516	2.50127	0.143777	0.143777	1.6574	0.80255
NM_008555	Masp1	chr16	23451858	23520663	-	0.0645094	1.29032	1.53634	0.672562	0.0447434	7.59911	0.0630552	8.57865	8.57865	0.357214	7.24186	4.7872	2.6077	4.63271	0.0382085	7.80799	0	chr16	23520333	23521320	+	7.75536	0	0	0.585579	0	1.91415	0.252541	1.79221	2.5079	0	0	0	0	0	0	0.801837	0
NM_019777	Ikbke	chr1	133151179	133176140	-	6.76985	0.317392	0.0839255	0.298179	0.608332	3.2219	2.07895	2.62501	2.62501	0.786963	0.114666	1.02451	1.30347	1.91365	8.8799	1.02074	12.1432	chr1	133177184	133177772	+	0	0	0	0	0	1.46746	0	0	0	0	0	0	0	0	0	0	0
NM_027707	Nipbl	chr15	8241225	8394463	-	4.22005	7.38976	4.14122	3.61315	4.00615	2.72163	5.69885	9.81137	9.81137	16.7317	16.4189	8.27936	13.4717	9.16663	10.8483	6.94995	22.6455	chr15	8394908	8399326	+	3.67149	2.06461	1.15604	0.444498	0.9253	0.495592	1.1591	1.2866	0.391066	0.795081	1.11306	0.676922	1.40987	1.02653	1.02653	0.311404	2.71438
NM_130450	Elovl6	chr3	129235304	129341411	+	2.83408	12.075	6.85198	0.746164	2.08984	29.8133	0.906625	7.84554	7.84554	30.9647	10.9786	4.10724	9.18976	6.39606	14.2515	2.62983	2.2717	chr3	129230371	129234930	-	0	0	0.0751092	0.400283	0	22.1347	0.0863145	0	0	1.35828	1.23145	0	0	0.130756	0.130756	0	0
NM_010736	Ltbr	chr6	125256589	125263888	-	5.22176	1.58805	0.932694	6.84451	17.0072	12.8954	13.6107	19.7253	19.7253	2.55235	1.75979	9.28085	4.69067	5.55547	16.8299	9.50727	2.87735	chr6	125264053	125294990	+	0.0693477	0.0292025	0.033032	0.0754454	1.04377	3.24028	0.715816	0.0320704	0.0673156	0.130849	0.038684	0.106739	0.197882	0.123225	0.123225	0.344359	0.091718
NM_025846	Rras2	chr7	121190296	121261295	-	2.30112	1.89341	3.37454	6.06065	7.55364	2.15552	8.14375	21.3222	21.3222	35.6226	6.47328	17.7524	5.3459	5.14435	10.5744	21.3259	7.87034	chr7	121261562	121262934	+	0	0.165222	1.56987	1.28057	0.620484	0.139532	0.699539	0.174191	0.883595	0.231752	0.13132	1.24233	0	0.390423	0.390423	0.584497	0
NM_028110	Dennd2d	chr3	106288968	106303960	+	0.925137	1.01E-06	0.0907551	8.46E-06	2.69E-05	0.275066	1.1448	0.00365056	0.00365056	0.255448	0.0616855	0.244338	0.234718	1.52E-05	6.88328	0.220654	10.2978	chr3	106279679	106288874	-	0.648958	0	0.00659096	0.0526883	0.0604645	0.243991	1.28005	6.23527	0.0188043	0.00397305	0	0.0106489	0.0153549	3.16111	3.16111	0.060122	4.41966
NM_009830	Ccne2	chr4	11118856	11131926	+	1.5082	0.354959	0.193902	0.22468	0.151669	0.14401	0.0705801	0.706949	0.706949	1.48499	1.66543	1.31844	1.44713	5.87392	4.73E-05	0.00287832	0.0153797	chr4	11108120	11117421	-	0.99611	0.464596	0.424708	0.097167	0.15305	0.261571	0.20706	0.151609	0.142794	1.57747	0.94954	0.665402	1.25928	0.582532	0.582532	0.438286	2.41809
NM_020506	Xpo4	chr14	58201108	58283793	-	1.61777	2.88285	2.08984	0.802083	0.780201	0.886441	1.51213	7.12382	7.12382	18.1033	3.70135	4.75216	6.85221	7.36211	2.60511	3.29489	3.84454	chr14	58284438	58284740	+	5.48078	4.6676	3.72685	1.06402	0.542691	0.386454	1.8355	1.80918	1.01265	2.24655	0	2.58061	1.24034	0	0	2.91393	0
NM_001168502	Zfp57	chr17	37138108	37147674	+	1.08311	0.231939	0.869155	4.65E-07	0.0328794	0.10821	0.799704	3.27356	3.27356	5.15338	6.37385	2.62752	3.57874	5.15E-15	2.41E-14	3.68E-07	9.53E-06	chr17	37137324	37139156	-	0.179902	0.0946898	0.673245	0.0407723	0	0	0.246172	0	0.29103	1.58644	4.26475	0.197774	1.56845	0	0	0	0
NM_008727	Npr1	chr3	90254514	90269788	-	2.08674	1.55421	0.231827	4.15047	2.80612	1.65119	16.1846	0.0344486	0.0344486	2.07872	0.38603	2.41123	0.573839	1.31679	0.479256	2.32617	0.422423	chr3	90270119	90274422	+	0	0.0418	0	0.0674947	0.0929473	0.0588342	2.50331	0.0137715	0.00963546	0.0488596	0	0.163698	0	0	0	0.147873	0
NM_023503	Ing2	chr8	48752532	48760513	-	5.22921	3.0178	4.87649	0.799647	2.79669	1.7426	2.40171	2.71122	2.71122	3.51455	3.95369	3.49788	3.39572	4.2103	3.09723	7.86025	3.54119	chr8	48760807	48765044	+	0.327156	0.306142	0.315371	0.21009	0.264734	0.30971	0.71418	0.466489	0.35285	3.13116	0.456234	0.659406	0.691496	0.565171	0.565171	0.338444	0.540843
NM_016786	Ube2k	chr5	65928500	65990228	+	8.58912	16.7104	15.5355	5.64433	9.46833	5.44449	5.82694	12.7829	12.7829	29.5233	23.9807	10.684	13.1966	11.8919	9.86131	8.5827	5.83147	chr5	65927987	65928345	-	0	0.364939	3.18443	0	0	0	0.609918	0	0.50474	0.426574	0	0	0	0	0	0	0
NM_019586	Ube2j1	chr4	33118400	33139339	+	4.78162	19.1877	14.7427	3.80717	5.80824	3.80569	4.22343	23.4077	23.4077	5.70107	14.2002	5.20247	6.32327	9.58809	14.6743	11.103	7.86392	chr4	33114037	33118094	-	5.00262	4.36544	3.7731	1.54524	2.33369	2.48182	4.36196	3.36785	2.1415	4.37635	1.08042	0.876093	1.19307	3.05482	3.05482	0.741939	0.292753
NM_008997	Rab11b	chr17	33879429	33897431	-	11.2243	15.7553	12.5688	8.77683	9.16715	5.05885	10.9221	9.66058	9.66058	7.14202	13.6181	9.13174	8.11829	5.20594	9.9723	5.69556	8.25757	chr17	33896955	33898818	+	8.30553	2.51397	1.74717	1.98296	6.50806	3.91422	4.61056	4.36852	2.48212	5.74709	2.03349	1.88192	1.60804	6.1959	6.1959	1.49537	5.86891
NM_001081302	Trio	chr15	27660404	27955603	-	1.15075	13.0297	9.74598	2.5818	3.80649	1.25189	3.68776	12.688	12.688	5.49998	11.8024	7.91928	12.2271	1.62728	1.80753	5.48827	2.11923	chr15	27956255	27956697	+	0	1.553	1.27406	0	0	0	0	0.157432	1.7624	0	0.474745	0.374269	0.539665	0	0	0.422612	0
NM_001002842	Pram1	chr17	33775001	33782651	+	27.2169	1.07046	0.323488	0.323246	0.192346	0.821827	0.898391	0.230731	0.230731	0.666248	0.883956	0.740429	0.376813	0.474177	0.422366	0.786885	0.523931	chr17	33771891	33777421	-	0.597043	1.7572	0.792869	0.384135	0.414111	0.551733	0.572296	0.382985	0.436216	0.568793	1.2892	0.698744	0.915935	0.21674	0.21674	0.382544	0.636795
NM_153176	Spg7	chr8	125589408	125621651	+	9.1115	6.45591	4.67963	9.76371	12.1309	3.65541	4.65437	9.71407	9.71407	10.7251	6.42619	11.821	4.15053	5.15335	7.6091	4.2037	6.69445	chr8	125588227	125589219	-	0.159253	0.502895	1.13769	0.360901	0.993997	0.78648	0.871609	1.1782	0.103043	1.04503	0	0.175062	0.252424	0.0943133	0.0943133	0.59302	1.05271
NM_001009818	sept-11	chr5	93522483	93603984	+	6.58957	14.463	12.654	2.87844	6.41066	1.2089	8.08402	85.3192	85.3192	43.928	38.3574	21.6399	42.6259	10.2431	7.38024	15.7659	9.62064	chr5	93520786	93521209	-	0	1.68545	0.879915	0.167478	0.12813	0	0.722276	0	0.956357	0	0	0	0.585693	0.218833	0.218833	0.458656	0
NM_172458	Zfp871	chr17	32902442	32925232	-	4.10238	11.3488	9.84134	2.7947	6.73318	6.22382	5.70008	8.74431	8.74431	10.0616	13.5215	8.39195	13.1905	8.29169	8.25972	7.39465	11.5465	chr17	32926122	32926535	+	0	0.542943	0.658011	0.350677	4.15847	1.9105	0.151235	0.178879	0.375467	0.793301	0.53942	0	0.613183	0.687312	0.687312	1.92074	0
NM_001162983	Lrrc38	chr4	142939653	142960931	+	0	1.7656	0.223855	0.0526325	0	0	0	0	0	0.0476261	0.0539737	0.0425506	0.184063	0	0	0.192187	0.255927	chr4	142936052	142939188	-	0	2.20633	0.0763978	0.0145411	0	0	0	0	0	0	0	0	0.101704	0	0	0	0
NM_001104621	Vmn2r9	chr5	109271966	109281529	-	0	0	0.0119329	0	0	0	0.26055	0	0	0.0287728	0	0	0	0	0	0.0435404	0	chr5	109282865	109283465	+	0	0	0	0	0	0	2.68409	0	0	0	0	0	0	0	0	0	0
NM_010330	Emb	chr13	118009380	118063222	+	8.49674	7.37052	5.3769	0.231092	4.11352	0.0503598	18.484	15.8794	15.8794	42.7561	4.36044	1.45724	3.93304	7.05106	1.7312	13.9231	19.1029	chr13	118008034	118008337	-	0	2.72224	0.263934	0	0	0	0	0.7175	0	0	0	0	0	0	0	0	0
NM_009282	Stag1	chr9	100544042	100858963	+	4.48975	6.70969	3.4647	1.93891	2.73591	2.09866	3.38906	7.76773	7.76773	14.5297	14.3594	9.59192	14.5268	8.44794	5.70448	14.3474	10.1153	chr9	100541063	100543225	-	0.352905	1.60984	0.480252	0.383915	0.4161	0.418316	0.827849	0.261112	0.182691	0.492145	2.16534	1.00872	2.12579	0.418031	0.418031	0.525697	0.933346
NM_176933	Dusp4	chr8	35870664	35882948	+	0.221789	1.05068	1.4337	0.167559	0.781975	0.292118	1.25737	2.7987	2.7987	6.77745	12.9903	1.74747	2.10952	0.221216	0.985226	2.34028	1.71101	chr8	35869293	35869807	-	0	0.18408	0.535422	0	1.36441	0	0.30765	0.363885	0.339463	0.215169	0	0.288358	0	0.310703	0.310703	0.651208	0
NM_019564	Htra1	chr7	138079717	138129172	+	1.88033	26.8485	23.1216	10.0454	17.7306	0.30957	6.65152	59.1009	59.1009	8.6675	2.24757	11.0251	8.87124	0.178615	2.09481	26.4544	2.96033	chr7	138078373	138078987	-	0	1.0414	0.168281	0.67262	2.91603	0	0.870237	0	0.240056	0.10144	0	0.271889	0	0.146479	0.146479	0	0
NM_198013	Cuedc1	chr11	87912648	88007642	+	7.18E-06	1.22807	0.651981	2.67396	0.624131	0.0185332	1.99865	1.19742	1.19742	9.02E-05	1.28591	2.69056	1.04707	1.21E-05	0.876907	9.52E-06	2.73957	chr11	87912064	87912581	-	0.519716	0.638176	0.795525	1.64875	1.53168	0.384961	1.01579	0.120146	0.756556	1.17222	0	0.85688	0	0.461639	0.461639	0	0
NM_001169131	Papd7	chr13	69636837	69672742	-	2.51131	1.26918	1.58144	1.4159	2.31014	0.000578935	0.000776747	2.55753	2.55753	4.32776	7.95569	2.22914	5.66802	4.11055	1.84263	0.71361	3.1953	chr13	69674196	69675584	+	0.233587	0.792328	1.19203	0.741155	0.594029	0.61529	1.00457	0.43207	0.201536	0.990017	0.108577	0.513587	0.24685	0.415038	0.415038	0.48327	1.54442
NM_008191	Guca2b	chr4	119329208	119331550	-	0.412797	0	0.210632	0	530.669	0	0	0	0	0	0	0.226877	0.327138	0	682.036	11.272	2.72835	chr4	119331652	119335706	+	0	0	0.00765889	0	2.26398	0	0.0088015	0	0	0	0	0	0	3.57331	3.57331	0.139727	0
NM_009400	Tnfrsf18	chr4	155400451	155403000	+	1.21763	1.323	0.998921	0.879357	0.433637	0.407304	2.60626	0.536985	0.536985	0.848393	0.579555	2.24409	1.28683	0	0.74366	1.51E-06	5.57144	chr4	155391862	155437637	-	0.0169458	0.00297331	0.0086483	0.00384082	1.24884	0.0167399	1.67961	0.0352654	0	1.01832	0.0236322	0.0186306	0.308933	2.75017	2.75017	0.0736295	0.39222
NM_009860	Cdc25c	chr18	34892651	34911187	-	4.35085	0	0.273525	0.0428738	0.0820025	0.0934312	0.184901	3.77948	3.77948	16.6627	5.21001	4.99122	6.14736	8.67916	2.04475	1.35027	4.37791	chr18	34911416	34911777	+	2.55367	0	0	0	0	0	0	0	0.330359	3.35038	0.711923	0.561251	1.61855	0.60474	0.60474	0	3.37287
NM_010313	Gnb5	chr9	75159202	75192769	+	0	0.644478	0.828984	2.92E-07	2.44E-07	0	1.20627	5.94E-06	5.94E-06	1.05E-05	4.14E-07	4.50E-06	6.26E-06	0.17845	5.35E-07	8.59E-07	0	chr9	75156810	75158771	-	0	0.791136	1.49573	0.102196	0.0586395	0.0278384	0.0220369	0.026065	0.200604	0.0693564	0.314401	0.0619652	0.0893485	0.0333833	0.0333833	0.139938	0
NM_010419	Hes5	chr4	154335032	154336480	+	0.307089	0.296332	3.39545	0	0	0	0.0300154	0	0	0.031489	12.4187	0	0.121697	0	0	0	0	chr4	154333865	154334927	-	0.224596	0.985096	0.802281	0.101801	0.0389418	0	0	1.14242	0	0.0460588	0	0	0	0	0	0	0
NM_174987	1810063B05Rik	chr8	128946401	128949335	+	4.39476	7.35025	6.32905	5.37817	31.7994	10.7797	4.69612	4.59721	4.59721	5.167	10.4176	12.2387	4.1796	13.1489	9.36976	3.45488	0.968387	chr8	128947837	128999870	-	4.98441	0	0.211862	0.282272	0	1.23026	0.24347	0.287973	1.20891	0.766267	6.07877	10.2691	4.93573	2.58179	2.58179	1.54607	8.22677
NM_183017	Ttll12	chr15	83405524	83425587	-	6.82383	1.55325	1.553	0.898712	1.80686	0.694579	1.66752	8.48117	8.48117	9.39938	6.9121	3.29487	4.75093	11.957	1.96626	5.49482	6.86011	chr15	83425185	83425869	+	36.0428	0	0	0	0.527917	0	0.198393	0.938625	0	0.208133	0.707618	0	0	0	0	0	0
NM_001013608	0610007P08Rik	chr13	63916628	64001609	+	1.34927	2.74665	1.63623	0.786107	1.17756	1.025	1.64205	5.17131	5.17131	7.01057	3.91296	3.49435	5.43	4.1292	2.01559	1.71308	3.00445	chr13	63915413	63916144	-	0	0.999342	2.6645	0	0.164604	0.234431	0.278364	0.219497	0.383936	0.29203	0.992857	0.782727	0.376209	0.562252	0.562252	0.883827	0
NM_001081034	Fbxo11	chr17	88390199	88464625	-	5.07219	23.8053	24.5491	5.03872	6.21278	3.36876	9.56979	23.4443	23.4443	17.4232	52.4037	15.0919	27.6121	6.75991	10.5341	15.9694	14.8438	chr17	88465805	88477137	+	0.257337	1.28684	0.806231	0.296491	0.323516	0.233026	1.02713	0.877684	0.315716	1.17871	1.10653	0.389017	0.815898	0.362003	0.362003	1.03826	0.779974
NM_133236	Glcci1	chr6	8459596	8547548	+	2.43958	7.65674	6.09926	0.875998	1.06945	0.764949	2.78117	1.83593	1.83593	3.23815	11.4679	4.30946	9.06009	2.98015	2.15122	1.37816	48.0356	chr6	8457044	8458916	-	0	1.09402	0.773427	0.264977	0.698268	0.192481	0.533287	0.51062	0.210154	0.0266414	0.815188	0.499847	0.514812	1.30798	1.30798	0	3.8652
NM_177732	Slc35d1	chr4	102844323	102887489	-	4.21797	3.77543	2.40217	1.03913	7.47293	11.4885	1.82841	3.47126	3.47126	4.31277	1.70497	0.806476	2.568	3.7803	7.16898	3.37697	6.66977	chr4	102888303	102889218	+	0.27719	1.60478	0.80153	0.942273	0.336417	0.273789	1.2462	0.448607	0.134518	0.852643	0.579771	0.457067	0.878735	0.164161	0.164161	1.03221	0
NM_175375	Ankhd1	chr18	36720257	36818562	+	4.67202	9.82623	6.32344	3.67837	6.44914	4.65068	7.27483	8.49674	8.49674	12.3768	11.2163	7.7273	10.7848	7.31714	11.0812	7.32628	10.3664	chr18	36718766	36719812	-	1.39513	2.89954	1.46038	1.11879	2.23289	0.689025	1.92999	2.03464	0.347212	1.40852	4.33979	1.65167	1.87123	1.71609	1.71609	0.932502	1.419
NM_001163502	C130039O16Rik	chr12	85490123	85534965	-	2.83905	0.564619	0.309008	0.163617	0.17106	0.169251	0.928097	0.980779	0.980779	2.40743	4.79E-06	0.940606	0.282925	0.402011	0.89393	4.12E-06	5.79E-06	chr12	85535280	85535750	+	0	1.07058	0.726581	0.276586	0	0	0.357848	0.282172	0.197426	0.125139	0.850903	0.335408	0	0.180699	0.180699	0	0
NM_019952	Clcf1	chr19	4214392	4222615	+	2.6685	0.421344	0.363122	0.302376	1.01788	0.263577	2.50377	5.69803	5.69803	0.492505	0	0.733366	2.96086	0.266137	0.869212	0.331236	4.41019	chr19	4215786	4216286	-	0	0.0963399	0.186812	0.124448	0.380842	0	1.8248	0.253923	0.0888306	0.225222	0.382859	0.30183	0	0	0	0	0
NM_027060	Btbd9	chr17	30352469	30713232	-	1.22569	3.09481	4.2391	0.927921	1.13765	0.807383	1.60337	1.69974	1.69974	1.96205	5.40259	2.68081	2.48838	0.811244	2.42298	1.19043	2.36671	chr17	30713473	30715541	+	1.56257	2.6273	1.52838	1.32803	2.43845	0.418031	2.16367	1.35485	0.926875	1.01478	3.54087	2.29044	3.61224	1.11828	1.11828	1.05068	0.860972
NM_145125	Brwd1	chr16	96213699	96304035	-	1.33753	5.00706	3.65358	1.17003	1.92517	1.26228	2.15836	2.93352	2.93352	5.35688	4.58473	2.72389	4.42341	0.899281	2.69749	2.44928	3.22602	chr16	96304427	96308176	+	0.549524	1.29726	1.0113	0.38497	0.563062	0.604525	0.810593	0.8779	0.695056	0.368843	3.27436	1.01607	2.29662	0.38466	0.38466	0.589159	1.81692
NM_001204152	C1qtnf6	chr15	78353776	78360081	-	8.13E-05	2.84E-05	4.60E-08	0.554056	2.80E-05	4.02E-05	0.289037	5.56512	5.56512	1.3604	1.1434	7.01E-05	1.0587	0.000163648	4.79E-05	11.3032	5.97E-07	chr15	78361489	78367420	+	0	0.0244989	0.0118764	2.50009	0.0423704	0	0.0750651	0.0484288	0.0734151	0	0	0.0191886	0	0	0	0.0650011	0
NM_134029	Nt5m	chr11	59661575	59690035	+	2.97915	10.297	7.60158	5.50281	6.25039	2.53814	2.3295	4.12065	4.12065	1.19139	12.1516	5.64962	3.77798	3.86276	3.66126	3.97553	2.95464	chr11	59661172	59661536	-	0	0.879649	1.53515	0	0.173867	0	0.980097	0.927397	0.162217	0.411286	0	1.10237	0	0.296946	0.296946	0	0
NM_134078	Chmp7	chr14	70116786	70132377	-	4.10588	11.5956	10.9184	5.19641	7.35877	4.7373	5.31685	8.68307	8.68307	9.283	14.2	7.40296	7.65435	4.25911	6.32291	4.73006	4.56127	chr14	70132649	70132999	+	0.547222	1.53548	3.16353	2.72728	0.758739	0.540303	1.06926	0.505884	0.530923	2.91657	2.28828	3.00664	1.73413	2.91565	2.91565	0.678997	0
NM_026420	Paip2	chr18	35758321	35776839	+	33.7124	72.2534	38.4147	42.0919	51.9679	27.7509	53.6694	48.0284	48.0284	86.4435	111.383	50.6738	68.4806	61.0744	25.8256	48.4483	63.6235	chr18	35757109	35758061	-	0.109459	0	0	0	2.7709	0.919013	0.47073	0.253079	0	0.0448945	0	0	0	1.81516	1.81516	0	0
NM_001033312	Fbxl18	chr5	143633468	143656917	-	1.43914	3.16182	3.14004	0.751628	0.846285	0.540836	1.65134	2.13591	2.13591	3.93964	2.35598	2.61405	1.23988	0.873742	1.89009	1.47585	0.827517	chr5	143657008	143658103	+	0.17482	0.429368	0.535233	0.950814	1.21238	0.431673	1.02514	0.242504	0.3959	1.57735	0.487522	2.30605	0.554188	0.310593	0.310593	0.216993	0
NM_001110327	Dmtf1	chr5	9118868	9161776	-	2.57555	5.24719	2.1082	1.45558	2.19114	4.95046	2.16859	8.21665	8.21665	9.95986	11.2587	3.86472	12.3936	4.25933	4.6663	7.19801	4.67387	chr5	9162040	9162411	+	0	0.844213	0.163701	0.218105	0.166863	0.712946	3.00997	0.445019	0	0.592076	0	0	0.762743	0.854952	0.854952	0	0
NM_027917	Shroom1	chr11	53270707	53281257	+	0.106167	0.40981	0.316058	0.120313	0.441824	3.56576	0.332077	0.738558	0.738558	0.14153	0.185069	0.641961	0.757353	0.264735	0.691705	8.03958	0	chr11	53269866	53270182	-	0	0	0.237231	0	0	3.44394	0.272623	0	0	0	0	0	0	0.412992	0.412992	1.7312	0
NM_001163009	Tnik	chr3	28162136	28565371	+	0.146602	0.476402	1.52046	1.77E-61	3.36E-46	3.75E-54	0.489904	0.144546	0.144546	0.0575488	0.497132	2.13E-40	0.161056	1.16E-59	0.25569	2.52E-277	0.156319	chr3	28157627	28161504	-	1.14318	1.60462	0.797326	0.142505	0.0198226	0.0141158	0.279353	0.54188	0.0462359	0.0234454	0.557974	0.345623	0.0906107	1.13414	1.13414	0	0.755942
NM_007747	Cox5a	chr9	57369039	57380233	+	46.1156	80.4316	58.9288	436.344	254.282	28.9854	36.1218	65.699	65.699	103.094	92.1271	157.978	27.1116	57.196	153.137	36.8421	44.3388	chr9	57368223	57368856	-	0.190177	0.867431	0.388161	2.24103	0.923203	0.375668	0.223035	0.175868	0	0.545963	0.53034	0.209049	0	0.450495	0.450495	0	0
NM_009680	Ap3b1	chr13	95128915	95336271	+	6.31245	5.72307	6.92682	3.66225	10.0194	5.89517	7.37899	18.2568	18.2568	21.6331	8.86315	9.59278	8.84563	7.52111	16.206	17.9461	10.1151	chr13	95126706	95128791	-	0.995001	0.985834	0.896074	0.212244	0.62922	0.115631	0.800922	0.405994	1.49605	0.744215	0.734578	1.28691	0.927809	0.554653	0.554653	1.30782	0
NM_175163	Zfp689	chr7	134585650	134592672	-	3.29594	1.50273	1.05589	0.436219	0.917766	0.712961	1.16639	1.72032	1.72032	1.62824	2.38206	1.26958	1.9069	2.73556	0.883469	0.179195	2.8636	chr7	134592639	134602123	+	3.61383	2.71972	2.03537	0.665347	1.48467	1.93325	1.97382	2.38603	2.09397	3.49833	2.15546	1.73595	2.90852	2.54224	2.54224	0.524552	7.50033
NM_009196	Slc16a1	chr3	104442591	104462385	+	23.6606	4.62638	2.27256	19.0585	2.877	3.81853	6.1521	5.63308	5.63308	24.2349	2.03679	18.3266	6.42113	25.0178	12.8261	43.2974	13.5215	chr3	104435064	104442422	-	0.719676	1.05114	0.926479	0.246877	0.128165	0.345855	0.258569	0.215882	0.157338	1.79513	0.271251	0.919525	0.832527	0.230413	0.230413	0.772684	0.771742
NM_175303	Sall4	chr2	168573832	168592701	-	0.617327	0.0366083	0.0209892	0.126104	8.93E-13	0	0.231095	0	0	26.6374	2.11E-13	0.11469	2.16E-12	0.492519	0	0.60436	2.25E-13	chr2	168592700	168593605	+	0	0	0	2.60184	0	0	0	0	0	0.102363	0	0.274363	0	0	0	0	0
NM_001204167	Rapgef4	chr2	71819272	71982511	+	6.02031	3.19841	2.79879	0.879488	1.04528	3.79116	1.71928	0.476165	0.476165	1.22557	6.219	2.83744	4.10026	1.00046	2.13649	6.75085	5.01322	chr2	71818341	71819909	-	0	1.60253	0.317808	0	0	0	0	0	0	0	0.144739	0	0	0	0	0	0
NM_001033145	1190002N15Rik	chr9	94418283	94438500	-	1.229	23.9359	6.09294	2.49704	0.624108	3.31698	7.07916	8.24435	8.24435	2.73663	8.47775	16.9862	21.8834	5.38498	2.63878	2.01611	5.07945	chr9	94439534	94440027	+	0.281173	1.7756	0.669481	0.127425	0.38995	0.277686	1.75853	0	0.454776	0.461217	0.392016	0.927148	0.445623	0.332997	0.332997	0	0
NM_001081223	Rbbp8	chr18	11816351	11901716	+	4.33858	0.801774	0.724951	0.861146	3.99748	1.67374	2.36883	5.35769	5.35769	5.03343	6.69478	3.97958	5.9417	9.93516	3.74055	6.62886	6.6207	chr18	11813946	11815540	-	0.171898	1.68877	0.935622	0.545372	1.43054	0.424458	1.61281	1.11277	0.722955	0.634495	3.5953	1.88959	1.90724	0.509003	0.509003	2.77376	2.2725
NM_172705	Phf13	chr4	151363740	151370288	-	0.927653	1.36129	1.25289	0.700838	1.00412	0.680332	1.89043	6.57606	6.57606	14.8627	2.94012	3.83221	4.67904	1.6823	1.53179	13.0165	1.11532	chr4	151371098	151371705	+	1.41636	1.56181	0.619466	0.733634	1.19271	0.399686	1.58196	1.68401	0.32729	1.49366	1.41062	0	0.962107	0.83877	0.83877	0.502284	1.33735
NM_001039511	Ivns1abp	chr1	153191628	153203928	+	1.113	3.58664	3.93748	12.3813	6.79218	2.19797	3.27691	2.42792	2.42792	6.27658	7.04875	16.7113	8.10138	6.59542	13.5301	2.15619	12.4763	chr1	153189960	153192370	-	1.09513	0.236477	0.659166	1.41281	2.71681	0.998534	0.59283	0.857013	0.981199	0.794695	1.6446	2.31523	0.26707	0.498927	0.498927	0.313713	0
NM_026171	Nvl	chr1	183023554	183074288	-	3.914	7.92777	8.548	1.82639	3.50321	2.37384	3.45445	13.7071	13.7071	28.4848	14.1674	8.03658	14.0517	10.3913	4.92626	10.1464	7.61231	chr1	183074473	183075599	+	0.910818	0.998727	0.61972	0.361233	0.355326	0.899663	0.934729	0.947644	0.184176	2.66168	1.11132	0.125159	0.902345	0.53943	0.53943	0.282651	1.50538
NM_013565	Itga3	chr11	94905796	94938028	-	0.336036	5.05197	1.11321	1.01016	2.97479	0.751256	17.827	2.36915	2.36915	20.7335	1.08523	3.79164	1.45793	0.776193	14.6971	18.3112	0.818687	chr11	94939156	94943541	+	0.0263378	0.499084	0.125452	0.0835721	0.127875	0.0130087	1.56525	0.01218	0.0170438	0.518556	0.0734587	0.173735	0.0835038	0.218397	0.218397	0.653919	0
NM_001136227	Rtkn	chr6	83085802	83102573	+	6.16E-08	3.62E-06	2.99458	0.724743	4.58723	0.810915	5.01336	1.1454	1.1454	1.9159	0.71417	1.1299	2.68683	1.25421	8.0461	0.630632	1.36435	chr6	83084362	83086591	-	0	0.0992471	0.0962247	0.170938	1.177	0.977843	0.921501	0	0.518563	0.0386697	0.131471	0.103646	0.896693	0.223355	0.223355	0	0
NM_177013	Tmem229a	chr6	24901141	24906125	-	0.120386	7.71285	7.98118	0.0155918	24.5075	0.0849449	0.026897	0	0	0.148142	0.767479	0.0567233	0.218107	0.205848	0.091678	0	0.682369	chr6	24907199	24907700	+	0	1.54025	3.90568	0	0.351275	0	0	0.15614	0	0	0	0	0	0	0	0	0
NM_010881	Ncoa1	chr12	4247362	4484060	-	1.62746	13.022	13.5994	2.47481	3.22234	1.50506	4.23311	3.05497	3.05497	3.65501	7.77459	5.49467	5.15992	0.897993	5.46239	0.48718	4.0454	chr12	4484569	4486915	+	0.0489521	1.33986	1.56552	0.221894	0.13581	0.120889	0.191392	0.0905502	0.23758	0.16063	0.682647	0.484353	0.387998	0.0869807	0.0869807	0	0.323685
NM_010450	Hoxa11	chr6	52192105	52195766	-	0.201383	0	0	0	0.586644	0	0	1.61594	1.61594	0.0165204	0	0	6.70398	0	0	4.5999	0	chr6	52195060	52201521	+	0.352897	0	0.00571744	0	0.203976	0	0	0	0.734045	0.013786	0	0	21.1519	0	0	1.83582	0
NM_198423	Bahcc1	chr11	120094261	120153611	+	1.00827	1.70603	1.14349	0.928281	0.780667	0.814575	2.18505	2.96148	2.96148	3.8216	4.36002	2.56935	3.68	0.748424	1.40274	0.368716	1.03375	chr11	120087033	120092896	-	0.690148	1.53041	0.949232	0.692256	1.04905	1.12418	3.14049	0.18335	0.61766	4.37281	1.86348	1.00092	1.53635	1.58292	1.58292	0.364581	0.291311
NM_030886	Ankrd17	chr5	90656191	90795211	-	2.94628	3.74056	5.37159	2.10062	2.26957	2.47534	3.15155	6.55872	6.55872	10.3525	4.88042	2.25887	4.68115	3.17903	3.28816	6.10835	5.04962	chr5	90795907	90797616	+	0.712792	1.50072	0.661371	0.352468	1.19099	0.67209	0.481358	1.04879	0.25159	1.03656	2.53015	0.854856	1.74622	0.921096	0.921096	0.884833	0.856903
NM_001033458	Gm1673	chr5	34326123	34327655	+	3.61471	10.7785	11.1879	1.63803	0.250638	0.178481	2.40186	5.963	5.963	0.74111	43.3381	11.9184	5.15558	0.720858	0.428062	1.34578	0	chr5	34323893	34325526	-	0	1.77223	1.52734	0.0423945	0.0324343	0	0.950735	0.0432507	0.423654	0.115086	0.782548	0.308464	0.444779	0	0	0.348306	0
NM_009344	Phlda1	chr10	110943342	110945705	+	2.44233	1.53277	3.91497	4.44962	1.33563	21.9219	6.88627	8.47976	8.47976	4.10343	13.296	4.18249	4.31835	0.749539	3.97803	2.74034	1.55283	chr10	110942402	110942603	-	0	8.32986	1.79471	0	0.914688	2.60542	0	1.21972	0	1.08185	3.67814	0	0	1.56219	1.56219	0	0
NM_007476	Arf1	chr11	59024914	59041769	-	28.6542	61.6349	75.4	38.7967	73.6344	43.5698	75.3923	123.414	123.414	118.123	63.9837	62.352	49.3016	46.6364	164.048	70.6242	34.7309	chr11	59042763	59043217	+	0	0.11381	0.441377	0.294032	2.36199	0.800948	0.380419	0.149985	0.209878	0.532127	0	0	0	0.192097	0.192097	0	0
NM_001080934	Slc16a5	chr11	115323787	115335712	+	0.0583756	0.204848	0.21847	0.0793845	2.66216	0.749649	0.148356	0.0755522	0.0755522	0.0718334	0.0407037	0.0320891	0.0462698	0	21.0392	0.0724677	16.7917	chr11	115320816	115323639	-	0.0671692	0.0117852	0.0228527	0.0304475	5.73035	0.298582	0.039393	2.18989	0	0.0688782	0	0.0369228	0	12.1937	12.1937	0.0833837	5.77407
NM_010592	Jund	chr8	73221638	73224515	+	12.356	18.1093	15.0376	9.18162	18.9522	5.84473	22.3764	14.7187	14.7187	10.5272	12.7303	19.0584	7.64973	4.84383	21.7549	6.75363	9.9591	chr8	73216845	73221474	-	0.442365	1.88219	1.56148	0.32585	0.249294	0.0955899	0.486444	0.882218	0.330993	0.147427	0.69401	0.30396	0.613599	0.278386	0.278386	0.102966	0.182825
NM_001164249	Tpm1	chr9	66870400	66897020	-	23.1142	2.30E-09	6.32E-58	13.4064	2.33498	2.57867	3.22112	38.9253	38.9253	20.1865	1.77199	26.7405	3.75E-05	4.05E-05	71.0053	4.04091	9.41E-05	chr9	66897716	66898402	+	5.86742	0.18709	0.181393	0.725029	0.55469	0	0.416908	0.986227	2.24259	1.31213	0	0.586148	0	0	0	1.32371	0
NM_198169	Gmeb2	chr2	180986156	181022671	-	7.35343	3.90816	2.2473	1.44379	1.86074	2.1433	2.95032	3.7557	3.7557	3.87553	4.53118	2.79665	3.62589	4.43485	3.92496	2.36177	5.93697	chr2	181022774	181031555	+	1.8272	1.42634	1.13339	0.732489	0.909567	0.908635	1.82735	1.85671	0.559043	1.75391	1.30008	1.44856	2.34486	1.33257	1.33257	1.06472	1.72616
NM_153081	Slc16a11	chr11	70027412	70029916	+	0.476277	9.87914	1.27831	0.21589	5.01012	2.53532	15.497	0.58216	0.58216	0.716301	0.147595	0.116357	0.503332	0	0.720898	0.131387	0	chr11	70026410	70027384	-	0.118613	1.0821	0.363166	0.107524	2.96145	0.117159	1.34478	0.0548479	0.383752	0.340538	1.32317	0.260784	1.50411	0.280991	0.280991	0	0
NM_183029	Igf2bp2	chr16	22059082	22163372	-	0.800972	0.132729	0.211955	0.584963	0.87963	1.03299	1.96601	20.0709	20.0709	20.4154	14.3969	13.1111	22.9964	4.52719	9.10613	12.4844	0.588514	chr16	22163927	22164233	+	0	0	0	0.342838	1.04917	0	2.9571	0	0	0.620455	1.05472	0	0	0.895931	0.895931	0.938901	0
NM_009883	Cebpb	chr2	167514415	167515918	+	6.56839	0.354594	1.05287	9.27555	5.21275	39.6158	15.4577	14.3247	14.3247	3.26404	0.0880733	1.80527	0.600702	2.39374	5.16213	16.0723	0.417599	chr2	167512690	167513100	-	2.74722	0	1.06784	0	0.272117	1.16266	2.60769	0.181432	0.507766	0.804622	0.547117	0	0	0.232373	0.232373	0.487036	0
NM_145459	Zfp503	chr14	22803184	22808823	-	0.184569	0.215894	0.425617	0.306773	7.96556	0.283616	4.61049	9.11059	9.11059	0.17665	4.63306	0.901854	9.68796	0.368191	1.00818	0.35642	0.271226	chr14	22809403	22810574	+	0.508473	0	0.17296	0	1.67486	0.376635	1.68949	0.117547	0.411219	0.312782	0.35447	0	1.20883	0.150552	0.150552	0	0
NM_001110850	Crem	chr18	3266352	3337587	-	6.26E-15	1.67E-13	0.0446206	0.197968	1.75E-07	1.09E-76	9.59E-10	7.39E-12	7.39E-12	0.000501878	5.53E-09	0.000136463	4.81E-06	0.459044	0.0940601	1.00854	0.747698	chr18	3338079	3338467	+	3.94405	0.922328	0.7452	0	0.303838	0.216365	1.71275	2.02582	0	0.53905	0.610895	0	0	0	0	1.08762	2.8946
NM_011678	Usp4	chr9	108250162	108294860	+	22.0469	10.9345	9.95554	6.69124	11.7857	6.85712	9.69636	21.3008	21.3008	14.7962	17.2095	12.8106	13.8821	14.7706	13.719	13.552	13.967	chr9	108249504	108249799	-	0	0.583932	0.849224	1.13145	2.59688	1.23284	0.975917	0	0	0	0	0	0	0.9856	0.9856	1.03287	0
NM_021395	Hyou1	chr9	44187573	44200452	+	7.0006	8.23651	9.57356	3.42901	11.7277	20.2181	8.61441	23.2743	23.2743	29.4571	7.21357	7.95308	10.882	11.6377	15.5262	44.8292	8.74434	chr9	44186723	44187355	-	2.38696	1.60517	1.21797	0.270457	1.86224	0.884077	0.622076	2.48327	0.450452	1.71312	0.554699	0.874602	1.57638	0.942373	0.942373	0.740677	0
NM_177006	3110047P20Rik	chr5	64040342	64201782	+	0.0296122	1.29894	5.6118	0.00447445	0.0102697	0.0341278	0.154375	0	0	0.0485861	1.72068	0.0108521	0.250364	0.807331	0.00584649	0.0490151	2.74155	chr5	64037402	64040204	-	0	0.812283	3.60548	0	0	0	0.0424236	0	0	0	0.85745	0	0	0	0	0	0
NM_011264	Rev3l	chr10	39451966	39595011	+	1.40736	7.13493	4.42184	0.983679	1.39608	1.07571	2.88352	7.10794	7.10794	8.42703	21.1617	7.73643	10.6193	4.0623	3.13877	3.57236	6.49924	chr10	39339949	39451787	-	0.530727	1.24783	1.44984	0.271658	0.226241	0.102672	0.856848	0.758824	0.292651	0.908892	2.09707	1.02355	1.79138	0.254104	0.254104	0.345903	2.00349
NM_026993	Ddah1	chr3	145421656	145557241	+	0.394452	15.7391	17.2965	0.704701	52.7228	4.46956	2.19544	39.5502	39.5502	11.2877	25.3038	4.97437	3.78861	10.6923	1.64917	1.87229	0.153436	chr3	145420716	145421546	-	0	0	0	0	0.0991247	0	0.055877	0	1.06355	0.0586203	0	0	0	0	0	0.177414	0
NM_015806	Mapk6	chr9	75234708	75257821	-	3.32232	18.6106	7.13677	1.69178	3.91656	4.41213	3.99734	24.5263	24.5263	29.4667	37.7621	11.0426	13.8618	8.43609	21.531	9.23421	9.60907	chr9	75258799	75264245	+	1.81392	0.49044	0.445153	0.22915	0.278439	0.763738	0.697588	0.563817	0.240538	2.81757	0	1.43846	1.60274	0.757347	0.757347	0.885957	1.57308
NM_198021	Scyl2	chr10	89102852	89149030	-	2.57281	5.73882	5.18271	1.3741	3.71035	2.76798	3.01779	9.95658	9.95658	15.579	9.62696	6.77733	8.07631	6.55523	11.5723	9.10737	5.72722	chr10	89149111	89163826	+	1.27761	2.34125	1.91577	1.00811	3.15071	1.42565	1.70206	0.700236	0.90331	4.50288	0.5279	0.208087	0.0750109	1.79369	1.79369	0.234964	0.625776
NM_175557	Zfp384	chr6	124959823	124987887	+	9.40757	8.89417	5.77498	3.57325	5.58722	5.10126	7.37892	9.74613	9.74613	7.89459	10.9127	7.62259	10.5351	6.0834	11.4849	6.50001	11.4145	chr6	124954239	124959189	-	0.550192	0.895145	0.348856	0.181383	0.37294	0.27175	0.498681	0.763314	0.178021	1.31304	0.662643	0.494905	0.594676	0.370315	0.370315	0.341507	1.81913
NM_001029890	Mex3a	chr3	88336317	88345316	+	0.841192	0.450552	0.507126	0.194002	0.225194	0.138495	0.271196	8.16541	8.16541	12.2339	37.5597	9.1184	20.2132	1.58976	0.340902	0.458015	4.78198	chr3	88326708	88335159	-	0.268717	0.332815	0.16134	0.128976	0.153493	0.0780738	0.290475	0.621351	0.46031	2.27579	1.4108	0.799404	1.45337	0.1498	0.1498	0.098115	4.49475
NM_001011782	Olfr543	chr7	109625287	109626416	-	1.50612	0.528487	0.120563	0.0401576	0.030723	0	0.103912	0.229314	0.229314	0.254365	0	0.292188	0.702184	0.883621	0	0.989785	0	chr7	109623147	109625318	+	1.86364	1.38052	0.281785	0.0469292	0	0	0.161912	0.0957538	0.234484	0.212326	0.433126	0.455277	0.164118	0	0	0.771125	0
NM_001190187	Nrg3	chr14	39182137	40286376	-	9.30E-05	1.63E-06	1.96212	4.13E-05	3.17E-05	4.39E-05	3.58E-05	2.92E-05	2.92E-05	3.74E-05	1.90E-05	0	0	0	5.35E-05	0	0	chr14	40287020	40291342	+	0.0532898	0.215051	1.68615	0.0120781	0	0	0.0104177	0	0.00862126	0	0.743151	0	0	0	0	0	0
NM_025546	Rsl1d1	chr16	11193130	11203385	-	23.9633	16.6767	14.0837	13.185	15.192	12.1086	9.25124	49.9828	49.9828	98.5996	44.3461	29.8795	35.2792	60.8302	17.3768	16.5888	21.2597	chr16	11204107	11215619	+	3.45493	0.588045	0.429363	0.225071	0.394608	0.398514	0.695638	0.631445	0.515433	2.63064	1.93301	2.22899	1.90217	0.870007	0.870007	1.15572	1.36807
NM_007912	Egfr	chr11	16652206	16787661	+	0.145696	0.14531	0.129505	0.205895	2.22565	33.1717	0.296256	3.48299	3.48299	0.823682	1.57E-07	0.0665539	0.482605	4.97E-08	0.843706	0.375391	0.219659	chr11	16650149	16651681	-	0	0.0409115	0.0396656	0	0.161727	3.39743	0.0455832	0	0.15089	0.0478211	0	0	0	0.0690532	0.0690532	0	0
NM_134021	Pnpo	chr11	96799130	96805333	-	39.9102	8.4029	7.26212	2.54086	18.6149	21.7718	4.31303	2.17638	2.17638	7.00788	2.37632	4.14117	2.84344	164.237	13.4924	7.90477	4.15124	chr11	96805479	96828372	+	1.36013	0.74935	0.948654	0.135641	0.377358	0.315745	0.356303	1.1951	1.02101	0.63601	1.5933	0.523371	0.819341	1.21647	1.21647	0.709166	1.34916
NM_028112	Seh1l	chr18	67934530	67952247	+	0.466207	0.779357	0.398175	0.115597	0.157861	0.391271	0.293499	1.22315	1.22315	1.8191	1.12314	2.01855	1.72711	1.48606	0.144657	1.49579	7.20E-06	chr18	67929728	67934430	-	0.377965	1.28489	0.972494	0.513993	0.540698	0.653393	0.674241	0.68824	0.168156	0.222861	1.28478	0.623305	0.56172	0.363785	0.363785	0.322581	1.87453
NM_182808	Fam19a1	chr6	96063148	96607191	+	0.593492	0.27453	9.41691	0.0611428	0.112267	0.079946	0.274237	0.218217	0.218217	0.132785	1.39196	0	0.299355	0	0.223696	0.0334893	0.178389	chr6	96063611	96064089	-	0	0.103973	1.31049	0	0	0.146344	0	0	0.0958688	0	0	0	0.469696	0	0	0	0
NM_178379	Cox10	chr11	63776129	63892974	-	2.54103	3.68348	3.72569	9.06387	3.82913	1.80787	1.89238	3.4551	3.4551	4.73987	2.99516	6.35212	2.30179	3.37931	3.58342	2.6287	2.00034	chr11	63893014	63896833	+	1.90573	3.15505	1.39649	1.68339	1.08454	0.748176	1.79587	3.18621	1.07511	0.501075	4.70187	1.82652	3.09845	0.955083	0.955083	0.84924	3.8773
NM_176838	Esrp2	chr8	108655083	108660874	-	0.0998974	0.0233701	0	0.135849	4.45755	7.97674	7.00442	0.63568	0.63568	2.74537	0.0464369	0.146436	1.6364	1.46138	4.00373	5.70457	3.74327	chr8	108659299	108662783	+	0.10898	0	0	0.0370502	4.44081	7.76452	7.30751	0	0.141046	1.00578	0.0379943	0.0599063	0.259139	2.66261	2.66261	0.67644	0.360323
NM_008052	Dtx1	chr5	121130273	121161678	-	0.796088	7.42767	5.93484	0.137978	0.0487207	0.0693887	0.357033	0.015152	0.015152	2.5451	5.74685	0.102968	1.29912	0	1.24815	9.06885	1.08383	chr5	121162161	121162407	+	0	0	0	0	0	0	0	7.72961	0	0	0	0	0	0	0	0	0
NM_028014	2310067B10Rik	chr11	115626747	115660347	+	4.87304	7.16528	5.32415	10.3759	6.66473	2.90692	7.66818	2.94807	2.94807	7.09449	4.57038	11.2243	5.35857	4.72364	8.43535	5.11224	4.19829	chr11	115625794	115627792	-	0	0	0	0	1.19088	0	0	0	0	0	0.149648	0	0	0.063559	0.063559	0	0
NM_181322	Ctcf	chr8	108160438	108206822	+	21.2169	13.7428	7.84461	4.88088	6.94049	4.28601	7.81589	11.8777	11.8777	26.5649	26.5469	15.484	21.4264	17.5824	11.8536	8.23441	29.5925	chr8	108146574	108161371	-	1.72282	1.71734	1.22967	0.243345	0.244623	0.184989	0.705339	2.70487	0.31508	0.793736	1.51469	1.31078	2.24627	0.565679	0.565679	0.18598	20.5158
NM_011546	Zeb1	chr18	5591889	5774909	+	3.42745	10.4967	9.30667	6.18495	1.29102	1.79009	6.61712	21.9784	21.9784	0.773573	19.8967	11.9717	10.9968	2.55173	1.34044	2.21906	11.9291	chr18	5540621	5591183	-	0.169883	1.52729	0.660569	0.245695	0.0757495	0.0599353	0.553523	0.160869	0.209404	0.0232279	0.394856	0.186773	0.423202	0.086248	0.086248	0.0401709	0.213988
NM_001111110	Cmah	chr13	24419289	24569154	+	0.263094	2.40E-06	2.35E-06	0.340249	1.89295	9.61584	0.392443	2.20E-06	2.20E-06	2.83E-06	9.58E-06	0.275355	1.09E-05	0.349363	0.15723	8.63E-06	3.94451	chr13	24406073	24423224	-	0.132007	0.00534506	0.00172743	0.0138091	0.0792359	7.28001	0.0258068	0.0798319	0	0	0	0.00558198	0	0.00300725	0.00300725	0	0.167878
NM_018764	Pcdh7	chr5	58109260	58120704	+	0.0558307	0.230139	0.346482	2.53152	0.499502	0.101237	0.314759	7.03183	7.03183	0.59402	1.07784	3.98983	2.22539	0.384774	0.337263	0.396007	0.100587	chr5	58107848	58108355	-	0	0.282423	1.55166	2.67537	0.186074	0	0	0.124064	0.434015	0.330121	0.37412	0.589881	0.425279	0	0	0	0
NM_009818	Ctnna1	chr18	35278566	35414429	+	10.5363	8.79889	6.09813	42.8455	33.0503	13.0044	54.6837	61.0968	61.0968	128.178	20.7029	59.5585	34.7192	15.4451	88.0704	69.1619	8.76796	chr18	35276533	35277976	-	0.359805	0.18938	0.183612	0.53004	1.59085	0.310981	1.4067	0.207978	0.494751	1.40197	0.501735	0.494434	0.427759	0.586021	0.586021	1.56323	0
NM_144847	Nrbp2	chr15	75916024	75920443	-	3.22679	27.9556	16.0406	4.45306	9.67348	10.9792	33.5029	8.42205	8.42205	5.2501	10.3997	3.9811	8.01383	0.786736	3.61005	1.82483	5.927	chr15	75921773	75924276	+	0.0798266	0.280109	0.0271578	0.144734	0.22146	0.197129	2.02861	0.110742	0.180793	0.130967	0.111316	0	0.126538	0.0945573	0.0945573	0.0990923	0
NM_178053	Nags	chr11	102007680	102010790	+	0.109211	0.0191614	0	0.0742561	0.0189368	5.74607	0.106746	0	0	0.0524536	0	0	1.16E-05	2.41582	7.61741	0	0	chr11	102005077	102006597	-	0	0.0726794	0	0	0	0.78428	0	0.0638537	0.0223381	0.0566362	0	0	0	1.75832	1.75832	0	0
NM_175270	Ankrd56	chr5	93470149	93474048	-	0.311405	5.01112	1.33193	0.0806627	1.20338	0.45044	0.46093	0.0503795	0.0503795	1.89774	0	0.0489087	0.0705222	0.177489	8.49763	0.165678	0.147089	chr5	93474973	93485085	+	0	1.84803	0.709941	0.00500466	0.210587	0.136328	0.0949672	0	0	0.384932	0	0	0.035004	0.601614	0.601614	0.0685291	0.0730096
NM_080728	Myh7	chr14	55589525	55613386	-	0.0843406	0.064126	1.07129	271.051	0.00974988	0.0138859	2.69306	0.00909656	0.00909656	0.397845	0.137221	728.466	1.31474	0	0.0582811	0.0174504	0	chr14	55614858	55625270	+	0	0.00286048	0.210776	17.0823	0.00282694	0	0.0988007	0.00753937	0	0.00334359	0.0909414	1.23673	0.0129222	0	0	0	0
NM_001162465	Dtnb	chr12	3572391	3781398	+	1.63943	4.54E-05	4.91127	4.24E-06	1.56239	0.667403	1.34381	2.42E-05	2.42E-05	3.95982	3.8985	1.07068	0.000105847	2.27E-05	0.000121762	0.972526	0.00135954	chr12	3570309	3572204	-	0.117393	1.23581	2.07684	0.0266062	0.264619	0.086971	0.229488	0.352866	0.0569741	0.312981	0.491116	0.387175	0.744365	0.139059	0.139059	0	0
NM_199027	Zfp335	chr2	164717392	164737250	-	8.11651	4.99595	2.864	2.49265	2.77564	2.52068	4.57243	3.32085	3.32085	2.98938	4.41203	4.47204	4.65711	4.20751	4.4951	4.72238	7.09829	chr2	164737567	164738477	+	2.82651	0.661142	0.448706	0.341616	0.392034	0.558341	0.441983	0.697029	0.182883	1.1592	0.788222	1.03567	1.49335	0.669552	0.669552	0	0
NM_001038635	Stk35	chr2	129626253	129658021	+	0.850044	0.832691	0.650647	1.18822	0.956902	0.360231	0.303643	0.433457	0.433457	0.229634	1.38272	0.473168	0.307813	1.48601	1.06487	0.870044	1.55524	chr2	129624100	129626171	-	0.522011	1.08241	1.01716	0.344177	0.691205	0.234386	1.03903	0.460855	0.998042	1.24576	1.72062	0.939092	0.902727	0.758895	0.758895	0.235642	0.31379
NM_053204	Erc1	chr6	119520814	119798168	-	0.662838	13.2592	5.13524	3.39491	2.50406	3.56361	2.63789	7.10649	7.10649	9.21149	11.58	5.52146	6.93113	1.61412	2.08009	7.58036	1.41767	chr6	119798809	119800246	+	1.162	1.56298	0.329431	0.395023	0.503693	0.143473	0.681441	0.358222	0.344624	1.86667	1.3503	2.44839	2.14892	0.172051	0.172051	1.08181	0
NM_008667	Nab1	chr1	52512693	52557292	-	3.19876	6.19737	2.78379	2.73974	4.72928	4.3074	4.64067	11.3415	11.3415	2.58272	3.28695	5.68234	3.62967	2.78754	5.88332	4.09639	3.67393	chr1	52558629	52559250	+	0.978013	0	0.0665389	0.0886523	0.135648	0.193192	1.37638	0.271328	0.0632795	0	0	1.07506	0.930088	0.115836	0.115836	0.242784	1.29286
NM_016803	Chst3	chr10	59644276	59682008	-	7.07076	0.649621	0.625102	0.536303	1.33228	0.811229	2.39997	0.364796	0.364796	1.1647	1.55286	0.428472	1.41216	0.416496	1.03052	0.535653	0.736351	chr10	59683067	59683723	+	0.722303	0	0	0	1.12706	0.0891766	0.564738	2.67186	0.0584189	0	0	0	0.572432	0.213878	0.213878	0	0
NM_015728	Slc33a1	chr3	63746258	63768655	-	1.32984	4.34885	3.55218	1.12867	17.79	11.1241	2.77673	5.32819	5.32819	2.71575	3.82741	1.8042	2.69121	3.83813	11.0942	3.72323	3.36781	chr3	63767555	63768700	+	0.522566	2.1087	2.93339	0.750072	3.74512	1.20442	1.87279	1.12769	5.88937	3.14357	1.09305	1.53194	1.24252	6.34468	6.34468	3.56774	2.87916
NM_010661	Krt12	chr11	99276978	99283573	-	0	0.0174687	6.57143	0	0	0	0.0583902	0	0	0.0612569	0	0	0	0	0.648665	0	0	chr11	99279929	99282679	+	0.40014	0.0893541	6.37371	0	0.0126152	0	0.028445	0.0336444	0.0117699	0.0149207	0.0507282	0	0	0	0	0	0
NM_172647	F11r	chr1	173367692	173394724	+	4.54524	1.82283	1.35003	8.78093	18.4649	8.766	39.2232	2.4861	2.4861	31.7679	0.754583	10.7872	5.9472	6.69232	47.7528	29.8243	3.10096	chr1	173353563	173367439	-	0.604209	0.826873	0.0411124	0.136939	0.586692	0.119368	0.803179	0	0.0195493	1.90827	0	0.332124	0.0957789	0.143144	0.143144	0.225014	0
NM_026638	Cdipt	chr7	134119863	134124013	+	9.27E-05	16.3623	24.9575	2.64608	1.24945	2.80902	1.95718	27.2132	27.2132	10.2047	3.40001	8.75E-05	0.000407994	5.31898	22.8689	13.4747	11.8368	chr7	134115330	134119315	-	1.55262	0.703	0.272637	0.295136	0.121583	0.0989484	1.86028	0.347418	0.145846	0.760101	1.39688	0.055062	0.0793947	0.444964	0.444964	0.497392	0
NM_010132	Emx2	chr19	59533180	59539847	+	0.102982	0.0240917	2.76793	0	9.01179	0.0339094	0.0268427	3.89853	3.89853	0.112642	12.2549	0	8.10811	0	0.0406636	0.639208	0	chr19	59529761	59533010	-	0.752002	0.056546	0.475141	0	1.86277	0	0	0	0.955871	0.22032	0.224716	0	1.44752	0.0318141	0.0318141	0	0
NM_023126	Rab8a	chr8	74685099	74705265	+	17.9932	9.66227	8.64146	6.01412	28.5366	17.2354	11.9559	24.7721	24.7721	19.8859	21.4802	15.1358	17.935	23.7475	50.7559	26.2849	19.8295	chr8	74671505	74684690	-	0.90903	0.387702	0.314039	0.183845	0.271604	0.373008	0.612418	1.24176	0.81904	2.81661	0.468074	0.445887	0.709442	0.447304	0.447304	0.746539	0.739856
NM_009537	Yy1	chr12	110031521	110054842	+	11.9764	8.05165	7.59546	3.83003	7.35239	5.91527	6.9253	18.6479	18.6479	30.9689	25.6738	15.5955	20.5213	17.319	13.5672	18.476	14.0959	chr12	110028243	110031451	-	1.4289	2.39218	1.01281	0.485786	0.402626	0.249955	0.721623	0.647028	0.337119	0.769261	1.28693	0.654554	0.84943	0.405532	0.405532	0.258685	0.590547
NM_028291	Pan3	chr5	148242156	148360077	+	11.5785	18.0654	6.77215	4.55773	7.39281	5.27824	9.4901	7.8656	7.8656	11.8313	10.9115	7.78483	9.01541	11.5303	10.1603	13.3816	31.9539	chr5	148238676	148241694	-	1.11905	1.87618	0.613398	0.183177	0.334184	0.214945	0.850752	1.88314	0.291675	0.280506	1.38717	0.478443	0.886981	0.589161	0.589161	0.578829	2.67216
NM_001033355	Zfp568	chr7	30768974	30813301	+	2.71E-11	8.68E-14	0.328274	0.000181091	3.50E-23	3.81E-21	0.975366	3.00E-05	3.00E-05	0.0010115	1.50022	1.687	6.68E-44	5.08848	1.41584	1.25216	1.04932	chr7	30767537	30768399	-	0.471372	1.59878	0.374159	0.427291	0.544839	0.775967	1.28994	0.0726534	1.11833	1.03106	1.09545	0	1.74335	0.465263	0.465263	0.585093	0
NM_009730	Atrn	chr2	130732232	130856062	+	2.03368	9.53798	14.3533	1.98793	2.55375	5.06527	3.33134	7.80281	7.80281	2.2021	6.98946	3.84654	4.50739	1.98041	4.03613	4.39124	2.80446	chr2	130695911	130732107	-	1.70298	2.52406	2.88852	0.857326	1.46998	2.31677	2.03192	1.34099	1.03301	1.80042	1.43546	1.05806	2.14914	1.70015	1.70015	0.467499	0.91313
NM_010597	Kcnab1	chr3	64913565	65182141	+	0.0886326	24.1769	13.2482	0.133923	0.163934	0.145923	0.219475	3.90021	3.90021	0.327197	1.35962	0.35729	1.87339	0.353618	0.384975	0.220058	0.586094	chr3	64911852	64912721	-	0	0.425484	2.15431	0	0	0	0.0526745	0	0.348728	0	0.187877	0.148114	0	0	0	0	0
NM_008508	Lor	chr3	91884193	91887064	-	0.0521482	0.0365982	0.940317	0.0472762	0.0180845	0.0772688	0.061166	0.0168727	0.0168727	0.171117	0.363607	0.0573305	0.661326	0	0.401524	0	0.68963	chr3	91885909	91888736	+	0	0.214557	1.69886	0.0923858	0.106021	0.0503321	0.179293	0	0.0329722	0.188096	1.20794	0.16805	2.66546	0.0603574	0.0603574	0.126504	0
NM_016907	Spint1	chr2	119063096	119075249	+	0.55571	0.097502	0.351122	0.0179928	16.8628	0.0784203	9.00125	0.0513726	0.0513726	14.0345	0.221416	0	0.880926	0	63.7358	5.371	2.09977	chr2	119060831	119062778	-	0.143526	0	0.0651072	0.0216862	2.38914	0	1.12231	0.110621	0	0.784937	0.0667165	0	0.0758397	2.60692	2.60692	0.356341	0
NM_001033041	Acmsd	chr1	129625990	129664141	+	2.46619	1.16762	0.772463	0.390379	15.8156	2.51349	1.04076	0.633297	0.633297	1.63778	0.382131	0.172146	0.434385	3.90447	0.996984	0.242977	0.25885	chr1	129607054	129629531	-	0.0438115	0.0405325	0.0189715	0.00361093	4.41045	4.69975	0.0373746	0.00552577	0.00128873	0.00326746	0.0111088	0.0569253	0.0820815	0	0	0.00494446	0.0526781
NM_008371	Il7	chr3	7572077	7613427	-	2.17106	0.20316	0.29546	0.262435	0.301167	0.339567	0.622487	0.409772	0.409772	0.845993	1.21105	0.238685	0.975131	1.73237	1.82169	1.30266	7.17808	chr3	7613998	7615180	+	0.216898	0.0380534	0	0.294936	1.84276	0.0535608	0.33919	1.10327	0	0.311362	0	0	0	0.449604	0.449604	0	2.15094
NM_022435	Sp5	chr2	70312980	70315783	+	0	0.335047	0.0147656	0	3.70251	0.34297	0.475117	0	0	2.4032	1.51306	0.0477133	0.0687985	0	1.0025	0.107752	0	chr2	70313368	70313843	-	0	0.420435	0.101908	0	4.57056	0	0	0	0	0.122861	0	0	0	0.354819	0.354819	0	0
NM_001078167	Srsf1	chr11	87861173	87867259	+	6.79741	11.1896	4.59444	3.95568	3.15479	3.97384	6.44591	8.91107	8.91107	21.4147	10.6901	5.56863	11.0211	9.41657	4.59633	7.8159	12.4378	chr11	87853328	87861071	-	19.825	2.61997	2.365	1.40043	1.60712	1.6107	3.15402	4.60364	1.24953	5.1393	4.78707	1.13218	2.31272	4.21885	4.21885	2.55683	3.40454
NM_001005866	Kdm2b	chr5	123320685	123438542	-	3.50E-05	0.237301	0.532491	0.100194	0.0952415	1.57E-06	0.538107	4.51E-06	4.51E-06	0.692278	0.130034	0.220807	0.618409	0.110536	9.41E-05	4.81298	3.73066	chr5	123439517	123448631	+	2.93247	3.60819	1.06717	0.513207	0.598606	0.898378	1.65453	1.86254	1.0149	3.82932	2.51064	1.57118	1.70649	1.34115	1.34115	0.460811	2.45467
NM_025825	Appbp2	chr11	85004812	85048622	-	2.50137	10.8606	11.1268	2.21694	3.14618	1.93616	3.79517	14.4352	14.4352	24.134	19.4717	16.6641	12.961	6.47932	5.59446	22.1534	5.92486	chr11	85048746	85054297	+	0.342419	0.343314	0.341181	0.121957	0.288396	0.217449	0.631154	0.531613	0.261157	1.43464	0.170543	0.376458	0.348956	0.333195	0.333195	0.910891	0.808687
NM_010458	Hoxb3	chr11	96205083	96209244	+	0.343668	0	0.0179757	2.00E-06	2.58498	0.32645	1.08977	2.32141	2.32141	0.0433617	4.2512	0.290627	0.167582	0.42194	0.112883	0.131234	0	chr11	96204282	96204617	-	1.21107	0	0.205909	0.274341	53.1014	0.298924	1.89303	2.51893	0.783292	0	0	4.65759	0	0.716928	0.716928	0	0
NM_030708	Zfhx4	chr3	5218554	5415855	+	0.391107	0.831932	0.986751	0.10092	0.0292144	1.85748	0.310545	10.9748	10.9748	0.412175	14.6175	0.423378	26.7846	0.720201	0.106918	0.0448184	0.039791	chr3	5176906	5220800	-	2.63345	0.398074	0.3446	0.128555	0.393407	0.640338	0.601935	0.562074	0.838962	1.03032	3.33343	0.0890825	5.78023	0.359945	0.359945	0.100589	0.2679
NM_009378	Thbd	chr2	148230207	148233924	-	1.59082	1.10007	1.56005	9.19424	3.09924	0.346648	52.5854	20.5286	20.5286	0.441413	1.23974	2.31479	2.03973	0.466686	1.96762	16.1764	0.309402	chr2	148234548	148234860	+	0.720348	0	2.44926	0	0	0	0.281466	0	0.232928	0	0	0	0	0	0	0	0
NM_146448	Olfr1317	chr2	111982104	111983054	+	0	0	0	0	0	0	0	1.10076	1.10076	0	0	0	0	0	0	0	0	chr2	111981478	111982085	-	0	0	0	0	0	0	0	0.144846	2.63493	0	0	0	0	0	0	0	0
NM_025573	Srsf9	chr5	115777186	115783089	+	25.6931	13.2829	10.6058	5.39598	18.5325	10.8284	13.6278	29.3998	29.3998	34.2492	51.4733	18.2654	37.3337	29.2132	13.1374	17.5416	17.5535	chr5	115774963	115776376	-	0.906859	1.84547	0.308494	0.0822036	0.251563	0.268709	0.638131	0.67091	0.0586765	0.0743844	0.252895	0.797488	0.574955	0.429642	0.429642	0.225124	1.19885
NM_001038696	Rnpc3	chr3	113307985	113333067	-	0.398797	3.30524	2.81458	0.767873	0.646088	1.13198	0.852403	1.21528	1.21528	2.27563	6.92674	2.50964	3.3178	1.78981	1.83025	0.591083	2.63522	chr3	113333209	113334151	+	1.34428	0.64854	0.514465	0.761601	1.68974	0.829846	0.656907	0.854679	0.597989	1.17157	0.93721	0.554143	0.799027	0.298541	0.298541	1.04286	0
NM_001159349	Fyttd1	chr16	32877870	32909049	+	1.79E-05	0.526069	1.85E-05	2.28493	1.64296	1.2716	0.381401	0.998475	0.998475	0.722127	0.000397192	4.8036	1.26723	2.9483	0.0011415	0.00895745	0.00345511	chr16	32877359	32877725	-	0.495631	2.43387	3.37107	2.69484	2.23352	1.22347	3.09919	1.37463	0.961782	1.42246	1.38176	4.35728	3.14141	1.17373	1.17373	3.07505	3.27325
NM_001161618	Cul5	chr9	53422687	53475612	-	0.0027714	1.64E-05	3.73E-06	6.55E-06	2.70E-06	7.19E-07	6.71E-06	2.76E-06	2.76E-06	3.44E-06	6.61E-05	1.22E-05	0.589451	2.07E-05	1.37E-05	5.56E-06	0.0178714	chr9	53477017	53481972	+	0.342715	0.420922	0.369236	0.453109	0.762642	1.10027	1.03847	0.620749	0.249501	0.234291	0.199138	0.40818	0.498013	0.169157	0.169157	0.283632	1.32198
NM_172768	Gramd1b	chr9	40105492	40263349	-	2.07829	26.5641	17.1415	2.89761	13.7379	0.108871	3.64428	1.99698	1.99698	2.99656	3.33739	5.74679	1.64729	0.50253	16.0771	10.9454	3.12338	chr9	40263487	40265176	+	0.233366	0.136479	0.0264646	0.141039	0.134879	0	0.699493	0.251803	0.0503364	0	0	0.342068	0	0.921435	0.921435	0.193125	0
NM_001110351	Sin3a	chr9	56919847	56976175	+	2.10849	1.55797	0.14115	0.00190345	1.86844	2.48656	0.000339067	0.651632	0.651632	17.1257	7.95359	2.50675	8.63062	8.07672	4.60498	5.94993	8.43742	chr9	56918816	56919694	-	0.470473	0.220101	0.213398	0.142159	0.70694	3.1754	0.183926	0.0725149	0.253681	1.47932	0.87469	0.344784	0.745725	0.278626	0.278626	0.389318	0
NM_153533	Tenc1	chr15	101933419	101946832	+	2.72062	1.74924	0.733055	17.2326	7.80777	8.95547	29.1134	7.72769	7.72769	1.40805	1.29864	6.36358	6.10751	1.56627	2.06565	10.6083	0.603725	chr15	101933763	101934221	-	0	0.112043	0.108631	0.434201	0.11073	2.68095	0.749026	0.147657	0	0.261933	0	0	0	0	0	0	0
NM_029850	Bcl7a	chr5	123794457	123824092	+	7.457	9.91493	10.4897	1.70563	9.92522	1.61067	3.96769	3.09902	3.09902	5.24753	23.4697	5.79144	10.1221	4.04874	1.39121	0.226476	5.27796	chr5	123795312	123795967	-	0.904864	0.19049	0	0.410114	1.25505	0.178745	0.0707475	0.0836793	0.0585474	0	0.252339	0.198934	0	0	0	0	1.19621
NM_025396	Pgls	chr8	74116083	74120166	+	52.0221	5.25163	5.00958	19.8592	28.6709	13.2932	12.2689	30.8501	30.8501	20.0494	26.0878	22.5568	14.158	18.057	18.7289	8.39024	11.1713	chr8	74111573	74115698	-	0.289716	1.72831	0.788554	0.429799	0.337956	0.182122	0.453098	0.694258	0.085219	0.183655	0.844775	0.463294	0.584527	0.374395	0.374395	0.130784	1.21914
NM_001081341	Scaper	chr9	55397690	55785922	-	2.35862	5.63394	4.89786	2.23419	2.09853	1.04446	3.14818	3.40003	3.40003	5.79146	13.157	2.915	4.58998	1.42777	2.25449	5.29065	3.33458	chr9	55786075	55788281	+	0	0.347365	0.426596	0.329056	0.29752	0.521516	1.65133	0.701921	0.341642	1.62413	1.74856	0.798075	1.98767	0.66448	0.66448	0.819234	2.61813
NM_177092	Msrb3	chr10	120218157	120336027	-	1.07921	1.36665	1.02171	10.2308	1.13909	1.88882	9.00785	54.8156	54.8156	1.10668	1.93035	21.6922	7.88465	0.936033	2.0844	7.54334	0.310284	chr10	120336821	120337139	+	6.18162	0	0.233542	1.24463	0.238053	0	0.268383	1.26976	3.10943	0.28156	0	4.52797	2.17632	0.813139	0.813139	0	0
NM_011914	Whsc2	chr5	34240829	34278907	-	5.45772	6.17272	3.59942	2.512	3.46511	1.84547	4.9407	6.76469	6.76469	17.9089	11.1237	5.5386	10.1158	11.641	3.90392	5.52436	11.3818	chr5	34280306	34280635	+	3.1608	1.33026	0.214958	0.286396	2.41021	1.87236	1.97621	2.62962	1.43099	1.29577	2.64325	0.694609	3.0047	1.49686	1.49686	1.56865	0
NM_001170540	Btf3	chr13	99079852	99086961	-	209.531	75.4625	52.6872	72.0152	137.473	42.0947	103.956	244.24	244.24	387.283	132.664	83.8276	103.339	146.989	161.926	48.903	82.3827	chr13	99087115	99087603	+	0	0.903229	2.14065	0.388919	0.0991821	0.282513	0.111819	0.396773	0.462681	1.52501	3.19064	0	0.453368	0.169392	0.169392	0.355033	0
NM_025841	Kdelr2	chr5	144165499	144182955	+	10.9785	8.75552	7.13067	13.0518	25.8028	45.8682	13.4038	99.783	99.783	25.647	16.8407	35.276	37.8125	29.1669	64.817	52.16	5.27947	chr5	144164901	144165113	-	0	0	0	3.01561	0	1.09528	0	0	0.717509	0	3.09246	4.87593	3.51534	14.4478	14.4478	2.75286	0
NM_145134	Spsb4	chr9	96843901	96918774	-	0.0405146	0.952535	0.55136	1.54265	5.5077	0.440232	0.0475212	0.353937	0.353937	0.465306	6.21487	8.73009	2.95434	0.242459	0.119982	0.150883	0	chr9	96919568	96923464	+	0.217347	0.141644	0.0845108	0.0140746	1.59365	0.18403	0.133538	0.0430766	0.0803711	0.483962	0.346399	0.102407	0.246105	0.312637	0.312637	0.423994	0.615954
NM_001110195	Echdc1	chr10	29032972	29066467	+	0.0899243	0.28084	0.310219	0.161559	0.26848	0.501883	0.316465	0.417809	0.417809	0.151201	0.627017	0.500628	0.337555	0.276555	0.62409	1.59E-22	0.792847	chr10	29031385	29032623	-	0.110192	1.35328	0.937188	0.299676	0.534963	0.489794	0.861604	0.611456	0.356512	0.858708	1.0756	1.09023	0.698673	0.45683	0.45683	0.683914	2.1855
NM_001199044	Prrc2a	chr17	35286031	35301822	-	8.58237	8.00439	11.6139	7.71688	5.4757	4.38508	8.79549	12.1695	12.1695	24.6131	18.4097	10.2334	20.081	11.8412	9.36072	17.3778	13.1755	chr17	35302084	35304133	+	2.69884	1.57831	2.06583	0.76455	1.5598	1.49951	2.33006	2.23597	0.764024	4.75054	1.56807	0.988958	1.60424	1.73158	1.73158	1.39587	5.20402
NM_053100	Trim8	chr19	46576138	46590945	+	8.41742	9.43123	9.87148	5.1529	10.1748	7.48618	13.8945	8.09184	8.09184	5.28445	12.4179	8.30194	5.74936	5.18324	5.29019	9.40785	8.59086	chr19	46574939	46575671	-	10.9879	1.46612	0.947647	0.491006	2.25389	0.764291	1.99654	8.65878	0.150204	0.571244	0.431587	0.340245	0.245302	0.733219	0.733219	0.576289	0
NM_133687	Cxxc5	chr18	35989472	36021342	+	4.80756	25.8769	12.2876	3.65606	14.5091	7.00577	2.31462	11.0686	11.0686	18.5623	19.6696	11.4881	5.41663	5.07254	1.31784	7.69436	6.04267	chr18	35987775	35988946	-	0.363381	0.573785	0.556311	0.49413	1.16562	0.583275	0	0.252054	0.323315	0.260825	0.12668	0.0998695	0.288007	0.161412	0.161412	0.676614	1.20125
NM_026035	Mrpl55	chr11	59016019	59019504	+	8.53127	13.4205	10.5932	56.4552	22.1381	9.831	7.67105	10.1663	10.1663	15.5121	24.7833	17.9751	10.142	19.0021	13.3891	8.8247	5.63967	chr11	59010324	59015905	-	10.3092	4.09402	3.83547	2.96085	4.23706	3.99384	8.49227	3.47556	2.57178	3.35709	4.74651	2.87676	5.23963	3.35603	3.35603	2.14927	2.8622
NM_178421	Nanos1	chr19	60831890	60835817	+	0.993423	2.41701	4.08594	0.0900637	0.107184	0.359825	0.483361	1.14288	1.14288	1.476	20.7499	0.242706	0.944896	0.616543	0.222286	7.28986	0.583935	chr19	60831459	60831730	-	0	1.10505	3.92845	0	0	0	0	0.485429	0	0	0	0	0	0.621724	0.621724	0	0
NM_133839	Mmadhc	chr2	50135401	50152197	-	15.0994	18.2032	11.7998	27.2413	30.4064	16.8348	10.3163	36.882	36.882	27.992	29.4991	27.0359	24.6461	27.4358	26.2532	17.9085	18.2865	chr2	50152558	50152837	+	7.74749	0.33955	0	0	4.02683	0.477922	0.756647	0.447476	1.56542	0	0	0	1.53391	0	0	0	0
NM_153802	Zfp128	chr7	13466527	13478771	+	0.135921	1.81248	1.23318	0.390216	0.282826	0.257347	0.584578	0.872252	0.872252	0.334515	4.48601	1.22037	2.40608	0.677862	0.187848	0.59057	0.599209	chr7	13465563	13465813	-	0	0.931412	5.41828	0	0	0	1.03777	0	0.858811	0.544359	0	0	0	0	0	0	0
NM_145829	Nags	chr11	102006901	102010385	+	0.119006	0	0	0	0	0.791902	1.25E-06	0	0	0.0648736	0	0	0.0943116	0.216242	1.25015	0	0	chr11	102005077	102006597	-	0	0.0726794	0	0	0	0.78428	0	0.0638537	0.0223381	0.0566362	0	0	0	1.75832	1.75832	0	0
NM_001195529	Gm4980	chr7	106772577	106775613	-	0.0290128	0.295249	0.730449	0.710177	0.221356	1.00309	0.975546	0.0657119	0.0657119	0	0.202298	0.382761	0.275954	0.0578763	0.240578	0.54025	0.383702	chr7	106776735	106777638	+	0.128226	0.539904	1.74487	0.348714	0.355716	0.759923	0.401037	0.415049	0	0	0.715201	0.140959	0	0.151881	0.151881	0	0
NM_010581	Cd47	chr16	49855767	49911796	+	37.5653	25.3356	18.2719	8.23089	10.9283	6.80937	16.246	23.0499	23.0499	2.64028	12.527	6.65425	6.01582	61.0411	28.8217	12.1055	33.0343	chr16	49855311	49855622	-	10.8932	0	0	0	0	0	0	2.68498	0.469647	0.297687	0	0	0	0	0	0	4.79318
NM_001145999	Zfp710	chr7	87169700	87237637	+	1.68572	0.805625	1.46009	2.73491	2.07722	0.376806	1.94454	0.904261	0.904261	14.2413	4.42962	2.24063	0.626374	0.000207308	0.00398348	9.68E-05	0.000839289	chr7	87166779	87169398	-	0.618168	0.0619747	0.0300437	0.24017	0.336864	0.436152	1.45008	1.14343	0.228576	0.325987	0.123145	0.291247	0.559938	1.04605	1.04605	0.109622	0
NM_008420	Kcnb1	chr2	166928883	167014299	-	0.0701433	1.32097	11.0335	2.79804	0.372995	0.242515	0.585068	0.0605219	0.0605219	0.364439	1.17382	0.282759	0.481844	0.139926	0.304669	0.232204	0.463839	chr2	167015798	167018973	+	0.136966	0.384504	2.10862	1.95571	0.522495	0.270598	0.240981	0.142515	0.0443167	0.308993	0.286507	0.37645	0.488528	0.40562	0.40562	0	0
NM_001039939	Asxl1	chr2	153171875	153229743	+	8.50318	4.62085	4.51905	2.6273	2.73295	2.20355	6.4406	9.11355	9.11355	15.6459	9.42988	7.19656	10.2156	6.71921	3.57597	3.282	10.0022	chr2	153167216	153171792	-	6.9112	3.59324	3.15202	1.5472	4.11722	1.99998	3.17466	2.61768	2.86043	8.52194	1.53736	3.51943	4.26814	2.00908	2.00908	1.0264	1.26172
NM_010326	Gp1ba	chr11	70452624	70455557	+	6.47709	0.434019	0.310064	1.16556	0.38378	0.498356	0.470854	0.252751	0.252751	0.694228	0.408508	0.894585	0.257983	4.15543	0.212059	0.484864	1.07614	chr11	70450450	70452556	-	0.309399	0.434269	0.105261	1.05183	0.214589	0.267418	0.362894	0.500764	0.275289	1.55457	0.539315	0.935381	0.245225	0.137436	0.137436	0.192036	1.02284
NM_001114977	2610101N10Rik	chr9	95357313	95412415	-	4.94272	10.5943	6.95804	2.385	3.63327	2.89595	3.40249	9.77142	9.77142	24.4673	18.8657	10.5398	13.4037	9.17629	7.59234	5.65235	7.74392	chr9	95412548	95413966	+	0	1.15516	0.666657	0.142114	0.706716	0.19356	0.429023	0.434951	0.17752	1.6396	0.983714	0.430844	0.62124	0.185691	0.185691	0.194597	0
NM_001159354	Magi3	chr3	103817188	104024329	-	0.477521	1.65456	3.31623	1.62439	1.83981	1.60119	7.94686	2.78635	2.78635	1.59899	4.30667	1.89079	3.74447	0.00034872	10.612	8.31634	3.15781	chr3	104025338	104025735	+	0	0	0	0.947728	0.290027	0.20653	1.14443	0.193373	0.676483	0	1.16625	0.919426	0.662867	4.45802	4.45802	0.519092	0
NM_001159569	Meis2	chr2	115687000	115890357	-	0.000876481	0.106859	1.10813	0.672663	0.307029	0.538164	0.0946764	0.157436	0.157436	0.000355715	0.185325	0.652447	3.87E-34	8.56E-27	0.000426823	0.0209487	0.00399352	chr2	115890882	115891578	+	0	0.232978	1.41177	0.300953	0.460493	0	0.129791	0.0767576	0.859273	0.0680815	0.462933	0.182478	0	0	0	0	0
NM_001159966	Ralgps2	chr1	158734297	158869518	-	4.72E-05	0.178271	1.96E-05	5.68E-08	1.01222	0.965482	0.311178	3.77E-07	3.77E-07	0.00129663	0.0061928	0.000100068	8.21E-05	0.000113251	2.71576	1.36207	0.0063604	chr1	158870113	158872945	+	0.910146	0.217758	0.281502	0.0562584	0.114776	0.122599	0.274974	2.69754	0	0.593916	0.923072	0.22741	0.131162	0.539069	0.539069	0.205426	0.547114
NM_145571	Mobkl1b	chr6	83276033	83290943	+	5.32095	4.09497	3.20912	2.30227	1.86621	1.13483	6.59564	42.4531	42.4531	17.8566	7.0828	10.7023	18.4031	15.077	16.9034	19.8908	17.1914	chr6	83275654	83276025	-	3.36948	1.1819	1.14591	1.09052	1.3349	1.66354	0.940615	3.56015	0.77841	0	0.670988	0	1.52549	1.42492	1.42492	0	3.1791
NM_019626	Cbln1	chr8	89992752	89996491	-	1.07964	207.235	2.53189	0.139827	0	0	0.0150757	0.224568	0.224568	0.601002	15.9163	0.0423911	0.733492	0	0.0228379	0.095733	0	chr8	89996723	90059276	+	1.29338	7.17037	0.228226	0.0892193	0.129551	0.144829	0.223012	0.354796	0.111772	0.66069	0.745013	0.114818	0.0827788	0.121336	0.121336	0.0598376	0.18594
NM_001081197	Apobec4	chr1	154597681	154604674	+	0	0	0.225621	0.0273276	0.0209072	0	0.424278	0	0	0	0.0840719	0	0.0955684	0	0	0	0	chr1	154598319	154601164	-	0	0.0589281	0.88557	0.0761212	0.0582372	0.0207356	0.131314	0.0582438	0.0135837	0.0516604	0	0	0.133103	0	0	0.0521166	0
NM_173396	Tgif2	chr2	156665813	156681267	+	1.46137	0.958737	0.367493	0.40322	0.594939	0.486425	1.62717	2.3642	2.3642	6.80214	4.07588	3.84194	4.63324	2.02797	0.677395	1.85358	1.47052	chr2	156656439	156665591	-	0.827882	0.245438	0.0922717	0.103526	0.485121	0.232655	0.318112	0.719513	3.63477	4.39704	1.91095	3.26412	5.24965	0.262087	0.262087	0.815112	1.22709
NM_025536	Commd5	chr15	76730371	76731727	+	7.43586	4.23988	3.19726	4.07259	8.7743	4.33551	4.56253	6.04788	6.04788	5.37955	4.60841	5.56315	4.09265	6.59218	6.36121	3.33315	2.73115	chr15	76728230	76729463	-	0.457568	0.401342	0.544768	0.93319	1.82453	0.564895	0.447171	0	0.0740118	0.656775	0.31899	0.251479	0	0.406447	0.406447	0	0
NM_001159496	Ppm1b	chr17	85357341	85414116	+	6.04959	11.2351	4.25144	4.27742	2.52866	4.90262	4.87089	6.38928	6.38928	17.2552	14.5527	7.50848	7.77818	7.93657	6.96581	5.58299	11.7069	chr17	85354306	85356762	-	1.14106	2.20194	0.711628	0.517161	2.04424	3.00535	0.892138	0.967275	0.184573	0.623958	2.12136	0.836195	1.20572	1.46411	1.46411	0.23605	1.25701
NM_011261	Reln	chr5	21390272	21850523	-	0.980359	18.1481	5.14204	0.2887	0.163793	2.18785	0.414089	0.0949321	0.0949321	0.126216	7.26503	0.41697	0.204193	8.97914	0.623058	0.142137	0.0473222	chr5	21851285	21852760	+	0	2.78167	0.233071	0	0	0	0.0382631	0	0	0	0.682376	0.107591	0	0	0	0	0
NM_007583	Cacng2	chr15	77824053	77949710	-	0.0612666	21.6605	9.00482	0.013886	0	0	0.0119771	0	0	0.0502605	4.65642	0.0336782	0.0485611	0	0	0	0	chr15	77950612	77957888	+	0.014513	2.36819	0.799922	0	0	0	0	0	0	0	0.121436	0	0.069021	0	0	0	0
NM_207688	Espn	chr4	151494985	151510434	-	3.29E-10	1.89E-15	2.20E-10	3.06E-05	2.21E-07	1.45E-30	0.000246714	8.79E-09	8.79E-09	1.04E-06	0	0.00020664	0	1.30E-09	0.3651	8.08E-10	8.62E-25	chr4	151510820	151512523	+	0	0	0.0225974	0.0301074	0.345509	0.0656105	0.0519374	0	0	0.108974	0	0	0	1.73094	1.73094	0	0
NM_009330	Hnf1b	chr11	83664371	83719317	+	0	0	0.0440856	0.0146842	37.4664	2.00001	3.68571	0.0104815	0.0104815	0.0531499	0.0451753	0	0	0.775462	2.87805	0.764074	0	chr11	83660734	83664403	-	0	0.00948211	0	0	8.49944	0.867504	2.68348	0.06248	0.00874302	0.0443342	0	0	0	1.77651	1.77651	0.167721	0
NM_001024560	Snx32	chr19	5495278	5510489	-	5.39525	13.8703	12.6557	1.72478	1.24078	1.12199	2.86435	2.42553	2.42553	0.86189	9.26606	2.99691	2.07062	2.37907	0.403642	0.564001	2.2531	chr19	5510840	5513875	+	6.33738	1.25696	0.878859	2.84147	0.525557	0.374253	1.22543	1.92726	0.456909	0.678117	0.432279	0.757313	1.25578	0.265199	0.265199	0.299296	1.82201
NM_021481	Treh	chr9	44481321	44494387	+	0	0.0156845	0.0152068	0.0405213	22.7858	0.176609	0.034951	0.0578477	0.0578477	0.0183334	0	0	0.0708542	0	41.0866	0	0	chr9	44477072	44480409	-	0	0	0	0	6.38247	1.3298	0	0	0	0	0	0	0	0.327672	0.327672	0	0
NM_011366	Sorbs3	chr14	70580275	70607444	-	1.42543	3.36307	2.63122	9.87088	6.77349	7.98415	31.9333	11.0986	11.0986	4.5655	2.11471	7.76892	6.00972	2.42002	0.80835	15.474	0	chr14	70604983	70633366	+	0.654034	0.184583	0.0930132	0.166279	0.114012	1.42379	2.656	0.187241	0.0638234	0.246986	0.0482594	0.0570685	0.104231	0.155776	0.155776	0.408118	0.869615
NM_018808	Dnajb1	chr8	86132074	86135802	+	12.8034	7.76799	9.02415	2.67584	7.08213	2.93532	4.38209	11.7439	11.7439	12.4174	12.0144	9.2524	10.3694	17.5841	10.4182	21.7367	13.1872	chr8	86131500	86131787	-	6.27383	0.314263	0.304693	0.405954	2.48463	0	0.700298	2.07076	1.73861	5.51009	0	0	1.41968	1.06087	1.06087	4.447	0
NM_019937	Ccnl1	chr3	65750073	65762147	-	28.2328	14.3929	6.27882	5.98633	7.42765	11.5821	12.3459	16.5716	16.5716	17.4313	25.7951	15.1704	23.0822	24.0646	21.1093	13.0839	27.989	chr3	65762405	65767018	+	0.676393	1.48348	1.0027	0.394211	0.485902	0.262494	0.90672	0.681457	0.930135	0.4558	0.909577	0.717072	0.995662	0.729712	0.729712	0.749715	1.27794
NM_026988	Ptms	chr6	124863693	124867964	-	44.6891	107.013	121.365	65.8527	292.414	236.991	170.502	127.813	127.813	71.549	268.399	102.62	80.0019	23.7486	46.2419	37.6968	55.3286	chr6	124868556	124869739	+	0.0897549	1.03932	0.580171	0.2441	0.124501	0.0443289	0.210545	0.207525	0	0.184068	0.375481	0.197342	0.284551	0.159475	0.159475	0.222832	1.18684
NM_172824	Ccdc14	chr16	34690702	34725280	+	1.28492	0.650478	0.401335	0.286453	0.292205	0.145657	0.914181	1.36994	1.36994	7.77618	2.08565	2.22319	2.03693	1.97496	0.885822	0.601438	1.81081	chr16	34689819	34690033	-	4.31031	0.754982	7.3199	0.975258	0	0	1.68239	0.994953	0	0	3.00033	2.36534	0	0	0	0	0
NM_145219	Lgi3	chr14	70930628	70938131	+	0	19.9302	9.61935	0.312896	0.00957536	0.0545494	26.8372	0.348416	0.348416	0	0.346539	0.63746	0.919163	0	0.0654147	0	0.18258	chr14	70926216	70930137	-	0	0.0215876	0.0523256	0	0	0	1.56343	0	0	0	0	0.0338167	0	0	0	0	0
NM_001110824	Foxp4	chr17	48004082	48061581	-	2.24009	1.84449	0.43043	0.583006	4.49E-05	0.711356	3.09217	1.45626	1.45626	0.514174	1.54728	2.52161	7.41883	1.53008	1.01971	1.23365	2.77E-06	chr17	48061722	48062797	+	0.343937	0	0.0780047	0	0.198779	0.226483	0.986062	1.11329	0.111275	0.32915	0	0.252063	0.181726	0.271594	0.271594	0.28462	2.27379
NM_001102471	Cnnm2	chr19	46836099	46953070	+	1.98776	1.94981	1.64948	0.66969	2.52078	0.0492138	1.15978	0.000165288	0.000165288	0.82814	6.44E-06	1.59469	0.000895624	0.964442	0.289529	3.16E-05	0.532508	chr19	46830723	46835932	-	0.181632	4.14291	0.467885	0	0.0539913	0.0128159	0.0913054	0	0.00839558	0	0.0361849	0	0.041133	0	0	0.0322113	0
NM_028660	Klk9	chr7	51047261	51052126	+	0.193787	0.0226667	0.109882	0.17568	0.0896039	0.0638076	0.555611	0.1881	0.1881	0.741858	0.0900787	0.213043	0.102396	0	0	0.0801867	0	chr7	51045021	51046899	-	0.291838	0	0.0992871	0.429923	0.126506	0	1.0269	0.57356	0.188847	1.49626	0.203482	0.401043	0.578269	0.172847	0.172847	0.0905686	0
NM_025407	Uqcrc1	chr9	108838661	108851686	+	19.4559	45.9047	34.0583	239.704	109.896	34.0796	14.9039	38.9961	38.9961	53.0544	39.9873	102.967	30.0346	50.5441	83.6782	20.8522	18.6984	chr9	108838061	108838439	-	0	0	0	7.96596	0.32076	0.91366	0.180814	0.213864	0	0	0	0.508426	0	0	0	0	0
NM_080793	Setd7	chr3	51319240	51364745	-	3.27713	34.9199	17.7263	4.81105	2.40066	0.942794	7.14845	11.1841	11.1841	12.3528	3.68821	8.83668	6.34353	1.92684	5.55075	12.1335	19.2382	chr3	51365058	51371037	+	0.958784	2.24006	0.909941	0.526113	0.280005	0.17447	1.31205	0.875116	0.195932	0.641659	0.492606	0.443828	0.199988	0.478219	0.478219	0.43851	1.33477
NM_009672	Anp32a	chr9	62189150	62226609	+	115.541	88.4908	51.8097	53.4404	64.7057	43.6126	60.0332	44.1105	44.1105	109.854	93.7817	75.1794	93.4098	73.727	31.9063	11.416	62.5378	chr9	62188062	62188736	-	0	3.10844	1.65462	0.629862	0.602351	0.428939	1.4261	1.12452	0.224796	1.70985	1.69552	0.763815	1.10136	0.20575	0.20575	0.215618	1.14824
NM_027193	Dph5	chr3	115591101	115632241	+	9.69927	5.53862	4.96003	2.1573	5.61992	5.65336	5.60579	5.75014	5.75014	12.0585	2.77234	3.57643	3.24695	6.9701	5.56626	2.01919	3.98337	chr3	115584494	115591035	-	1.15004	1.49709	1.18644	0.992165	1.40234	1.35592	1.37794	4.92376	0.336096	0.410853	1.65551	1.99849	0.764518	0.878915	0.878915	0.460534	2.2078
NM_145466	A2ld1	chr14	123290082	123312387	-	5.71836	28.6506	7.30331	7.05353	82.3758	54.4472	7.22006	7.21852	7.21852	5.61361	1.83011	3.71	1.93177	5.42281	23.9849	2.7928	7.43739	chr14	123312528	123338580	+	0.0389722	2.0651	0.307919	0.0588879	0.379945	0.237409	0.118517	0.0821054	0.142915	0.158083	0.241554	0.142823	0.199075	0.130807	0.130807	0.139768	0.0859087
NM_019935	Ovol1	chr19	5549137	5560575	-	0.914572	0.117676	0.186697	0.538944	2.35765	0.0602294	0.60789	0.108504	0.108504	0.187569	0.0425137	0.33516	0.434945	0	7.42123	0.832591	0.60477	chr19	5561302	5562654	+	0.105393	0	0	0	1.20607	0	0.370835	0	0	0.0432268	0	0	0	0.74903	0.74903	0	0
NM_009826	Rb1cc1	chr1	6204743	6266185	+	3.55777	9.70952	10.6039	4.28796	5.28555	5.39647	4.96738	15.9686	15.9686	7.47422	13.5604	5.90686	7.94556	6.78563	10.4225	8.50513	6.83564	chr1	6199486	6204626	-	0.504138	1.07916	0.73755	0.525612	0.914978	0.356907	1.26809	0.435198	0.706859	0.772014	1.35923	1.36717	1.46518	1.31385	1.31385	1.25169	1.44464
NM_001004164	Gnptab	chr10	87842157	87910074	+	3.12458	5.94402	8.75642	2.02766	2.57216	0.592952	5.23392	8.75849	8.75849	5.78768	7.38469	4.79121	4.04083	3.08377	5.12351	2.5315	4.34999	chr10	87842288	87846342	-	0.838514	0.662055	0.615147	0.296951	0.41802	0.440041	1.07575	0.872489	0.33066	0.763121	0.219253	0.0576166	0.249235	0.605291	0.605291	0.195176	2.25259
NM_001172122	Rbms3	chr9	116481864	117161601	-	4.52E-09	4.74E-06	1.34E-11	0.00303971	0.37175	8.55E-13	2.30742	2.91457	2.91457	2.97E-10	0.734983	0.635971	0.00527976	7.23E-22	0.0965198	6.29E-14	0.000250216	chr9	117162428	117163817	+	2.97625	1.45726	1.69545	1.28633	1.46417	1.36741	2.48961	1.63238	2.0155	1.56143	0.28956	1.36966	1.31662	0.942868	0.942868	0.0859208	5.49173
NM_177235	Bend6	chr1	33908897	33964466	-	0.511573	76.4462	33.953	0.0535136	0.0545881	0.233235	0.246172	0.993141	0.993141	1.29129	5.98163	1.77378	0.374289	0.549502	0.139846	2.78451	0	chr1	33965047	33965990	+	0	8.82707	3.72098	0.495761	0	0	2.13805	0.337181	1.53344	4.03743	0.508394	0.400796	0.577914	0	0	4.52565	0
NM_001163434	Hspa5	chr2	34627610	34632049	+	48.1194	29.909	22.1802	57.9759	89.2443	100.6	32.6883	179.367	179.367	90.2585	61.9266	74.0652	54.7985	85.0798	121.968	298.902	16.1846	chr2	34626247	34627320	-	0	0.692877	0.587804	0.167819	0.513565	0.853331	1.01325	0.342416	0.119788	1.61979	1.89305	0.271345	0.391257	0.51165	0.51165	0.45959	0
NM_152810	Cdc5l	chr17	45528839	45570656	-	13.7724	10.7318	7.79619	5.12005	7.14904	2.95694	5.55775	11.8037	11.8037	39.4352	14.0654	10.4077	12.1552	9.11875	11.3888	5.49158	8.58064	chr17	45570784	45580481	+	3.03431	3.1207	2.56485	1.08038	1.87523	1.60762	2.08952	1.41295	3.44479	5.59007	5.16864	2.51641	4.8102	2.08952	2.08952	1.48589	2.43011
NM_008021	Foxm1	chr6	128313012	128325904	+	8.98897	0.138867	0.229893	0.143309	0.116492	0.0390375	0.509885	8.32408	8.32408	12.4489	6.94286	8.47194	7.79858	8.55342	2.63324	1.05475	6.66379	chr6	128307012	128312912	-	7.65035	0.9588	0.947032	0.665717	0.989014	0.674763	1.74932	3.49057	3.35945	6.71739	8.21599	4.48707	5.79319	2.43761	2.43761	1.31436	4.17825
NM_145926	Mgat4b	chr11	50038837	50048605	+	5.31815	8.52748	5.3904	8.10258	12.6669	2.68142	7.91288	10.0137	10.0137	9.04363	9.88846	11.0032	4.09816	4.93606	10.7621	30.6256	1.70947	chr11	50032226	50038142	-	1.15303	1.14882	0.714537	0.196001	1.19248	0.142376	0.45082	0.142828	0.433037	0.219585	3.38821	0.588553	0.848643	0.756111	0.756111	0.51121	0.136156
NM_007564	Zfp36l1	chr12	81208747	81214000	-	8.57397	4.7517	3.85258	12.2762	11.9245	16.1945	27.1766	30.3344	30.3344	20.0946	19.2958	34.1295	43.1658	10.6751	13.7465	9.90971	13.8809	chr12	81214448	81214682	+	11.374	0	0	0	0	0	0	12.7569	1.05007	0.665587	0	0	0	0	0	0	0
NM_011756	Zfp36	chr7	29161803	29164247	-	20.0464	1.21855	0.626524	7.60807	10.8202	20.1918	25.3232	10.4867	10.4867	10.9201	1.32071	4.04907	2.50218	2.41401	51.1385	23.5788	18.7867	chr7	29165448	29166847	+	0.422909	0	0	0.383367	0.244415	0.13924	1.70845	0.260739	0.319252	0.0578168	0.589704	0.464898	0.223448	0.0834869	0.0834869	0.349964	0
NM_001163336	Atp2a3	chr11	72774671	72806545	+	55.141	17.3923	0.0101252	0.267176	0.000136838	0.188151	0.610419	0.0924371	0.0924371	0.162416	0.239007	0.639342	0.181095	3.45805	6.34343	3.68094	25.9881	chr11	72772760	72773650	-	0.835104	2.00931	0.162343	0.054074	0	0	0.0932814	0.772324	0	0	0	0	0	0.211966	0.211966	0	0
NM_010482	Htr1b	chr9	81524999	81526159	-	0	1.02283	0.758345	0	0.0891915	0	0.134074	5.43672	5.43672	0.035164	0.239104	0.0942499	0.407701	0	0	0	0	chr9	81525165	81539412	+	0.0632448	1.6756	2.05492	0	0.0328997	0	1.07565	0.0146238	5.58653	0.0259416	0.793777	0.173828	0.50129	0.0187297	0.0187297	0.0392561	0
NM_178385	Tbcc	chr17	47027570	47029412	+	5.56278	1.89926	2.69393	2.15808	2.38099	1.53463	2.5472	3.11327	3.11327	2.17891	4.96193	3.6363	2.70106	3.09908	2.73078	2.42626	1.98824	chr17	46928915	47027397	-	0.762245	1.44843	1.29913	0.451045	0.659341	0.72315	1.40819	1.00083	0.328852	0.85491	0.69133	0.599712	1.14641	0.600929	0.600929	0.408069	0.940014
NM_172259	Myl6b	chr10	127931213	127935741	-	4.09053	3.11571	4.07302	1.22099	7.71524	1.03476	1.71624	4.97099	4.97099	6.13807	6.53878	4.05812	5.53516	3.5822	6.08614	5.07766	0.659608	chr10	127931098	127945899	+	1.70647	2.22809	1.46718	1.36591	0.725103	1.08586	1.30137	1.30107	0.450181	1.3022	0.9755	0.667631	0.694582	0.57367	0.57367	0.458044	1.98248
NM_008765	Orc2	chr1	58519615	58561763	-	8.43555	5.23908	4.08443	1.57659	3.42953	0.974312	2.33409	5.90295	5.90295	13.837	10.1727	4.89367	7.58135	24.0653	2.62016	3.39328	5.30514	chr1	58562075	58562479	+	1.97085	2.93801	2.34586	0.669744	1.36638	1.45952	0.770237	0.68327	0.47806	2.22214	6.86812	0.541453	3.12292	0.583409	0.583409	4.89112	3.254
NM_054103	Stk33	chr7	116422730	116582567	-	0	0.118499	0.268077	0.0510243	0	0	3.13939	0.133543	0.133543	0.0615611	2.19763	0.0412504	0.118959	0	0.0222234	0.232893	0.248108	chr7	116582134	116582342	+	0	0	0	0	0	0	15.6768	0	0	0	0	0	0	0	0	0	0
NM_178923	Scaf4	chr16	90229385	90284670	-	6.65658	5.79622	4.03719	2.79253	3.8284	3.23676	6.29644	6.58187	6.58187	16.6453	8.4181	7.3183	7.11138	7.62923	6.15892	7.08306	8.61232	chr16	90285392	90285992	+	0.411764	0.577879	0.700351	0.653173	1.49915	0.711702	0.24145	0.0951947	0.732649	1.18209	1.43532	0.452619	0	0.121923	0.121923	0	0
NM_178772	Nceh1	chr3	27081926	27143833	+	1.05961	11.2652	14.9612	9.03715	27.3224	2.47143	5.33211	1.58092	1.58092	3.78291	0.766206	2.93393	0.559916	0.782881	1.99904	5.48088	1.42735	chr3	27080884	27081141	-	0	0	0.416103	0	6.36212	0	0	0	0	0	0	0	0	0	0	0	0
NM_001199696	Bai2	chr4	129662322	129699877	+	0.135408	5.47136	22.1587	0.158868	0.00586265	0.0167111	1.56E-05	0.334129	0.334129	0.404484	4.91603	0.305304	0.000930361	0.0674938	0.0501211	0.020986	0.447638	chr4	129661372	129661611	-	0	2.13421	8.79416	0	0	0	0	0	0	0	0	1.6716	0	0	0	0	0
NM_010744	Tmed1	chr9	21311824	21314630	-	8.70302	2.67217	1.76348	9.57224	10.4968	4.55127	6.05468	9.71059	9.71059	9.60664	6.96056	8.02006	7.81094	7.91442	5.5336	5.08405	3.38496	chr9	21313811	21314436	+	1.16256	0.0679824	0.197736	0.263452	0.0671854	0.287059	0.605963	1.34386	0.501467	0.079464	0	0.638961	1.53555	2.06542	2.06542	4.80994	5.12274
NM_172626	Rbm27	chr18	42435007	42501194	+	4.36949	6.03334	4.78772	2.36824	2.706	2.02414	3.69275	7.39839	7.39839	15.1288	10.1811	5.2813	8.77682	7.68795	5.93969	9.72009	5.56365	chr18	42434034	42434843	-	2.89177	1.26806	0.860608	0.655212	18.9232	7.85316	5.22757	5.51466	1.51998	5.03955	0.503931	0.794557	0.572842	2.14031	2.14031	0.897185	0
NM_001042660	Smad7	chr18	75527019	75555588	+	1.33893	3.55454	2.62103	2.34859	2.59091	1.59102	6.37312	6.48589	6.48589	12.3293	1.4613	4.24544	3.56835	0.735492	8.52816	5.58875	1.2832	chr18	75523453	75526714	-	0.905524	0.345389	0.241107	1.42771	0.464221	0.602813	1.1237	0.273102	0.522285	2.32544	0.439229	1.16866	1.24823	0.349782	0.349782	1.07524	0.520672
NM_147221	Glis1	chr4	107107324	107307664	+	0.0304406	0.010682	0.0932102	0.0275972	2.32249	0.0150351	0.0476071	1.39861	1.39861	0.0499443	0.0424507	0.0669328	0.965114	0	0.0540894	3.58996	0	chr4	107106380	107106677	-	0	0	2.22458	0.370486	13.0384	0	0.319557	0	2.90896	0	0	0	0	0	0	9.13155	0
NM_001081195	Arid4a	chr12	72116954	72200338	+	8.70084	6.36531	4.75654	2.66061	3.20671	2.75334	4.93569	3.48809	3.48809	4.8574	8.63767	4.32895	5.93805	4.58934	6.20171	4.06425	10.5323	chr12	72113961	72116682	-	0.701209	0.861175	1.07351	0.715137	0.759891	0.519479	1.57634	1.2565	0.453743	0.898768	0.488907	1.05994	0.555763	0.674862	0.674862	0.979241	2.31805
NM_148929	Slc9a8	chr2	167247221	167302498	+	5.30E-05	3.91548	2.06769	0.927225	4.23926	1.99573	4.06857	3.27615	3.27615	3.09872	7.31E-05	2.22239	2.90564	2.04638	1.21183	0.698289	4.29196	chr2	167245433	167245743	-	2.92864	1.2838	0.99576	0.331672	2.02999	0.722785	3.43294	1.01511	0.946982	0.90037	1.02037	0	0	2.16688	2.16688	0	0
NM_025691	Srp72	chr5	77403726	77428960	+	12.3273	13.8511	15.9375	5.85089	14.2	12.7623	8.61891	48.2938	48.2938	41.0759	31.5168	13.1806	26.9753	22.3249	18.7689	25.3853	11.0287	chr5	77396537	77403620	-	0.258724	0.494307	0.435241	0.117281	0.338967	0.149088	3.52369	0.232651	0.172079	0.123812	0.501122	0.300248	0.319003	0.383108	0.383108	0.517466	0.570306
NM_011917	Xrn2	chr2	146838796	146903733	+	7.74453	8.84609	8.16113	4.13495	7.15613	6.19983	8.13901	23.4859	23.4859	41.6803	36.2058	18.4287	21.6289	17.3156	16.3626	13.7437	14.2638	chr2	146835762	146837917	-	0.640954	0.276819	0.285163	0.178792	1.81242	1.07147	0.462643	0.63841	0.191431	0.970712	2.61271	0.487836	1.71947	0.905264	0.905264	0.367232	0.652025
NM_134123	Scaf8	chr17	3114972	3198859	+	3.69818	8.36124	6.42298	2.92171	3.89647	2.68772	5.77001	10.8036	10.8036	13.2768	10.7076	7.5121	11.4181	8.11514	5.33006	8.17632	11.6455	chr17	3110657	3114857	-	1.6844	2.20818	1.37322	0.648283	1.41077	0.800557	1.85146	1.77836	1.04888	1.92932	2.17169	1.04821	1.41066	1.1859	1.1859	0.670704	1.68125
NM_011281	Rorc	chr3	94176748	94202161	+	0.107233	3.53713	0.145933	3.90483	9.90438	8.56244	3.71744	0	0	0.117291	0.199386	1.37539	0.623291	0.35652	10.4585	0.0443727	60.5079	chr3	94175120	94175382	-	0	0	0	0	0.40098	0	0	0	0	0	0	0	0	0	0	0	76.3106
NM_001195596	2010003K15Rik	chr10	25247749	25256078	-	0	0	0	0.0788993	25.5937	27.3382	0	0	0	0	0	0	0	2.0833	13.6082	0	0	chr10	25256249	25256472	+	0	0	0	0	0.65425	9.31792	0	0	0	0	0	0	0	3.35217	3.35217	0	0
NM_001205241	Myst4	chr14	22318992	22491700	+	1.38746	3.48244	3.71451	2.07663	0.000692226	1.61426	0.983165	3.45374	3.45374	13.8041	7.51438	3.43037	8.65967	1.33695	2.88327	1.05261	2.6435	chr14	22314722	22317651	-	0.174842	0.184058	1.56642	0.0264177	0.0202111	0	0.0455724	0.0539025	0.0188568	0.143429	1.70673	0.128144	0.923865	0.0690369	0.0690369	0.144696	0
NM_008707	Nmt1	chr11	102889876	102927419	+	18.6998	19.5621	24.6957	13.6032	23.0111	10.3284	14.6223	34.5295	34.5295	38.866	17.1044	20.6134	16.2559	23.3642	26.498	21.7783	10.304	chr11	102882016	102889645	-	2.41249	0.797932	0.891564	0.697634	1.56273	2.86939	1.17636	1.15414	0.672929	0.597152	0.734748	0.655461	1.23085	0.402398	0.402398	0.826183	1.37531
NM_198247	Sertad4	chr1	194670682	194681946	-	3.50E-06	0.489159	1.34462	0.452306	0.435487	1.67E-06	0.251487	8.45349	8.45349	1.60845	0.914046	1.51082	3.13042	6.84E-06	2.09E-06	4.19E-06	2.23E-05	chr1	194682049	194683144	+	0	0	0.219003	0.458521	0.0318905	0	0.215722	0	3.00512	0.6035	0.384714	0.505487	0.145774	0.108931	0.108931	0	0
NM_028270	Aldh1b1	chr4	45811894	45817480	+	0.665796	0.137432	1.33247	3.23104	0.407462	5.59035	0.245001	0.380159	0.380159	2.93977	3.76851	15.1991	0.0620846	7.57828	81.1885	0.826514	2.33076	chr4	45813210	45814563	-	0	0	0	0.0392696	0	0	0	0	0	0	4.83244	0.0952423	0	0	0	0.107544	0
NM_025968	Ptgr1	chr4	58978462	58999950	-	3.19978	0.273121	0.176536	0.627213	4.12376	0.533919	5.98473	7.89073	7.89073	6.42044	1.50749	1.90151	3.016	5.52043	25.3545	2.36183	0.857762	chr4	58998433	58998842	+	0	0	0	0	0	0	2.46602	0	0	0.48508	0	0	0	0.233484	0.233484	0	0
NM_009574	Zic2	chr14	122874606	122879550	+	0.475955	68.3837	1.69017	0.09439	0.0309488	0.0734629	0.0814146	0.519751	0.519751	7.10137	15.9298	0	2.9237	0	0.0176191	0.0369282	0.393413	chr14	122869517	122874416	-	0	2.67571	0.103769	0	0	0	0	0	0.0109651	0.375313	2.26845	0	0.429776	0	0	0	0.224092
NM_001162934	Ctxn2	chr2	124962428	124973577	+	0	1.04517	3.0738	0	0	0	0	0	0	0	0.276903	0	0	0	0	0	0	chr2	124960713	124961818	-	0	0.123434	1.4361	0	0	0	0	0	0	0	0.163511	0	0	0	0	0	0
NM_009170	Shh	chr5	28783380	28793641	-	0	0.866448	0.465439	0	0.0578573	0.0164802	2.41347	0	0	0.054745	1.62859	0	0	0.0665613	0.177865	0	0	chr5	28790567	28890964	+	1.38699	1.70649	1.53079	2.80244	2.98874	1.18216	1.71287	0.966049	1.72672	3.15683	1.45069	5.38358	1.64906	2.57978	2.57978	0.629942	1.06263
NM_009840	Cct8	chr16	87483570	87496114	-	44.5986	33.6207	29.8868	20.3866	31.3111	24.3289	14.7048	78.6552	78.6552	130.442	79.485	47.4617	50.7461	71.2785	32.5797	34.6086	29.0684	chr16	87496256	87502260	+	0	2.18827	1.00498	1.1902	2.16262	0.972641	0.898267	1.06246	0.318585	2.69248	2.7462	0.721663	3.12173	0.388791	0.388791	1.62975	0
NM_001122768	Lrrc8d	chr5	106128988	106244234	+	1.02702	3.30669	4.77765	1.10225	1.51977	0.736064	3.18449	7.26248	7.26248	3.29871	11.1269	2.09549	1.82258	2.60151	3.55345	6.47622	4.22E-06	chr5	106128230	106128725	-	2.51338	0.489873	0.569946	0	1.54922	0.275802	1.30995	0.774696	0.361352	1.6033	0.778711	0.306952	0.442598	2.81126	2.81126	0.346599	0
NM_008379	Kpnb1	chr11	97021024	97049206	-	18.738	15.7104	15.3595	8.14118	8.90783	8.51473	9.99205	64.8459	64.8459	87.5915	32.2622	34.451	32.9723	39.3929	17.3565	17.5895	21.0652	chr11	97049518	97051071	+	6.9056	4.99623	2.15561	0.839013	1.60474	1.23065	2.75554	3.8518	1.54327	2.01482	6.05585	2.73928	4.96548	2.31907	2.31907	1.50236	5.64853
NM_011749	Zfp148	chr16	33380861	33503989	+	2.26404	7.66659	8.23375	1.5637	2.21644	1.92835	2.62778	8.95811	8.95811	5.78415	9.9569	6.28164	9.3402	3.4674	5.95534	5.39998	5.95348	chr16	33379673	33380456	-	1.19102	0.20895	0.30388	0.674784	2.478	0.808774	0.291012	1.65219	0.433491	2.50345	0.415188	1.14561	0	0.705359	0.705359	0.369594	0
NM_015827	Copb2	chr9	98464150	98488794	+	10.8858	12.0187	12.2535	12.0738	18.0827	13.1128	12.3836	63.887	63.887	40.7324	28.262	27.6597	28.042	24.7188	61.1322	43.2006	16.2729	chr9	98463380	98463609	-	3.47578	0.608981	1.77131	1.57332	6.62025	0.85715	1.35704	0.802546	2.80756	1.42366	2.42012	0	0	6.16727	6.16727	0	0
NM_023739	Nfx1	chr4	40917976	40973025	+	5.79995	9.1025	7.07695	3.00594	4.15391	3.74186	5.73945	11.6389	11.6389	16.7153	10.5122	6.5427	9.61371	8.93201	5.38237	12.8524	7.12111	chr4	40917297	40917608	-	2.17864	4.07479	3.20994	0.986938	7.04728	1.79229	1.41878	0.671246	0.939294	0.297687	2.02418	3.98944	3.45146	0.859714	0.859714	1.80189	0
NM_080557	Snx4	chr16	33251542	33299648	+	6.13179	10.2174	9.66891	4.66025	10.7725	4.09854	13.5662	32.0053	32.0053	29.3982	22.4272	20.5467	16.8796	9.44862	26.1403	24.4313	8.49776	chr16	33250559	33251182	-	0.194677	0.0683041	0.264896	0.0882328	1.08005	0.480695	1.75039	0.99016	0.50384	1.51696	0.271444	0.855979	0.308562	0.807018	0.807018	1.44981	2.57349
NM_018772	Bri3	chr5	145016094	145025442	+	1.42511	3.99672	4.84356	21.6127	13.5734	3.51674	25.15	7.82962	7.82962	6.13121	0.994231	8.61158	7.88184	2.83007	5.91069	3.53693	4.6846	chr5	145007374	145017055	-	0.0786284	0.19314	0.535024	0.4277	0.531725	1.14564	3.53535	0.472699	0.788665	0.483771	0.10965	0.432216	0.31161	0.0931415	0.0931415	0.634456	0
NM_019659	Kcnj1	chr9	32180003	32206779	+	0.268292	0.00503719	0.0293027	0.0390411	20.5944	0.206794	0.0925302	0.0278673	0.0278673	0.219771	0.020018	0	0.0227554	0.331903	0.098546	0	0.474606	chr9	32177714	32179242	-	0	0	0	0.0303772	2.60292	0	0	0	0	0	0	0	0	0	0	0	0
NM_001142952	Fam46c	chr3	100275459	100293115	-	22.3723	0.189552	0.168465	2.10169	0.655655	0.511363	5.20954	0.276731	0.276731	0.221566	0.941612	2.67238	0.927657	39.6002	4.05256	5.08514	1.19061	chr3	100293442	100304598	+	0.175289	0.024605	0	0.0556218	0.14286	0.0952378	2.44333	0.506652	0.0510461	0.208514	0.0977814	0.163809	0.30567	0.311475	0.311475	0.522262	0.347757
NM_177274	Negr1	chr3	156224923	156834793	+	1.77E-07	1.1376	0.792524	2.81E-08	8.62E-08	0.0296877	0.0537837	2.99E-08	2.99E-08	0	0.579242	0.308299	0.549149	0	0.0409109	0.0186421	0.287279	chr3	156209676	156224705	-	0.0323367	2.49875	1.95176	0.0351803	0.026915	0	0.0986187	0	0.0816123	0.00530565	0.883881	0.0426621	0.225556	0.022984	0.022984	0.0160575	0
NM_175030	Tctex1d4	chr4	116799418	116801335	+	0	0.147924	0.250984	0.0955416	0.0365475	0.832822	6.34541	0.068197	0.068197	0.0864536	1.02875	0	0.167061	0	0.0624191	1.43908	0.696778	chr4	116791753	116798269	-	4.10754	0.799574	0.98617	0.730731	0.69344	1.07182	1.71509	3.08947	3.52576	5.37244	0.259391	0.289699	0.442293	0.881355	0.881355	0.731204	0.410003
NM_210071	Eya3	chr4	132194961	132280678	+	3.91662	3.92563	2.77867	2.2178	2.15809	1.50838	3.07346	6.84195	6.84195	9.97653	5.30678	5.04615	7.32126	6.55565	4.24703	2.12574	5.26511	chr4	132192459	132193755	-	0.523609	0.624677	0.21376	0.237334	0.326834	0	0.163767	0.338977	0.203289	1.41741	0.438087	0.690739	1.65998	0.124044	0.124044	0	0
NM_198622	H1fx	chr6	87930415	87931476	-	2.19869	4.09232	7.83783	0.259983	0.530405	0	1.7192	4.794	4.794	14.3896	32.5261	10.5091	16.8201	2.8603	0.452938	0.23733	1.26404	chr6	87932330	87941276	+	0.215078	1.38075	1.60988	0.0458803	0.114079	0.0437426	0.464987	0.0877629	0.40527	0.612364	2.13487	0.612015	2.06579	0.149872	0.149872	0.125648	0
NM_027652	Ept1	chr5	30559158	30598976	+	1.06475	6.02658	5.79617	0.89149	1.18163	3.71226	1.46442	8.26027	8.26027	5.48242	6.34123	3.69084	4.54742	4.99775	16.7754	6.85782	2.81644	chr5	30556670	30558906	-	0.0824916	0.94078	1.34715	0.149571	0.457723	0.529665	0.451536	0.438701	1.28116	0.727473	3.56615	1.13363	1.96152	0.8306	0.8306	1.79207	0
NM_177185	Ubn2	chr6	38383925	38462763	+	4.60598	8.35905	4.94705	2.67821	2.69189	2.51656	5.39382	3.71483	3.71483	6.40036	9.78576	5.26399	6.82399	6.3752	5.52705	3.97437	6.7312	chr6	38381590	38383445	-	0.193787	0.408001	1.45045	0.204961	0.492822	0.319038	0.656632	0.149357	1.3585	0.344434	0.270236	0.426085	0.409586	0.229551	0.229551	0.400934	0.427106
NM_019768	Morf4l2	chrX	133267490	133276148	-	1.13E-52	0.253198	0.238777	8.67E-17	2.16E-26	7.15E-42	2.52E-30	0.166673	0.166673	2.23554	0.807239	1.15E-15	1.09E-14	2.00464	0.331998	5.75442	1.06E-09	chrX	133276630	133278838	+	0.910325	0.851828	1.0943	0.935307	1.03125	2.36795	1.04401	1.20678	0.863974	4.15702	1.94649	2.33516	2.50127	0.143777	0.143777	1.6574	0.80255
NM_134015	Fbxw11	chr11	32542875	32646814	+	3.96725	29.2507	16.8428	3.36214	9.32436	2.55587	7.19933	19.0944	19.0944	16.5913	21.6792	12.8241	13.0225	7.69907	10.9444	11.9645	7.27152	chr11	32538862	32541902	-	0	1.17477	0.264115	0.197938	0.302869	0.11982	0.284548	0.179498	0.141287	0.258715	0.270643	0.106682	0.538392	0.0862113	0.0862113	0.0602307	0.641644
NM_019681	Ncs1	chr2	31101443	31150991	+	0.364818	20.4983	34.6154	0.953322	1.53312	1.9291	0.847445	15.762	15.762	2.79038	15.8613	9.97992	6.93996	145.596	0.317767	0.45289	98.2013	chr2	31096905	31100410	-	0	0.938642	1.01803	0	0	0	0	0	0.102684	0.111577	0.316119	0.249215	0.143739	0	0	0	0
NM_134093	Letmd1	chr15	100299465	100309683	+	4.42901	7.17598	8.67621	2.00765	9.01181	4.87071	3.66625	6.29197	6.29197	2.1715	9.26463	3.728	5.43032	6.76443	3.66847	4.25248	6.63533	chr15	100297729	100298844	-	0.191636	0.806922	1.69509	0.347451	0.930371	0.662524	1.04891	0.664626	0.186006	0.157201	2.27144	0.52668	0.303771	0.170247	0.170247	0.118942	0
NM_001033341	Zfp407	chr18	84377094	84758896	-	1.53721	1.65577	1.67072	0.890388	0.992181	1.11781	1.98676	2.72874	2.72874	2.87247	3.64735	2.88715	3.87534	3.10915	2.32051	2.836	3.67088	chr18	84759472	84762779	+	0.363735	0.723283	1.01751	0.274797	0.616693	0.479074	0.790074	0.355106	0.235379	0.314968	0.78904	2.22159	1.79388	0.263311	0.263311	0.401367	0.267242
NM_025786	Rnf186	chr4	138523027	138524281	+	0	0	0	0	4.92823	2.23678	7.05201	0	0	0.0320269	0	0	0.123776	0	32.0489	0	0	chr4	138518259	138523060	-	0.0280915	0	0	0	0.253295	1.01286	1.80127	1.429	0.00908931	0.0460902	0	0.0308838	0	0.865201	0.865201	0.0697458	0.371518
NM_028870	Cltb	chr13	54694300	54712633	-	3.65082	34.7153	23.2125	15.6262	27.1685	7.56729	20.9192	10.8247	10.8247	5.25334	12.4356	9.8037	2.56158	13.4908	19.3544	17.2365	5.14448	chr13	54713039	54713359	+	0	3.32047	0.459907	0	0.468791	0	0.792778	0.312563	0.437378	0	0	0	0	0	0	2.51713	0
NM_001001295	Dis3l	chr9	64154563	64189064	-	5.69E-08	2.10685	2.33605	0.777748	0.297919	2.77E-08	3.47E-34	1.11048	1.11048	1.40905	8.24E-08	2.83086	1.15E-07	1.63E-07	1.01709	1.16E-07	1.41E-06	chr9	64190050	64191042	+	0.103928	0.510541	0.31821	0.141321	0.252278	0.205313	0.975154	0.192233	0.403497	0.255757	0.289845	0.457003	0.16474	0.0615518	0.0615518	0.258016	0.687098
NM_009164	Sh3bp1	chr15	78730216	78742482	+	9.15391	1.44463	1.66428	0.856218	1.05817	0.310981	4.52579	6.95786	6.95786	6.17833	0.675413	5.05844	8.13839	6.1834	1.74987	0.721492	12.1697	chr15	78727895	78729163	-	2.10332	0	0.153327	0	0.312578	0	0.293669	1.94515	0.0486054	0.246469	0	0.165152	0.238136	0	0	0	0
NM_001110204	Acvr1	chr2	58298849	58419239	-	1.65E-10	0.524338	0.202555	1.75E-06	0.0528631	0.287438	0.262114	0.457123	0.457123	0.113532	0.439393	0.707713	0.591737	1.33E-10	1.46E-07	0.416014	4.96E-09	chr2	58420009	58445432	+	0.0751128	2.00954	1.49198	0.437775	0.643798	0.378069	1.20271	0.0810525	0.2523	0.170191	0.628504	0.585932	0.788162	0.502101	0.502101	0.288623	0.141922
NM_010461	Hoxb8	chr11	96143219	96146639	+	0.336671	0	0.0229088	0.0152611	8.13793	0	0.0131632	4.61875	4.61875	0.0828568	10.5168	0.259094	0.0533702	0.0671605	0.139585	0.29256	0.222625	chr11	96141715	96141991	-	14.97	0	0	0	1.38322	0	0	1.8445	0	0.409003	0	0	0	0	0	0	0
NM_199299	Phf15	chr11	51626958	51670983	-	1.74339	4.31678	4.48427	2.05474	3.03275	0.943767	5.10964	1.2681	1.2681	2.67166	0.136151	0.475345	1.3487	0.639926	1.50349	0.207771	6.36395	chr11	51671046	51671814	+	0.385129	2.97224	0.392963	0	0.133518	0.760632	0.150529	0	0.124571	0.157919	0	0	0	0	0	0.477942	0
NM_009154	Sema5a	chr15	32174568	32626096	+	0.193891	3.85107	3.53853	0.513288	2.25127	0.0804447	2.74734	5.02144	5.02144	0.750777	5.78644	3.37658	19.6225	0.495092	4.09759	0.616195	0.718033	chr15	32170318	32174456	-	0.697306	0.407821	0.372808	2.16744	10.8015	0.344409	4.59584	2.02695	8.64876	1.55268	1.99115	3.79657	6.79028	4.91678	4.91678	1.03052	0
NM_019585	Espn	chr4	151494985	151503034	-	0.267804	2.30E-63	0.121479	0.114909	7.88516	0.146829	0.243498	2.07E-08	2.07E-08	0.99621	0	3.78E-188	0	0.178066	39.6165	0.110811	0	chr4	151498801	151503695	+	0.067533	0.0473967	0.405921	0.295923	0.0546479	0.0444744	0.140824	2.27986	0.0145674	0	0	0	0	0.146666	0.146666	0.0279454	0.297719
NM_139146	Satb2	chr1	56850825	57028178	-	1.7798	0.516683	7.43715	0.198029	2.37356	0.255732	0.297331	1.67528	1.67528	1.89148	3.02357	0.142308	1.79546	0.0968311	2.73128	1.14491	0.748971	chr1	57028329	57032046	+	0.466565	0.257279	3.48088	0.120852	1.07484	0.181062	0.221509	0.154116	0.496017	0.642472	1.71956	0.0732772	0.739616	0.848769	0.848769	0.124113	0
NM_009713	Arsa	chr15	89302907	89307855	-	0.925323	3.08035	3.36943	1.59844	1.24024	3.87861	2.78675	9.09527	9.09527	3.52879	1.8833	2.63949	2.0219	0.898	2.76996	4.03599	0.992252	chr15	89307117	89317208	+	0.794594	1.16931	1.18602	0.209142	0.33779	0.481085	0.611328	0.865314	0.140991	0.672882	0.786394	0.19726	0.0812664	0.485818	0.485818	0.636397	1.35598
NM_009798	Capzb	chr4	138748846	138847727	+	47.9281	40.1752	46.9358	47.3777	52.427	22.1312	56.4317	120.333	120.333	85.9249	55.0398	18.9793	46.0196	42.2222	91.4551	64.4298	35.6229	chr4	138747999	138748576	-	0.54738	1.15223	1.58262	0.992276	1.61319	0.135149	2.13968	3.66964	0.17707	0.561182	1.14476	0.300826	0.867532	1.29655	1.29655	1.01905	0
NM_008376	Gimap1	chr6	48689046	48693794	+	14.4516	3.7122	0.00109663	3.46794	5.05543	0.00198109	7.833	0.00104949	0.00104949	0.00133132	0.00449131	2.7752	0.348416	0.632198	6.32847	0.00597021	17.1084	chr6	48688367	48689016	-	1.10036	0	0	0.166239	0.890281	0.452839	0.430162	9.41261	0	0	0	0.201594	0	0.325822	0.325822	0	8.48541
NM_001110826	Ddx6	chr9	44412975	44448814	+	12.7062	11.297	13.3248	5.33676	6.57018	3.95219	9.41273	22.9242	22.9242	31.8962	7.64481	6.5724	32.3247	20.2621	12.0096	11.7607	21.4098	chr9	44406937	44412828	-	1.61064	1.63733	0.632728	0.519353	0.973184	0.467475	1.75289	3.9239	0.376084	1.69591	0.833615	0.857995	0.842319	0.993323	0.993323	0.742073	2.08626
NM_009517	Zmat3	chr3	32233716	32264587	-	4.06969	11.2118	11.9116	1.45125	3.50401	1.31328	2.65202	26.4101	26.4101	32.0601	3.95012	2.75617	3.38922	0.801033	2.06339	2.08825	1.50711	chr3	32264838	32268658	+	0.0723644	0.948033	2.95445	0.043737	0.117115	0.0595702	0.0754493	0.0780854	2.54436	0.247354	0.437302	0.132596	0.191193	0.0857226	0.0857226	0	0.159509
NM_019454	Dll4	chr2	119151520	119161402	+	0.101266	0.133259	0.172268	2.53619	0.763842	0.550189	6.01823	0.00819148	0.00819148	0.0311531	0.564883	2.50498	0.561863	0.555533	2.60912	1.09999	0.837054	chr2	119150427	119150696	-	0	0	0	0.971842	0.371758	0.529463	4.19123	0	0	0.4397	0	0	0	1.90477	1.90477	0	0
NM_028341	Ttc39c	chr18	12802042	12895561	+	1.28098	4.87848	3.47373	1.12716	9.62951	80.3702	1.10479	3.04758	3.04758	0.525426	3.25749	0.994091	2.20982	0.676413	4.95393	1.07572	0.747391	chr18	12800809	12801742	-	0	0.0394038	0	0	0	1.55292	0	0	0	0	0	0	0	0	0	0	0
NM_019737	B4galt6	chr18	20843100	20904905	-	4.88629	19.8193	19.1458	2.23492	1.66405	0.760996	1.12449	8.793	8.793	15.4564	6.63007	8.85664	4.81511	1.58068	18.1906	1.16583	0.776276	chr18	20905031	20907041	+	0	0.40673	0.347951	0.0309058	0.0709344	0	0.0533147	0.03153	0.0661812	0.167796	0.190161	0.0749573	0.216164	2.42297	2.42297	0	0
NM_028128	Rfc5	chr5	117829154	117839032	-	10.764	2.13408	2.52685	0.829457	2.61299	1.43542	2.48298	8.21921	8.21921	34.8348	8.78114	9.23024	7.42245	17.7144	6.75782	3.87502	6.4056	chr5	117840202	117842306	+	9.99042	2.30327	2.57795	0.984467	2.66122	1.76397	3.49089	3.28087	1.40541	3.30595	1.14416	0.477534	0.306028	2.7442	2.7442	0.479302	1.27651
NM_172532	Aldh5a1	chr13	24999448	25029530	-	0.256825	10.4969	9.22115	3.03376	5.92039	3.38022	1.28178	0.625691	0.625691	4.23242	4.80354	6.59387	1.86803	2.13975	2.44284	0.618901	0.199806	chr13	25029606	25031014	+	1.06993	1.70389	1.428	0.186527	0.371032	1.66658	0.868786	0.0761177	0.133142	0.236299	0.229537	0.361914	0.52185	1.99854	1.99854	0.306496	0.544155
NM_001167991	Hook2	chr8	87514494	87527263	+	1.63678	1.44008	1.32E-05	0.407063	1.98147	0.00243523	0.00111988	0.544537	0.544537	2.12905	0.000209892	0.674792	2.17E-05	1.45089	2.62085	2.46968	2.09764	chr8	87510669	87514324	-	0.126205	0	0.0143126	0	0.32096	0.166224	0.378301	0.058363	0	1.86358	0.0586655	0	0.0666877	0.971747	0.971747	0	0
NM_175186	Lin9	chr1	182571465	182611757	+	1.05119	0.158261	0.10693	0.0848423	0.168769	0.107876	0.0734377	0.614774	0.614774	3.35163	2.09248	1.33051	1.69618	8.11E-07	0.675229	0.598912	1.01182	chr1	182569630	182570228	-	0.316917	3.22423	0.970152	0.430857	0	0	0.495505	0.293038	1.02514	2.07933	0.883672	0	2.00902	0.562974	0.562974	1.17995	2.09401
NM_146125	Itpka	chr2	119568073	119576989	+	0.102414	9.00237	18.1359	0	0.0532744	0.17704	1.98205	0.0165682	0.0165682	0.462078	0	0.450366	0	0.306444	4.91329	0.635671	0	chr2	119564905	119567476	-	0.255546	0.343748	1.9707	0.0193062	0	0.0210361	0.499567	0.0393921	0	0	0.0593944	0.0468241	0	0.782011	0.782011	0.158616	0
NM_021560	Bhlhe22	chr3	17954325	17957514	+	0	12.8958	10.6581	0.0873471	0.0668257	0	0.118391	0.543317	0.543317	0.135495	10.2881	0	0.130914	0	0.228262	0.0683456	0	chr3	17952410	17954345	-	0.237141	4.39372	3.63061	0.0644961	0.312507	0	0.0556301	0.241261	0.613826	0.15563	0.462977	0.0521417	0.0751839	0.168546	0.168546	0.0588765	0
NM_001039094	Negr1	chr3	156224758	156979411	+	0.429951	35.3016	37.2048	0.187102	0.22068	0.0477092	0.247679	0.573162	0.573162	0.0211631	16.4154	0.426282	2.1	0	0.167161	0.0353203	1.06E-07	chr3	156209676	156224705	-	0.0323367	2.49875	1.95176	0.0351803	0.026915	0	0.0986187	0	0.0816123	0.00530565	0.883881	0.0426621	0.225556	0.022984	0.022984	0.0160575	0
NM_001159497	Ppm1b	chr17	85356081	85423332	+	0.000180092	0.480435	8.10E-05	8.49E-05	2.97007	2.34767	0.821197	1.13741	1.13741	1.64236	0.97052	1.47182	0.515471	1.46457	1.74097	2.55E-05	0.000936531	chr17	85354306	85356762	-	1.14106	2.20194	0.711628	0.517161	2.04424	3.00535	0.892138	0.967275	0.184573	0.623958	2.12136	0.836195	1.20572	1.46411	1.46411	0.23605	1.25701
NM_001136236	Fcrl1	chr3	87180309	87196055	+	1.61474	0	8.67E-05	1.65E-11	0.103643	1.62E-07	0.0495705	0	0	0	0	0.0547527	0	0.0993483	0.359501	0	6.04E-37	chr3	87179834	87180046	-	4.44286	0	0	0	0	0	1.73405	10.255	0	0	0	0	0	0	0	0	0
NM_021516	Mark3	chr12	112812721	112894438	+	7.8722	11.1251	9.012	3.76934	5.94341	5.4932	7.92362	15.6476	15.6476	17.3453	27.3973	6.21182	4.7753	7.09632	0.75266	8.55855	4.17853	chr12	112810399	112812539	-	0.0848308	1.72654	2.5398	0.0961326	2.91247	0.0628481	0.696509	0.196148	0.370542	0.365352	3.37152	0.466309	0.94133	0.0502442	0.0502442	0.842464	0.280467
NM_001038610	Dach1	chr14	98186066	98568762	-	0.768587	2.19462	0.885773	1.04627	1.00657	0.058427	2.0876	0.131242	0.131242	0.145578	8.4397	0.881863	8.11843	0.13483	1.14651	0.125868	0	chr14	98568889	98569177	+	0	3.42455	1.20737	1.20646	2.76905	0	4.16247	0	0	0	3.71163	1.95073	1.40639	0.525471	0.525471	0	0
NM_028410	Prkrir	chr7	105851873	105866571	+	5.62655	14.4674	9.64881	7.29697	5.27635	2.57966	6.23469	20.777	20.777	10.4425	18.719	13.1207	19.7188	12.4825	7.95039	6.42105	9.84392	chr7	105842005	105851421	-	1.46424	0.73398	1.1386	0.426658	0.797912	0.309926	0.817793	1.30582	0.236869	0.815045	0.729217	0.804838	1.16051	0.61943	0.61943	0.389483	0
NM_001039056	Kcnj15	chr16	95479258	95521865	+	1.29904	0.188411	0.271071	0.423972	35.2026	0.342189	0.00157771	4.96171	4.96171	0.653628	0.24149	0.761674	0.000272876	0.760086	0.584776	0.000990079	0.0443826	chr16	95478101	95478892	-	0	0	0	0	1.56943	0	1.22496	0.0804926	0.0563178	0	0	0	0	0	0	0	0
NM_146043	Spin1	chr13	51196267	51244563	+	2.39586	5.72022	11.745	2.15099	1.95424	1.32398	2.80999	12.849	12.849	13.0784	15.2486	13.9535	21.9814	3.82718	5.93043	11.9475	6.29714	chr13	51193107	51196096	-	8.1284	1.12415	1.85448	0.433472	0.663264	0.66124	1.23382	1.94579	0.587879	1.54935	1.13352	1.47185	2.27387	1.27438	1.27438	1.0684	0
NM_001081156	Trnp1	chr4	133047015	133054465	-	0.39645	28.4393	28.922	0.949869	0.235688	0.0559451	1.72716	6.0288	6.0288	2.27656	1.34264	0.311319	1.34669	0	0.737972	0.281224	0.374483	chr4	133055029	133055416	+	0	1.54538	0.599326	0.199626	0	0	0.860923	0	0.71246	0.180638	0	0	0	0	0	0	0
NM_008210	H3f3a	chr1	182732699	182743734	-	265.922	122.059	52.2585	86.6381	139.547	38.0487	111.762	169.152	169.152	196.687	150.715	74.7648	95.2794	94.1926	186.687	11.2095	33.583	chr1	182744952	182745160	+	7.0888	1.65531	2.40736	2.13827	1.63591	3.49482	6.45517	9.81655	0.763144	2.90232	0	0	7.47784	1.39698	1.39698	0	0
NM_001033430	Jhdm1d	chr6	39086619	39156772	-	8.43658	10.5148	6.36937	1.91018	2.03498	1.7207	3.37087	2.16904	2.16904	4.48179	6.62495	3.63664	5.59237	13.7238	10.5568	1.57265	5.00317	chr6	39157257	39157677	+	14.985	0.394256	0.254833	0.679047	0.909144	0.184974	0.878552	4.15656	0.24235	0.460842	1.56679	0	1.78104	1.3309	1.3309	0	0
NM_001163632	Satb1	chr17	51875512	51972615	-	0.00137705	4.38E-06	0.295046	1.27E-06	2.30E-07	6.35E-07	1.64E-05	3.92E-06	3.92E-06	8.23E-07	9.53E-05	2.88E-06	8.83E-06	1.09E-05	0.166438	0.126174	0.000553215	chr17	51972873	52003790	+	0.219806	0.021874	2.01698	0.00594865	0.00568883	0.00324085	0.0756809	1.22286	0.0265382	0.0201855	0.13268	0.00721376	0.478475	0.0446932	0.0446932	0.101819	12.0844
NM_001003950	Rab3ip	chr10	116342840	116387436	-	2.97524	6.14829	4.89256	7.91216	44.1155	3.93503	4.6143	4.61011	4.61011	9.66811	9.49682	13.2293	4.76887	2.90163	6.9118	8.28978	4.80919	chr10	116387639	116400337	+	0.208984	0.0953366	0.511938	0.274724	1.27558	0.14451	0.980521	0.840817	1.64316	0.565762	0.116576	0.321663	1.22578	0.532259	0.532259	0.259436	0.41459
NM_001166584	Tead1	chr7	119822834	120050319	+	0.170734	5.37E-05	0.42026	1.37775	5.93E-05	0.152228	3.80149	13.4095	13.4095	3.51016	0.220956	3.6148	3.32304	1.17E-06	0.00011868	1.2501	5.03E-06	chr7	119821371	119823519	-	0	0.848638	0	0.54812	0.838688	0	5.20049	0.559189	0.391245	1.98393	1.68626	7.97627	5.75055	0.716194	0.716194	1.50109	0
NM_019740	Foxo3	chr10	41905592	41996548	-	5.99966	10.9242	4.89481	3.76029	2.18683	2.60047	6.42692	6.36849	6.36849	8.57559	1.96363	3.83646	4.51282	8.73206	3.15469	2.736	2.83381	chr10	41997069	41997437	+	0	0.171812	0.49974	0.221941	0.169798	0	0	0	2.85156	0.401659	0	0.538283	0.776158	0	0	0	0
NM_030244	Ier5l	chr2	30328161	30329719	-	0.363593	0.233908	1.17516	1.20861	1.1138	0.119719	0.734468	5.48992	5.48992	1.91389	0.845054	1.66551	1.82516	0.362647	0.179457	0	0.400684	chr2	30330485	30346928	+	0.0261902	0.0153178	0.0475241	0.0118721	0.0151382	0.017248	0.0785077	0.0201865	0.0677942	1.97669	0.146096	0.201558	0.262951	0.263714	0.263714	0.0216755	0
NM_001025584	Kcnj6	chr16	94970290	95219303	-	0	2.89846	3.95438	0.017308	0	0.018859	0	0.0123544	0.0123544	0	0.16885	0.729265	0	0	0.0226153	0	0	chr16	95219820	95220323	+	0	0	1.8496	0	0	0	0	0	0	0	0	0	0	0	0	0	0
NM_001122952	Nfia	chr4	97248634	97785567	+	2.60E-06	3.42273	0.862597	0.11762	0.846301	8.98E-08	0.318585	0.184823	0.184823	0.161355	3.36893	9.20E-05	2.91395	5.57E-06	4.58E-07	0.989566	2.95E-06	chr4	97234806	97251288	-	0	3.27169	1.84828	0.0998327	0.0509186	0	0.0574061	0.0339496	0.118767	0	15.2541	0.0807095	1.16376	0	0	0	0
NM_029978	Fam57b	chr7	133966817	133973733	+	9.54E-11	33.3937	12.7095	2.25851	0.302346	0.0673284	1.5054	0.0565124	0.0565124	0.9164	19.1719	0.155483	0	0.0924378	0.0508572	0.555772	0.510414	chr7	133964434	133965319	-	0	0.80116	0.245293	0	0	0	0	0	0	0.0492878	0	0	0	0	0	0	0
NM_134131	Tnfaip8	chr18	50212936	50252883	+	0.426081	0.210491	0.543706	1.67022	23.8454	2.39E-07	1.62589	1.98138	1.98138	0.837569	7.75E-06	1.74656	2.31016	2.50E-05	4.27E-06	5.19569	3.96893	chr18	50209932	50213461	-	0.286951	0.969182	0.622377	0.19511	6.72961	0	0.154265	0.6635	0.0348171	0.132413	0.100041	0.276038	0.739186	0.127469	0.127469	0.445275	2.60902
NM_027423	Polr3b	chr10	84085182	84189923	+	4.3724	2.20173	1.68718	1.2166	1.63348	1.38707	2.4184	3.95095	3.95095	10.1558	4.13941	3.71278	3.94469	3.58114	2.2529	3.64071	4.58392	chr10	84081723	84084298	-	0.116232	0.387469	0.138405	0.158059	0.483697	0.832406	0.704377	0.349376	0.225643	1.16803	0.324173	0.447238	0.737004	0.550735	0.550735	0.216431	0.384269
NM_178891	Prmt6	chr3	110051464	110053916	-	0.876911	1.08983	1.26797	0.61281	1.21644	0.306791	0.614283	2.56541	2.56541	2.03823	3.10816	1.8478	2.43269	2.18662	0.670874	1.54217	1.69125	chr3	110054045	110055665	+	0.487091	0.42728	1.32566	0.220778	1.77353	0.300701	0.428464	0.337854	1.18192	0.34961	0.849015	0.803193	0.772091	0.144238	0.144238	1.05809	1.61007
NM_023045	Xpo7	chr14	71054053	71166435	-	12.9112	4.4108	4.16014	1.38255	2.15563	1.81699	2.29227	4.22225	4.22225	8.99258	5.38399	4.48099	5.02733	24.6342	3.21445	2.58808	3.39195	chr14	71167160	71169019	+	0.240272	0.189702	0.143053	0.0816835	0.22914	0.178006	0.0704548	0.0833331	0.136045	2.29133	0.251295	0.132074	1.33307	0	0	0.0745664	0.397174
NM_008344	Igfbp6	chr15	101974617	101979943	+	0.302572	1.93763	5.24986	10.8348	0.314781	0.149438	96.6771	13.9747	13.9747	0.58949	0.105483	0.582108	0.83935	0.15089	1.07522	1.97189	0.500135	chr15	101972958	101974502	-	0	0.0465894	0.993752	0	0	0	0.986279	0	0.257747	0	0.185148	0	0	0	0	0	0
NM_153537	Phldb1	chr9	44494391	44543277	-	1.20532	7.954	4.54292	9.95538	3.0455	0.502555	7.49743	11.4265	11.4265	3.69198	6.43979	5.62757	5.4841	0.562083	2.26227	5.71318	0.103515	chr9	44543326	44543743	+	0	1.73206	0.516711	0	0	0	0	0	0.36855	0.155737	0	0.417422	1.20377	0	0	0.471338	0
NM_010258	Gata6	chr18	11052508	11085633	+	0.0549814	0.0289406	0	6.28059	0.247878	0.611016	4.1704	1.0496	1.0496	0.259351	0.26836	27.5335	0.392216	2.13876	10.8768	2.21826	0	chr18	11049429	11051877	-	0.113899	0.0199838	0	1.4456	0.0789978	0.253147	1.38047	0.105342	0.0552783	0.0467177	0	4.88347	0	2.93451	2.93451	0.141391	0
NM_009100	Rptn	chr3	93197621	93203364	+	0	0.0146374	0	0	0.484604	0	0.36695	0	0	4.34583	0.0290849	0	0	0	0	0.0776729	1.10333	chr3	93143070	93198890	-	0.0210511	0.00397777	0.00110189	0.00293619	0.292588	0.00159965	0.0468525	0.0127308	0	4.36329	0.0112913	0.00890159	0.0256707	0.00383654	0.00383654	0.00201027	0.0321262
NM_019651	Ptpn9	chr9	56842775	56910614	+	1.38729	3.84216	4.55297	1.57699	3.78971	2.27701	3.80524	19.6677	19.6677	3.76444	8.57202	6.45278	11.0976	1.70306	2.41452	7.71018	1.97591	chr9	56841444	56842612	-	0.193439	1.35752	2.59945	0.175359	0.36894	0.0477682	1.09659	0.491976	1.15783	0.357028	1.21384	1.27592	1.37982	0.515545	0.515545	2.52126	0.639451
NM_001033435	Gm885	chr11	106612582	106628882	+	9.56106	1.90975	0.925795	1.03345	1.65781	2.10681	3.53679	1.47534	1.47534	3.13727	0.307679	0.889392	1.5156	0.440125	2.61357	0.365189	2.43139	chr11	106587594	106612021	-	1.03821	0.042584	0.00764578	0.0183362	0.0264978	0.0310788	0.253049	3.61035	0.00727125	0.0331841	0.0250712	0.0444715	0.0213747	0.210305	0.210305	0.0223181	3.80441
NM_001033433	Tmem102	chr11	69617097	69619126	-	0	0.0165951	0.0321794	0	0.278808	0.233578	0.11094	0	0	0.0581934	0	0.0519918	0.0749678	0	0.336123	0	0	chr11	69617171	69620188	+	0.378595	0.586771	0.16101	0.143013	2.54933	0.919386	1.31988	0.0729506	0.265413	2.29055	0.395975	0.346856	0.200055	4.46611	4.46611	1.40997	0
NM_172383	Tmem125	chr4	118213546	118216331	-	0.148625	2.2426	0.910175	0	4.17491	1.19898	2.98293	0.0641178	0.0641178	2.39783	0	0	0.235602	0.0988265	5.0763	8.73301	0	chr4	118216454	118217635	+	0.335588	0	0.0285425	0	1.22194	1.82318	0.918419	0.0387962	0.0271444	0.481754	0.116992	0	0	0.546581	0.546581	0.312434	0
NM_147155	Tagap1	chr17	7159314	7165505	-	6.29433	4.00252	4.03637	1.45253	4.25986	3.03348	3.75856	3.14745	3.14745	8.76242	5.58578	3.2293	6.16819	4.71807	2.395	3.50435	8.82871	chr17	7165904	7166280	+	0	0	0	0	5.18983	0.461964	0	0	0	0	0	0	0	0	0	0	0
NM_176917	Mettl4	chr17	95126420	95149232	-	1.35102	1.88153	2.22642	0.650683	1.30309	0.896662	1.27103	4.12544	4.12544	14.5639	5.82875	3.85249	5.48804	3.78993	2.07551	2.14884	3.35006	chr17	95149467	95174477	+	1.44614	0.0581486	0.120443	0.0409714	0.0339576	0.0111607	0.103073	0.369223	0.945593	3.73831	1.10291	1.51539	2.08954	0.504119	0.504119	0.355315	1.34484
NM_016693	Map3k6	chr4	132796733	132808843	+	1.47349	0.342386	0.230339	2.65369	0.807948	0.147524	3.54234	1.10816	1.10816	0.726915	0.0833055	0.656746	0.252526	0.635551	3.95096	0.716855	0.131674	chr4	132795789	132796726	-	0.162718	0	0.27677	0.590002	0.112847	0.160718	1.78114	0.376198	0.84228	0.867557	0.453778	0.17887	0	2.50549	2.50549	0.403947	0
NM_178760	Gpr107	chr2	31007836	31072087	+	4.08627	6.75112	4.62921	4.04503	5.60721	1.71281	5.44073	11.9924	11.9924	8.97853	6.43779	6.94512	5.91753	3.21656	10.5839	13.5182	4.96611	chr2	31005134	31007830	-	0.282129	1.05601	1.21583	0.959147	1.71221	0.48771	1.13983	0.826303	0.715062	0.829339	2.29504	1.24067	1.49079	0.974756	0.974756	0.758833	0
NM_172893	Parp12	chr6	39036411	39068348	-	2.77164	2.17406	1.05393	3.26412	2.42185	3.01976	6.7145	6.75234	6.75234	2.53009	0.719985	4.24211	2.06764	1.24674	27.3283	4.11538	2.15623	chr6	39069389	39070748	+	2.09085	0.617813	0.14975	1.04746	0.915854	1.03263	1.89299	0.610638	0.391639	0.0902694	0.306902	0.483897	0	1.04279	1.04279	0.2732	0
NM_001199283	Slc43a2	chr11	75345614	75391074	+	1.92885	5.11078	2.46732	0.409888	1.75438	0.637875	3.98279	0.104723	0.104723	1.82527	0.45009	4.56E-11	0.504095	1.17954	9.89758	1.79409	4.83898	chr11	75342165	75344739	-	0.639902	1.55863	1.37029	0.221813	1.37066	0.204506	0.897739	1.81034	0	0.138956	0.104984	0	0.0596701	1.13702	1.13702	0.186911	3.48463
NM_001013368	E2f8	chr7	56121799	56136411	-	13.1551	0.0248189	0.144378	0.117554	0.0572317	1.58363	0.27653	3.76829	3.76829	6.90451	3.18908	6.86852	4.59687	17.2129	3.12786	17.0332	6.23591	chr7	56136880	56143511	+	0.270698	0	0	0.00766926	0.0176023	5.88296	0.019845	0.0156483	0.0930627	0.0902169	0.141565	0.0744024	0.0804614	0.0501047	0.0501047	0.420062	0
NM_011664	Ubb	chr11	62365006	62366714	+	240.336	365.522	358.806	156.19	384.123	60.6781	227.747	263.774	263.774	382.712	468.366	280.637	238.327	172.52	346.982	250.965	141.684	chr11	62363760	62364502	-	0	3.3392	6.47501	1.23241	0.471435	0.671424	1.063	3.14326	0	10.0367	0	0	0	0	0	1.68755	0
NM_001044751	Hsd11b1	chr1	195047835	195068554	-	2.61E-05	24.0148	1.55488	4.11659	0.842007	146.1	1.08723	0.116175	0.116175	0	0.0999451	0.552483	0	0.429469	1.53105	5.6963	0.00011306	chr1	195067690	195071043	+	0.445757	0	0	0	0	0	0.104569	1.56665	0.0144227	0.0182838	0	0	0.0706623	0.0792048	0.0792048	0	0.29475
NM_027828	Fam110c	chr12	31758833	31764805	+	0.16663	0.0116945	0.0113384	0.0604262	0.878363	0.0658409	0.742706	0.79794	0.79794	0.779168	0.0464746	0.25647	0	0.265921	6.53355	0.082742	0	chr12	31756285	31758304	-	0.132842	0.0466144	0.0225974	0.0301074	0.437645	0	0.129843	0	0.0214905	0.0272436	0	0.146042	0	1.77028	1.77028	0	0
NM_024412	Clcnka	chr4	140940526	140954621	-	0	0	0.0063222	0	10.4162	0	0	0	0	0.00572723	0.0259139	0	0.0294575	0	0	0	0	chr4	140955923	140956463	+	0	0	0	0	1.42797	0	0	0	0	0	0	0	0.383962	0	0	0	0
NM_024414	Stx1b	chr7	134950358	134968045	-	0	113.362	79.6287	0.353188	0.103927	0.74007	0.984212	0.368459	0.368459	1.91756	13.9582	0.593033	5.51066	0.478245	0.42599	1.56247	0	chr7	134968244	134975672	+	0	1.77037	0.411318	0.0210775	0.00806275	0	0.00909002	0.0215031	0.0526574	0.0762903	0.194531	0.1278	0.700253	0	0	0.230892	0
NM_026485	Trabd	chr15	88906494	88917505	+	10.2055	4.70446	1.39655	5.56494	7.66612	14.4336	6.94962	4.41087	4.41087	5.499	4.35884	6.95545	4.53701	3.53076	12.8699	5.75014	5.22934	chr15	88904477	88906252	-	2.39421	0.800089	0.465434	1.44694	0.869779	1.12614	0.846879	3.90127	0.737725	0.233804	0.317959	0.375998	0	0.675222	0.675222	0.283042	0.753731
NM_001081252	Uggt2	chr14	119384207	119498656	-	0.117292	3.60378	3.57385	0.342644	0.384175	0.180237	0.545224	4.62588	4.62588	4.93944	4.92532	2.16354	7.76812	0.467967	0.223856	0.436827	0.0861825	chr14	119498948	119505515	+	0.203274	0.898766	1.74279	0.0921423	0.211483	0.120479	0.349694	0.112804	0.44724	2.73479	0.737025	0.0446953	0.966703	0.529745	0.529745	0	0
NM_027740	Poc1b	chr10	98569805	98660622	+	0.814349	1.45169	1.04175	0.915469	1.73967	0.77226	2.26698	2.69814	2.69814	4.91689	8.35833	3.90348	6.66123	3.37896	3.95513	0.930058	4.52335	chr10	98568180	98569532	-	0.983358	1.24752	0.926446	0.685744	0.970574	0.336236	1.50827	1.81894	0.391584	0.217181	0.843863	1.49685	1.79861	1.07522	1.07522	0.845094	2.00054
NM_001162926	Fam84b	chr15	60650551	60656635	-	0.460321	0.904595	0.668227	1.23112	2.79904	0.424411	10.8768	4.02645	4.02645	2.0644	3.08135	1.45077	1.8	1.2856	8.96108	0.533355	1.01468	chr15	60654520	60656320	+	0	0.126332	0.384952	0.396321	0.481567	0.0762061	4.84609	0.356757	2.46282	0.759437	0.860656	0.791589	1.05988	1.91909	1.91909	0.0638453	0
NM_010485	Elavl1	chr8	4284782	4325100	-	3.86741	10.1984	8.46156	2.5145	3.89643	2.3773	3.93482	9.86474	9.86474	16.8478	15.1368	9.40383	11.6352	10.5026	6.88877	5.69472	8.86718	chr8	4325226	4363642	+	0.961309	1.32058	1.22053	0.419826	0.970351	1.30092	1.013	0.778899	0.772565	2.49895	1.28612	1.15141	1.85227	1.72901	1.72901	1.31468	1.7056
NM_008215	Has1	chr17	17980290	17992152	-	0.174059	0.748214	0.651405	0.216973	0.0603626	0.0429846	0.81664	0.77437	0.77437	0.874581	0.303412	1.24383	2.27635	0.0868042	0.0515464	1.02635	0	chr17	17987818	18007515	+	0.02012	1.19499	1.42215	0.0410424	0.027911	0.00248445	0.118001	0.0162832	0.792614	0.823234	0.610279	0.873756	2.84669	0.0208551	0.0208551	0.936659	0.0332637
NM_181317	Kcns2	chr15	34767136	34772092	+	0	0.708094	2.36247	0	0	0	0	0	0	0.0162291	0.358647	0	0.0313608	0	0.0234347	0	0.13082	chr15	34763816	34765721	-	0	0.544188	1.90753	0	0	0.0589195	0	0	0	0	0	0	0	0	0	0	0
NM_001001650	Prss48	chr3	85797732	85806413	-	0.44018	0.11584	0.0748748	0.0997585	0.305285	0.760883	1.11859	0.071207	0.071207	1.12837	0.153451	0.483897	0	0.439013	1.69453	0.4098	0	chr3	85775426	85813043	+	0.0254791	0.236941	0.213255	0.0785393	0.565526	1.40824	1.46743	0.0718771	0.142625	1.08589	0.117258	0.310938	0.5776	1.72345	1.72345	0.404872	0.0842481
NM_001146100	Hk1	chr10	61731603	61803169	-	11.9123	25.8371	32.7519	13.6231	10.49	0.441718	5.59702	12.1028	12.1028	13.1765	7.71499	35.5588	2.31604	5.71352	1.21538	10.523	5.50121	chr10	61804618	61805269	+	0.912897	0.256241	0.186329	0.165502	0.316546	0.180332	0.571004	1.26633	0.0590671	0.898555	0.509158	1.60559	0.578782	0.324376	0.324376	0.90649	2.41365
NM_021893	Cd274	chr19	29441928	29462584	+	6.75079	6.39282	3.10314	2.08349	1.95928	1.57258	3.50993	1.38649	1.38649	3.152	1.06829	0.368461	0.379493	0.429795	3.84251	2.49632	4.43245	chr19	29441657	29441878	-	1.94423	0.681186	0	5.27959	0.673199	1.91756	8.34868	18.8517	1.25618	0.796232	0	0	0	2.2995	2.2995	9.63916	0
NM_030705	Mesdc1	chr7	91029005	91032851	-	4.71641	4.72762	2.29566	1.4935	1.22087	0.635325	3.84693	4.31531	4.31531	6.18327	2.98968	5.33412	3.68469	6.34743	5.53359	2.77343	1.6415	chr7	91033132	91038698	+	1.5076	1.23741	0.208648	0.405401	0.487388	0.265037	1.33875	0.354504	0.206695	0.303953	0.142537	0.505665	0.486084	0.348097	0.348097	0.412374	0
NM_001081379	Ankrd11	chr8	125407722	125566184	-	11.6677	11.4698	10.5914	5.06571	4.15024	3.91193	8.31197	13.8041	13.8041	23.4225	13.7391	12.7215	14.7757	7.16767	10.0974	8.36938	15.0739	chr8	125566535	125568569	+	4.75595	5.24287	3.61778	2.29819	3.54762	3.0803	4.33292	3.54803	1.53882	3.47825	11.2624	3.35421	5.83223	5.34145	5.34145	3.11908	8.90037
NM_001033263	Agap2	chr10	126515963	126530225	+	6.64922	22.5467	87.3268	3.9822	0.609323	2.4912	1.1015	0.460676	0.460676	0.726895	11.5962	0.0333041	0.528239	0.72516	2.08132	1.10937	5.40868	chr10	126510083	126515576	-	0.189581	0.956323	0.387005	0.0429685	0.0164367	1.62695	0.00926545	0.0547953	0	0.029161	0.0660952	0	0.0751334	0.0140361	0.0140361	0	0.156706
NM_201529	Lmo7	chr14	102129145	102333910	+	0.585383	0.997762	8.1326	24.3875	7.45831	1.65908	42.5769	8.56402	8.56402	3.71035	0.466488	36.2243	2.25368	1.05655	36.3565	3.59893	1.38253	chr14	102127081	102128599	-	0.0776418	0.0544886	0	0.140773	2.28861	0	0.303553	0.107712	0.678259	0.318456	0	0	0.492302	0	0	0.578283	0
NM_010151	Nr2f1	chr13	78328236	78338243	-	0.406065	6.43808	11.2407	0.669334	0.204832	0.98457	0.837119	2.93827	2.93827	0.211983	56.9876	1.33928	0.936302	0.883674	0.218644	0.137478	0.488201	chr13	78338711	78372146	+	4.69751	2.099	2.8082	0.355671	0.4276	0.614026	0.892445	0.89064	0.919887	1.08673	6.60784	1.29954	1.00152	1.02603	1.02603	0.505996	0.943391
NM_172434	Celf3	chr3	94282753	94296115	+	0.0970685	7.15313	18.2519	0.0733345	0.224421	0.0479435	0.480727	0.0837532	0.0837532	0.278708	26.4866	0.142289	0.410338	0	0.555766	0.40167	0.641873	chr3	94283258	94288213	-	0.459284	0.452811	0.0818514	0.198279	0.136526	0.097221	0.795256	0.222512	0.283061	0.529286	0.121999	0.408761	1.21347	0.168402	0.168402	0.407258	0.578502
NM_001034097	BC096441	chr11	69496079	69509600	-	7.33E-05	0.0700719	1.33E-35	0.000124994	2.71E-179	5.30E-34	0.758772	1.62E-11	1.62E-11	0.196899	9.18E-250	3.21E-231	1.61E-05	2.20E-99	1.56E-88	1.98E-167	0.0237791	chr11	69503122	69509108	+	0.197342	0.150043	0.117498	0.0670917	0.0513291	0.129962	1.38242	0.144498	0.0744951	0.431715	0.0917352	0.0904003	0.208559	4.32479	4.32479	0.224569	0
NM_011438	Sox12	chr2	152219348	152223782	-	1.96266	1.57522	2.00327	1.76174	1.5837	0.748645	1.64112	4.89803	4.89803	8.50485	24.7418	14.4849	13.8315	4.57426	0.598508	1.01319	0.642511	chr2	152224067	152224417	+	0	0.959676	4.28007	0.247935	0.37937	0	0	0	1.59277	1.57046	0	1.20265	1.73413	0.323961	0.323961	0	0
NM_011739	Ywhaq	chr12	21396190	21423297	-	22.6729	107.392	81.6697	13.1496	37.3409	9.34614	28.0601	86.9715	86.9715	115.823	114.63	41.5595	44.8244	26.7415	53.7154	18.0861	13.396	chr12	21424369	21424717	+	0	1.94447	1.69673	0.251179	1.153	0.273687	1.94985	0.256252	1.07574	0.909147	0.77274	0	0.878408	0.6564	0.6564	0	0
NM_008498	Lhx1	chr11	84332881	84339036	-	0	6.11682	0.0109825	0	1.27619	0	0	0.0104445	0.0104445	0.304532	8.73306	0.0354885	0	0	0	0	0.426908	chr11	84339085	84349336	+	0.133031	4.89322	0.0205733	0	1.87059	0.00597336	0.0189141	0.033557	0.00391311	0.158741	5.07651	0.0265921	0.0191717	0.0501421	0.0501421	0.0150134	0
NM_148950	Pknox2	chr9	36698567	36954899	-	0.178065	3.56344	5.18754	1.07745	0.388314	0.10052	1.87547	1.73678	1.73678	0.489737	1.10308	0.933605	1.4834	6.75E-08	0.256205	0.756333	0.672615	chr9	36953106	36954034	+	0	0.119024	1.03859	0	0.0392094	0	0.044205	0.0522852	0.109746	0	0	0.124299	0	0	0	0.140354	0
NM_001195003	Myst2	chr11	95133167	95171560	-	5.25203	3.86718	4.18446	1.32922	1.81754	1.26986	3.40663	7.58749	7.58749	19.3161	2.77819	5.27346	6.16031	6.81582	5.96295	13.2429	5.91641	chr11	95171597	95174906	+	0.880596	0.358453	0.155792	0.207568	0.293173	0.0695901	0.302982	0.390941	0.182352	2.42727	0.294726	0.1549	0.446704	0.208628	0.208628	0.524721	0.232918
NM_022979	Nup98	chr7	109282717	109358634	-	2.45699	4.40845	3.79444	1.7239	2.17097	1.60401	4.10992	18.3332	18.3332	27.0971	5.86959	7.32858	8.94147	6.3931	6.83347	8.64649	4.9449	chr7	109358884	109360418	+	1.13883	0.719305	0.439103	0.481793	0.315943	0.44997	1.24669	1.65011	0.417594	0.467105	0.741105	1.16851	0.962798	0.359731	0.359731	0	2.00792
NM_173010	Ube3a	chr7	66484120	66545188	+	3.35E-37	0.558033	0.717217	5.63E-31	0.0591472	0.121848	0.0935775	0.139493	0.139493	0.274305	1.08219	0.0807197	0.512465	0.104915	0.17117	0.201856	2.59E-51	chr7	66466211	66499554	-	0.0218236	1.34309	2.84291	0.0272053	0.0368969	0.045812	0.033065	0.0492014	0.0176536	0.0324503	0.855978	0.0299919	0.121088	0.0161579	0.0161579	0.0812778	0.126282
NM_022987	Zic5	chr14	122858382	122864880	-	0	5.31964	0.243769	0	0	0	0.014744	0.0732089	0.0732089	3.63495	1.84059	0	0.298898	0	0	0.0468134	0	chr14	122865124	122869540	+	0	3.49275	0.133403	0	0	0	0.0117927	0	0.0292773	0.692812	0.50474	0	0	0	0	0	0
NM_008538	Marcks	chr10	36853049	36858732	-	12.1815	25.7061	37.3006	10.2951	4.95492	2.68202	17.574	128.94	128.94	25.5253	207.136	42.2204	123.949	20.5937	12.1679	15.9169	22.2547	chr10	36859263	36860729	+	0.260731	0	0	0	0.0602776	0	0.0339787	0.120569	1.40596	0	1.33313	0.191088	1.6532	0	0	0.107885	0
NM_021464	Ptprt	chr2	161353359	162486883	-	0	6.10422	10.5508	0	0	0.039024	0.0772285	0.00852144	0.00852144	0.572541	2.25873	0.159249	0.64712	0.0525373	0.015599	0	0	chr2	162487334	162488966	+	0.214355	1.65472	2.29711	0	0	0	0.0838034	0	0	0.0879177	0.597812	0	0	0	0	0.133041	0
NM_009547	Zfp161	chr17	69733318	69739884	+	3.05732	3.63055	3.18713	2.11762	1.90002	0.942279	3.94949	3.45044	3.45044	5.41751	5.45739	2.87721	2.90797	2.14682	2.68005	3.24885	2.10258	chr17	69730457	69731881	-	0	1.08401	0.862358	0.215428	0.164815	0.0391221	0.681319	0.0732596	0.0512572	0.227426	0.441836	0.261244	0.251128	0.328402	0.328402	0.589975	1.04745
NM_020586	Herpud2	chr9	24912574	24956280	-	4.46515	12.342	8.77369	5.74943	5.66663	4.1551	8.0332	15.2954	15.2954	11.0819	9.74635	7.68361	6.92445	8.39092	6.30507	11.4476	7.91643	chr9	24957320	24958228	+	0	0.40875	1.10084	0.23467	0.583494	0.191774	0.556631	0.418967	0.12563	0.318523	0.180488	0.142289	0.205169	0.153315	0.153315	0.321336	0.85568
NM_001039483	Tmco1	chr1	169238801	169264109	+	2.71495	4.5744	2.72526	4.53871	13.0147	6.57169	4.68269	6.97159	6.97159	3.74368	5.98802	5.14409	4.36494	6.83718	10.8687	6.3583	2.80124	chr1	169237783	169238194	-	2.73421	2.05531	1.72703	0.530996	2.43746	1.92859	2.13734	2.88917	1.64243	2.08211	1.63358	1.28785	1.23798	1.61891	1.61891	1.45419	0
NM_001048177	Jak2	chr19	29326318	29387570	+	0.0285987	0.954895	1.56544	1.25558	0.0204725	1.3186	2.838	0.00424325	0.00424325	0.0103217	8.31767	4.66943	1.97246	5.34487	11.2492	0.000299002	9.4	chr19	29324970	29325526	-	2.54493	1.05522	1.41659	0.419416	1.04285	0.228499	1.62792	1.28366	0.523909	0.0948802	4.19351	0.254307	0.733378	1.64407	1.64407	0.287154	0
NM_011479	Sptlc2	chr12	88648839	88729180	-	1.94521	3.44553	3.12	1.84751	8.71361	1.47548	10.2041	11.9436	11.9436	9.66968	5.68376	5.65197	4.47864	3.14131	20.7524	13.7989	2.7564	chr12	88728129	88728628	+	1.92866	0	0	0.124865	1.24188	0.272108	0.538502	0.76432	0.267384	0	0	0.302841	0.436671	0.163154	0.163154	0.683914	0
NM_001168223	Clec2g	chr6	128921178	128934725	+	6.43E-08	0.0167466	1.37E-09	2.41E-08	0.021486	0.0459274	1.51E-08	0.0302357	0.0302357	4.64E-09	0	0	9.83E-08	0	0.109547	9.10E-08	1.67E-06	chr6	128910097	128926052	-	0.747861	0.00441076	0	0.0142441	0.0261543	0.031041	0.368582	3.37719	0.225716	0.190761	0.140228	0.0345469	0.039851	0.245678	0.245678	0.046811	0.49872
NM_145505	Fam160b1	chr19	57435499	57464084	+	3.18248	4.29166	3.33083	1.82733	1.4348	4.42377	4.14772	6.87964	6.87964	7.47188	6.02323	5.86477	5.45348	2.96271	6.32819	4.79739	4.50972	chr19	57396334	57435269	-	0.677264	0.461069	1.21204	0.153503	0.183205	1.23102	0.513718	0.519922	0.241053	0.483378	0.170008	0.208487	0.30062	0.184527	0.184527	0.168154	1.16446
NM_023256	Krt20	chr11	99289717	99299467	-	0.0475928	0	1.16583	0.0647199	0.0495146	0	0.0186077	0.816142	0.816142	0.566116	0	0.418581	0.226335	8.54451	663.755	0.236324	0	chr11	99290369	99298753	+	0.0353104	0.0123911	1.84211	0.00533546	0.00408194	0.00581355	0.00920403	0.0163296	0	0.00965589	0	0.0258806	0.0186588	0.0836581	0.0836581	0	0
NM_001114386	Nedd4l	chr18	65047410	65377480	+	0.606806	8.30092	1.44403	1.47079	0.555255	0.166607	1.22398	1.80946	1.80946	1.81586	11.3323	5.54527	2.01131	0.473565	3.24418	0.592343	2.80158	chr18	65044104	65046699	-	0	1.40473	0.529649	0.020162	0.0771258	0.0439374	0.139124	0.0411384	0.0575662	0.0182442	3.03935	0.0977997	0.141019	0.052689	0.052689	0	0
NM_015830	Solh	chr17	26096501	26102450	-	3.86476	6.42557	2.50284	1.12362	1.28484	1.29013	2.66781	2.09564	2.09564	2.83158	1.56112	2.10981	1.94361	2.33948	3.88355	5.06244	1.93876	chr17	26102661	26104028	+	6.30749	0	0	0	0.236448	0	0	0.0788249	0	0	0	0	0	0	0	0	0
NM_029775	Dcun1d5	chr9	7184566	7207031	+	13.0861	13.7178	12.04	15.0714	13.985	6.34114	7.20771	27.7468	27.7468	22.2796	34.201	19.3624	19.8303	32.9987	11.2113	18.3897	15.2363	chr9	6926474	7184459	-	0.886563	2.48128	1.33161	0.5097	0.47244	0.320408	0.997631	1.63998	0.42679	1.70296	4.97559	0.950921	1.88533	0.653186	0.653186	0.51003	2.71683
NM_001013811	Fam169b	chr7	75418725	75507976	+	4.9658	2.18371	1.65741	1.45316	3.65135	5.85228	3.58817	1.06777	1.06777	5.1695	0.219146	0.725615	1.14592	0.50157	2.84813	0.780322	15.1714	chr7	75410562	75420256	-	0.200872	0.0519398	0.0755371	0.033547	0.300652	2.92424	0.0868063	0.18579	0.119728	0.134434	0	0.0348698	0.201117	0.112715	0.112715	0.104997	0.489395
NM_001166456	Slc38a1	chr15	96401849	96472774	-	1.28006	35.315	10.5932	1.00863	0.312454	0.177757	1.98234	12.3956	12.3956	4.43971	18.6713	8.29927	11.4637	7.04315	4.03421	49.6419	4.05349	chr15	96474002	96474273	+	0	1.4734	0.357131	0	0	0	0	0.485429	3.73601	2.1528	5.85534	0	0	1.24345	1.24345	3.90926	0
NM_001114339	Pank1	chr19	34885384	34953945	-	0.267444	0.322456	0.6834	0.884016	3.75884	0.420656	0.481711	0.332425	0.332425	0.52566	0.159178	3.02432	0.529911	0.469808	0.98371	4.30E-07	2.12E-07	chr19	34954100	34959131	+	0	0.30536	0.257105	0.197226	1.76303	0.520282	0.214881	0.0317699	0.0518659	0.169073	0.0638691	0.251759	0.0726029	0.04069	0.04069	0	0
NM_001136072	Meis2	chr2	115687000	115890794	-	4.08E-16	0.356768	4.52166	0.0161748	0.327953	9.68E-14	1.49E-05	4.34538	4.34538	1.14E-16	12.9658	3.62677	2.32E-05	4.26E-07	3.47E-16	2.53195	3.21E-12	chr2	115890882	115891578	+	0	0.232978	1.41177	0.300953	0.460493	0	0.129791	0.0767576	0.859273	0.0680815	0.462933	0.182478	0	0	0	0	0
NM_178212	Hist2h2aa2	chr3	96043781	96044173	-	0.554604	3.08E-07	2.79E-07	2.36E-07	1.19E-06	2.78E-07	5.27E-06	6.96E-07	6.96E-07	0.000871291	1.16872	0.00541967	4.00021	9.27657	1.1769	2.61E-06	1.61E-05	chr3	96044742	96045738	+	1.18613	0.54105	0.201759	1.07524	0.452444	0.468638	0.78832	0.493631	1.11288	0.0972967	0.330793	0.260784	0.188014	0.280991	0.280991	0.294468	0
NM_001243053	Bcat2	chr7	52828240	52845080	+	11.4058	0.795718	0.185302	11.7706	0.914614	0.250201	4.43934	2.36645	2.36645	21.197	1.78807	4.48957	1.48439	2.71215	0.772448	1.99895	15.7876	chr7	52823017	52830541	-	4.51348	0.935319	0.782787	0.76938	15.6922	21.2809	1.28299	1.43029	0.650878	1.45943	0.210396	0.387024	0.298959	10.9913	10.9913	0.0936458	0.914543
NM_194052	Rtn4	chr11	29592898	29644414	+	6.11506	0.496467	5.31E-07	2.68727	1.13906	0.169635	7.95429	60.6155	60.6155	0.251166	9.15016	0.33098	1.44502	1.37985	2.02839	11.8092	0.637724	chr11	29592265	29592647	-	0	1.11125	2.46264	0.410134	0	0	0	0.209208	1.31738	0.556683	4.41615	0.497358	3.58574	0.267949	0.267949	0	0
NM_001033775	4933422H20Rik	chr11	115301859	115309582	+	0.0475378	0.0834068	0.0161734	0	0.0164858	0.586982	0.0185862	0	0	0.0194987	0	0	0	0.189659	0.732054	0.0590126	0	chr11	115303061	115304636	-	0	0	0.0462401	0	0	0.771972	0	0	0	0	0.189532	0	0	1.40873	1.40873	0.0843594	0
NM_001110504	Capn1	chr19	5988545	6015825	-	23.4747	1.89879	1.87333	4.08592	4.69593	1.76661	0.902791	6.51727	6.51727	0.945996	0.604333	3.20796	0.00381594	1.52981	7.04846	6.16852	0.564593	chr19	6016622	6018177	+	0.48935	1.16762	0.499437	0.0887226	0.237573	0.0966728	0.191316	0.407314	0.284983	0.120425	0.136475	0.107591	0.155138	0.69557	0.69557	0.121488	0.647056
NM_025768	Grtp1	chr8	13176869	13200624	-	3.19103	1.38013	0.706921	0.336378	20.9996	6.92722	3.24954	0.336146	0.336146	8.24873	4.96727	2.52908	1.76454	2.22048	15.8229	5.52724	0.490663	chr8	13200793	13205286	+	1.80258	0	0.0161392	0.0430056	1.23382	2.12038	0.639869	0.131622	0.0153486	0.223761	0.0330762	0.469365	0.0751984	1.10981	1.10981	0.412215	0.156842
NM_020050	Tmem9b	chr7	116879350	116895777	-	8.81691	24.5177	22.4693	7.41504	19.8457	4.40948	10.038	14.1022	14.1022	4.43524	15.5431	9.20538	5.01048	9.07054	30.0845	17.8288	8.43316	chr7	116896228	116898061	+	1.42358	1.37966	0.484321	0.368731	1.1284	0.267848	0.583079	0.313481	0.263198	0.333657	1.03985	0.372625	0.322376	0.562098	0.562098	0	0
NM_001099331	R3hdml	chr2	163318054	163328348	+	0	0	0	0	1.66202	1.0925	0.0720684	0	0	0.0378033	0	0	0	0	0.382113	0	0	chr2	163316068	163368588	-	0.0284908	0.0107122	0.0020772	0.00645757	3.80483	3.99456	0.00238709	0.00282342	0.000658482	0.00083476	0.00851416	0.0022374	0.00645229	1.67308	1.67308	0.0227375	0.0269162
NM_134082	Farp1	chr14	121434796	121682948	+	0.618482	5.64293	8.28478	1.28965	2.99062	1.76306	7.26148	32.0418	32.0418	6.97288	8.52652	9.2864	17.368	2.04457	2.77362	4.05834	1.51911	chr14	121430185	121434137	-	0	0.16023	1.54315	0.0413958	0.042227	0.0150351	0.214232	0.0281545	0.384126	0.0624304	0.297155	0.167332	0.386045	0.0180298	0.0180298	0.0755781	0
NM_021390	Sall1	chr8	91551143	91568061	-	0.276692	0.719653	1.97138	0.339386	3.57301	2.17055	0.127275	0.194854	0.194854	17.0309	8.85217	3.54302	7.09547	1.1364	0.125324	3.051	0	chr8	91568243	91569689	+	0	0.101934	0.461204	0	0.805908	0.76519	0	0	0	1.98582	0.810178	0.425807	1.53494	0.0573502	0.0573502	0.240403	0
NM_133939	Naa38	chr6	18798635	18804052	+	10.3475	9.10295	7.44831	6.04936	7.9042	2.14777	8.20774	16.7383	16.7383	36.9645	36.5938	23.244	21.6309	29.0148	14.1212	14.147	22.8005	chr6	18797886	18798458	-	0.885583	2.64101	4.14212	2.0068	1.53532	0.546656	1.90403	1.2284	3.07975	1.9975	14.5085	3.16367	5.61445	1.83551	1.83551	2.19834	14.6324
NM_029756	Sdccag8	chr1	178744943	178950563	+	3.81126	3.7376	4.92046	1.7122	2.54906	1.78159	4.25753	3.96376	3.96376	2.03786	7.87752	2.84327	3.29059	2.17225	1.95505	3.04155	4.95042	chr1	178742390	178744223	-	1.14177	1.45685	1.02405	0.517523	0.143977	0.666424	1.58263	0.767963	1.94777	0.510869	2.31583	1.93981	2.63251	0.245897	0.245897	0.77307	1.37246
NM_025511	Fam36a	chr1	180249284	180252824	+	73.0638	79.4702	33.8158	97.3651	180.673	100.983	25.2985	39.9293	39.9293	49.1137	112.094	114.405	55.5162	61.8768	88.304	28.9832	72.7419	chr1	180248243	180248483	-	1.50307	13.1696	8.17189	4.08289	4.68548	0.741459	4.69551	0	1.45717	4.31028	2.09347	0	0	0	0	1.86358	0
NM_011045	Pcna	chr2	132075022	132078916	-	176.647	21.8978	15.0706	9.79295	11.8042	5.8726	17.4708	63.7411	63.7411	136.045	92.0081	80.7372	70.0961	253.773	52.3341	18.9084	77.075	chr2	132079072	132081543	+	1.04021	0.182507	0.255593	0.130975	0.280571	0.0570847	0.384101	0.614654	0.112187	1.80146	1.53117	0.635321	0.916078	0.102682	0.102682	0.358691	0.38211
NM_025838	Tmem107	chr11	68884311	68886795	+	5.99145	1.7577	1.61126	1.15752	4.95413	0.765786	6.19125	3.38617	3.38617	3.63488	4.62059	2.1745	0.352541	4.50622	2.09418	3.04808	0.649362	chr11	68883868	68884237	-	2.43485	0.683245	0.331219	1.10324	2.53213	0.24042	2.09348	1.80083	1.73247	1.9966	0	1.07029	0	0	0	2.41707	0
NM_146222	BC024479	chr9	37296906	37331735	+	3.11028	3.9098	1.86188	1.57048	2.18457	2.11957	3.67896	3.80886	3.80886	9.38249	13.2318	6.49255	7.61419	2.82736	2.54175	6.59804	5.20672	chr9	37295553	37295911	-	0	0.364939	1.59222	0.471415	0.901651	0.513658	0.609918	0.480935	3.02844	2.13287	2.90057	4.0017	2.47291	0	0	1.93653	0
NM_031257	Plekha2	chr8	26149617	26212283	-	5.34971	1.76865	1.8611	5.97292	2.2013	3.21159	4.19681	4.57512	4.57512	7.24635	0.455786	5.40875	0.518113	0.995139	5.50183	2.3917	5.57384	chr8	26212411	26220799	+	0.884912	0.05646	0.102639	0.145866	0.125546	0.0794683	0.621208	1.85084	0.143163	1.29516	0.0560936	0.619106	0	0.607518	0.607518	0.274636	0.930959
NM_010057	Dlx6	chr6	6813334	6817970	+	1.13527	0.0995894	2.96107	0.042882	0.0328073	0	0.0739744	0.122436	0.122436	0.194015	4.22158	0	1.64961	0	0.168094	0.234874	0	chr6	6758349	6819812	-	0.0748432	0.00772473	3.09915	0.00598711	0.00610733	0.0108727	0.0103282	0.012216	0.00997166	0.00902936	11.5058	0.0145208	0.125627	0.023469	0.023469	0.0109309	0.087343
NM_011782	Adamts5	chr16	85858402	85901370	-	1.12431	0.292255	0.240851	1.90178	1.33583	0.138832	1.41241	8.23244	8.23244	0.465449	0.783967	1.9457	3.69671	0.332278	0.178817	3.26968	0.137686	chr16	85901533	85902785	+	0	0.127273	0.123398	0.493222	0.440234	0.0895697	1.91439	0	0.880147	0	0.252895	0.199372	1.72487	0.10741	0.10741	0	0
NM_008276	Hoxd8	chr2	74543546	74545364	+	0.605613	0	0	0.152507	12.6478	0	0.052617	4.83332	4.83332	0.441602	0.375344	0.221929	2.45336	0	0.358689	1.08591	0	chr2	74541053	74542563	-	0.0950432	0	0	0	2.60375	0	0	0.0439501	0.615007	0.0389824	0	0	0.753286	0.225161	0.225161	0.825858	0
NM_001004455	Cys1	chr12	25350703	25366660	-	0.630492	0.166375	0.232021	1.55E-14	9.61016	1.07949	4.13953	3.99E-05	3.99E-05	0.0215201	0.0731651	7.44E-07	0.499667	0.314299	1.81E-08	0.000346812	0	chr12	25366978	25370300	+	0	0.221068	0.559655	0.142784	1.21376	0.363016	0.61578	0.0323705	0.0113243	0.0143558	0	0.0769556	0.110963	0.0414593	0.0414593	0	0
NM_178110	Trim62	chr4	128561384	128588570	+	0.356902	30.2893	3.17581	0.560018	0.609347	0.09492	2.90894	1.18145	1.18145	0.61936	3.75202	1.32805	2.61128	0.0547668	0.748002	2.35163	0.907721	chr4	128557247	128560702	-	0	3.38846	0.266605	0	0	0	0	0	0	0	0.105753	0.0833712	0.0400714	0	0	0	0
NM_016739	Caprin1	chr2	103603102	103637797	-	1.84414	4.81294	3.63896	0.000301157	1.14318	0.447564	3.32691	11.4113	11.4113	11.1432	4.58864	0.762778	12.0051	1.76372	7.18944	0.00305662	0.000907448	chr2	103638176	103638822	+	1.2028	4.11422	1.0228	0.545087	1.6681	1.03938	1.76309	0.834142	0.19454	2.21957	4.61156	1.98304	3.33593	0.534174	0.534174	2.61237	7.94776
NM_001173372	Fxyd4	chr6	117883577	117887353	-	0	0.906852	0.238669	0.103436	31.6854	0.230505	1.00287	0.531783	0.531783	0	0	0.251441	0.740747	0	0.137401	0.870698	1.53343	chr6	117886478	117887504	+	0	1.014	0.644114	0.0451672	0.0691111	0.098429	0.584374	0.0460793	0.386881	0.490451	0.416864	0.438184	0.315912	0.0590172	0.0590172	0.742172	1.31762
NM_008194	Gyk	chrX	82947276	83022158	-	1.11314	2.61E-05	0.270936	0.000288886	51.9963	5.34771	0.555887	0.000282301	0.000282301	0.541888	0.6096	6.27E-05	0.00151595	7.08E-05	29.5876	0.345426	1.70857	chrX	83022380	83022734	+	0	0	0.362785	0.966705	0.739586	1.05333	2.7099	0.493113	0.345014	0.437376	0	0	0	0.315783	0.315783	1.32371	0
NM_019690	Gnas	chr2	174109821	174163585	+	0.792833	20.2271	21.1784	1.7147	1.28207	1.18174	2.98838	4.75378	4.75378	5.19459	15.4545	4.45281	11.3229	2.92871	1.30849	6.11987	2.3812	chr2	174091854	174109816	-	0.558476	0.0594942	0.0814341	0.0293848	0.0103759	0.029555	0.033144	0.265192	1.0568	3.64892	1.91928	2.17642	4.79032	0.256953	0.256953	2.17897	1.12116
NM_025598	Ppdpf	chr2	180922048	180923209	+	16.7137	15.897	14.896	17.8431	44.8327	35.0637	17.1183	10.6359	10.6359	18.4686	40.6403	13.5141	14.8883	7.99007	18.9788	7.71556	6.39188	chr2	180920478	180920972	-	0	0.535407	0	2.24776	2.77793	0.941992	1.34223	0.52919	0.740511	0	2.65966	0.419354	0	0	0	1.42056	0
NM_146129	Pcif1	chr2	164704868	164716937	+	7.45083	8.81716	3.92865	3.62598	4.16114	1.76835	6.07852	4.36238	4.36238	6.76061	7.78162	5.56733	6.39142	5.85522	4.33666	4.04414	11.5175	chr2	164700337	164704823	-	1.67518	1.19831	0.847612	0.954069	0.983156	1.06078	1.85576	1.7381	0.694907	0.484515	2.42599	1.95977	1.97467	0.915886	0.915886	1.01314	1.42021
NM_001205367	sept-07	chr9	25060040	25116156	+	20.7396	75.5711	87.6319	14.4083	14.7462	0.127398	22.7723	117.923	117.923	53.6815	1.23868	71.418	0.987077	0.736146	13.0442	0.505456	0.5265	chr9	25058466	25059569	-	2.55212	1.85501	1.48843	1.11549	1.07467	0.360131	0.962145	2.40247	1.00266	1.27107	3.30464	1.20242	2.60067	1.29559	1.29559	0.905151	0.60262
NM_001205345	Sun2	chr15	79554498	79572966	-	0.00823988	0.00289391	3.52648	0.000416705	0.00286391	0.00406987	0.00322541	3.22369	3.22369	1.63E-06	0.0115894	7.31279	5.10E-07	2.63832	0.000233847	0.00918009	0.00237202	chr15	79570957	79572217	+	0.543493	0.0544886	0.105658	0.140773	0.0807746	0.920322	0.576751	0.969405	0.276328	0.0955368	0.10827	0.512133	0.369226	0.137954	0.137954	0.0963805	2.05339
NM_019771	Dstn	chr2	143741067	143769060	+	60.9776	49.6442	42.9418	36.2246	93.2533	44.6137	104.112	305.535	305.535	238.591	80.9145	172.999	57.8901	43.4771	497.249	71.4878	19.8558	chr2	143734943	143740833	-	0.0350258	0.122912	0.160877	0.150834	0.334044	0.2422	0.294436	0.0161979	0.0849983	2.0904	0.146537	0.327317	0.388675	0.217831	0.217831	0.456557	0.11581
NM_011018	Sqstm1	chr11	50013654	50024292	-	41.9441	50.8647	61.8275	51.855	118.588	68.1815	60.8935	83.4846	83.4846	54.99	33.1688	27.4061	18.1997	20.7124	28.5544	85.797	29.9427	chr11	50024497	50025638	+	0.210516	1.25575	0.465517	0.190839	0.219004	0.415878	1.19339	0.146019	0.13622	0.992945	0.146776	0.347137	0.166847	0.0623393	0.0623393	2.09053	0
NM_130893	Scrt1	chr15	76346633	76352559	-	0.475217	22.0655	10.9283	0	0.0299647	0.0426761	0.0337825	0.0209676	0.0209676	0.177205	14.1881	0.0949923	0.136971	0.172363	0.115147	0	0.571363	chr15	76351322	76352002	+	0	4.15293	0.641899	0	0	0.0847146	0	0	0.055496	0	0	0	0	0	0	0	0
NM_001024917	N4bp2	chr5	66154760	66218023	+	2.00851	0.830124	0.901021	0.627209	0.933905	2.00614	1.3961	2.98465	2.98465	13.609	9.08768	7.73684	10.7077	5.57975	2.05324	15.6623	8.46116	chr5	66153605	66154571	-	1.93424	2.97874	0.987047	1.36379	2.45939	1.32678	2.81475	0.993805	1.043	0.925547	5.8439	1.41756	4.59902	1.65469	1.65469	1.2005	1.42085
NM_007561	Bmpr2	chr1	59821481	59927703	+	0.622192	8.82078	17.9172	4.82851	3.69409	2.04055	27.5477	21.5893	21.5893	9.97366	12.9458	14.6658	14.361	2.43272	5.32147	16.591	1.81032	chr1	59819050	59821107	-	0.344728	0.75602	1.46599	0.937535	0.537952	0.297951	5.66059	0.318823	1.75667	1.37858	1.80267	1.89487	1.50273	0.459382	0.459382	2.03264	0.569801
NM_011207	Ptpn3	chr4	57203713	57314709	-	0.34681	2.76638	4.88774	2.31583	3.16878	1.87768	3.00404	1.04447	1.04447	4.83671	0.558056	0.835902	1.01499	0.212875	5.61736	4.65311	0.793877	chr4	57313700	57314247	+	1.42419	0.333114	1.04965	0.107576	0.576114	0.351647	0.556728	0.219497	0	0.194687	0	0	0	0.562252	0.562252	0.883827	0
NM_013589	Ltbp2	chr12	86124162	86217445	-	1.15661	1.47018	0.170524	0.145638	0.0401118	0.0507803	3.78361	53.1421	53.1421	0.358455	0.0896096	0.734702	0.30559	0.15382	0.220744	0.223354	0.509906	chr12	86218300	86218888	+	0	0.974054	0	0	0	0	0.0904401	0	2.02079	0	0	0	0	0	0	0.861462	0
NM_144788	Hectd1	chr12	52844709	52930523	-	7.20948	11.3322	10.3086	6.89695	10.3778	11.0759	7.88544	25.0331	25.0331	25.6204	13.2923	15.4819	12.7351	18.4166	12.9327	14.2852	12.0119	chr12	52931003	52934600	+	2.24055	0.804092	1.36864	0.877122	1.21849	0.804815	1.17464	0.989028	0.609608	0.543051	0.923144	1.06366	0.161443	0.6032	0.6032	1.51711	0.673412
NM_001081151	Gan	chr8	119682035	119729086	+	0.906414	1.54323	1.94168	0.36522	0.71018	0.795894	2.95327	2.91106	2.91106	2.86416	2.71532	1.69775	2.3948	1.60725	2.66443	1.70867	2.21989	chr8	119680111	119681728	-	1.8584	0.65212	1.10646	0.447517	1.32923	0.372884	4.15516	1.9605	1.91661	0.428769	1.1338	0.893844	0.828544	4.19639	4.19639	0.576741	2.68799
NM_001081282	Ibtk	chr9	85580967	85642941	-	8.54606	4.00038	2.38878	2.67618	2.97427	3.96752	2.9813	8.71088	8.71088	11.0614	8.38051	6.88905	8.78449	9.63864	5.45535	4.68606	4.09378	chr9	85643064	85644035	+	1.60141	1.7232	0.653762	1.40333	0.777456	0.949082	0.626079	1.57977	0.379951	0.262726	1.63758	0.58682	1.01537	0.252916	0.252916	0.132523	0.705817
NM_008280	Lipc	chr9	70645935	70782615	-	0.382958	0.0839892	0.0162863	0.282085	0.0332018	22.6975	0.0748639	0	0	0	0	0	0	5.92047	0.170115	0.118849	0	chr9	70781804	70782284	+	0	2.06459	0.100086	0	0	0	0.230035	0.136041	0	0	0	0	0	0	0	0	0
NM_001048054	Dusp16	chr6	134665491	134742646	-	0.511	0.740828	4.08E-06	1.58058	1.7714	1.35649	1.95896	0.441242	0.441242	1.13062	0.275795	1.73006	1.49318	0.919521	1.44566	1.26135	0.649257	chr6	134742674	134746738	+	0.0760481	1.66788	0.11643	0.137888	0.145052	0.262927	1.01093	0.0527524	0.024606	0.0311931	0.0530258	0.50164	0.241107	0.0450426	0.0450426	0.0472028	0
NM_153557	BC029214	chr2	25315008	25316614	-	12.4425	13.7322	6.40373	3.1332	5.97426	4.98962	10.7684	2.85578	2.85578	1.00321	7.26641	3.62417	2.86573	1.69704	4.66081	1.32009	7.03081	chr2	25316710	25318826	+	0	0.295092	0.0408723	0.0544557	0.499942	0.0296677	3.80456	0	0	0	0.083765	0	0	0	0	0.0745664	0
NM_001112744	Arhgef16	chr4	153652579	153674004	-	0.196221	0.126236	0.0556328	0.044473	7.46269	0.694566	2.73631	0.0317446	0.0317446	9.1485	0.0912125	0.575265	0.881326	1.17429	21.1327	10.7991	0.648761	chr4	153674336	153675352	+	0	0.0560943	0.0543861	0	3.04901	0.631629	0.499998	0	0	0.0655681	0.222921	0.175742	0	1.60956	1.60956	0	2.11359
NM_001130529	Zkscan17	chr11	59299023	59320142	-	3.42E-06	7.86E-06	6.26E-07	7.79E-06	0.000439597	1.64E-05	5.80E-06	0.219169	0.219169	2.34E-06	8.46E-06	0.474579	8.13E-06	5.57E-05	7.46E-06	1.16E-05	5.46E-06	chr11	59319014	59324677	+	11.2926	3.57392	2.81538	1.53889	2.71442	2.20078	3.73315	3.0091	2.44862	6.59507	2.99182	1.76249	3.66255	2.16437	2.16437	1.72674	3.42975
NM_026664	Vps53	chr11	75859728	75993132	-	3.30384	9.72757	10.0522	2.49603	7.63844	3.23255	3.92445	7.93089	7.93089	4.81406	8.86365	5.36187	5.78605	2.69903	8.36784	7.38251	4.16132	chr11	75993196	75993481	+	0	3.84343	9.93703	1.2412	0.633062	0.450808	1.42744	3.37671	1.18128	1.8719	0	1.00345	1.44688	1.0812	1.0812	3.39917	0
NM_146168	Vopp1	chr6	57702258	57775119	-	19.2449	7.4415	18.0372	3.95897	1.71103	0.590299	4.16959	14.3873	14.3873	4.33658	34.7011	5.42421	11.2218	17.178	4.68288	2.35863	4.05283	chr6	57776084	57776600	+	15.1225	0.265248	0	0.342638	0	0.186671	0.295537	0.349558	0.244573	0	0.527054	0.415508	0	0.447704	0.447704	0	0
NM_001198785	Aatk	chr11	119868632	119908459	-	5.77E-06	2.17877	2.48642	3.48E-06	2.64E-06	3.83E-06	9.93E-06	2.50E-06	2.50E-06	0.147027	7.12E-06	5.80E-07	0.573126	1.52E-05	4.48E-06	9.68E-06	0	chr11	119908859	119909092	+	0	7.50126	1.67834	0	0	0	0	0	0	0	2.2931	0	0	0	0	0	0
NM_144528	Rnf126	chr10	79221260	79229666	-	12.224	9.33824	9.9095	4.90466	9.73583	7.56847	5.05365	11.5436	11.5436	14.9937	12.6421	10.2237	8.34434	13.1839	7.10143	10.3099	7.73455	chr10	79230601	79233196	+	0.187657	0.362177	1.51632	0.170126	0.35793	0.0926853	0.935465	0.455599	0.151794	0.134701	0.327115	0.206307	0.0743693	0.472373	0.472373	0.757102	0.620424
NM_023173	Dusp12	chr1	172804319	172815671	-	3.57814	3.15123	3.22235	1.74911	3.50357	3.84633	2.38643	5.81121	5.81121	10.3597	5.08752	4.16505	6.11687	3.77872	3.32429	2.61279	3.24721	chr1	172815731	172816113	+	6.78853	0.15875	0.307831	1.2304	2.98088	0.446885	0	0.418417	0.585503	3.3401	0.630879	0	0.717148	0.535897	0.535897	0	0
NM_001037221	Samd4	chr14	47502640	47725492	+	3.63E-05	2.39E-05	0.00011514	0.502885	9.36E-07	0.248826	0.874428	0.906596	0.906596	1.79198	0.00018475	0.587387	7.93E-05	1.55E-05	0.368888	0.000284034	8.57E-09	chr14	47499998	47501699	-	0	0.500634	0.242694	2.02829	0.674678	2.01786	0.760638	0.0599782	1.61564	0.159596	0.271301	1.63976	1.7476	0.115228	0.115228	0.402514	0
NM_010346	Grb7	chr11	98308148	98316687	+	0.262289	1.76191	0.127482	0.118894	14.6317	17.711	6.7097	0.0363711	0.0363711	12.7872	0.052253	0.123582	0.772179	5.53122	11.8955	0.837268	2.72546	chr11	98307238	98307501	-	0	0.401291	0	0	0.396586	0	0.89423	5.28842	0	1.4072	0	1.25723	0	0.677327	0.677327	0	15.0952
NM_021423	Shank3	chr15	89330288	89390691	+	3.41965	16.8544	12.8548	7.74532	2.53249	0.844522	11.8988	0.487927	0.487927	0.920515	1.85458	5.71776	2.31524	1.2554	0.464171	1.40034	0.392603	chr15	89326236	89329175	-	0.145634	0.741018	1.49884	0.0165038	0	0	0.0142351	0	0.0589015	0.119472	0.0507731	0.120082	0.404012	0	0	0	0
NM_027497	Epc1	chr18	6436758	6490854	-	0.956343	1.491	1.09779	0.772964	0.522126	0.639218	1.93691	1.87574	1.87574	1.56881	1.07609	2.10108	1.48554	2.0342	1.66653	0.790849	4.24045	chr18	6491092	6492181	+	1.01841	2.04666	0.72444	1.30092	1.25213	0.640158	1.91841	1.62688	1.01845	0.873389	1.93656	0.81424	1.17406	1.04183	1.04183	0.459705	8.56957
NM_001039507	Lipe	chr7	26164546	26175125	-	4.53219	1.61088	1.0361	7.82816	2.64089	2.03285	4.72816	0.657867	0.657867	0.333525	1.02371	2.21062	1.41667	0.764027	12.4408	0.594322	2.53262	chr7	26173672	26177862	+	0.267454	0.981195	0.82723	0.0771505	0.0590246	0	0.427789	0.371054	0.180943	0.189489	0.101721	0.29404	0.231262	0.0576044	0.0576044	0.0301836	0.803907
NM_153125	Sec16a	chr2	26264951	26300736	-	2.55355	5.62339	4.06533	3.2411	5.38702	7.02022	6.54056	13.2573	13.2573	12.2372	6.57124	6.15514	8.35582	4.03679	8.87513	9.89292	6.1174	chr2	26301455	26301749	+	0	1.17842	2.85633	1.14168	4.07611	2.07331	1.96948	0.388246	2.71642	1.03308	0	0	1.33087	0	0	1.04221	5.54366
NM_010716	Lig3	chr11	82594637	82617776	+	1.10291	3.49334	1.92009	1.33104	2.43902	1.45739	1.92092	5.16757	5.16757	11.1924	7.57055	5.38565	6.24431	3.45742	2.40094	3.62743	3.69408	chr11	82592952	82594559	-	0.551483	0.387034	0.229318	0.166652	2.82622	0.907927	1.0062	1.53016	0.376692	0.955068	0.256348	0.404189	0.777074	1.19765	1.19765	0.760659	0.810319
NM_001159697	Ccdc48	chr6	87680863	87705905	+	4.6751	1.70843	2.02937	0.78922	2.07975	1.30583	2.20607	1.42922	1.42922	2.49952	0.719405	0.177234	0.255557	1.67227	1.27948	0.160101	1.91883	chr6	87678413	87680575	-	0	0.463625	3.08233	0	0.174548	0	0.418173	0.116379	0	0.0516121	0.26321	0	0	0.0372637	0.0372637	0	0
NM_178901	AI467606	chr7	134234950	134237563	+	8.96207	0.302713	0.130442	0.36931	0.432126	0.0710123	3.57892	0.170572	0.170572	0.471785	0.267332	0.158065	0.151944	2.67687	2.01537	0.0594939	22.4997	chr7	134234296	134234708	-	1.16628	0	0	0	0	0	0.151948	4.13361	0	0.159408	0	0	0	0.460367	0.460367	0	2.5682
NM_029852	Ccdc41	chr10	94151535	94253081	+	5.17023	4.458	5.93052	2.2499	2.27459	1.9116	6.1684	7.31289	7.31289	11.6943	10.4238	5.87904	10.3973	9.84236	4.6722	5.24471	6.0563	chr10	94135691	94151304	-	0.706006	2.95487	3.21054	0.444925	0.698703	0.144588	0.888715	0.820224	0.885895	0.579184	1.00858	1.0791	1.1465	0.622153	0.622153	0.790941	0.910968
NM_001122759	Pde7a	chr3	19125918	19211322	-	0.267287	0.561751	0.355351	1.13E-06	0.244483	1.20E-06	1.43443	1.26327	1.26327	1.83249	1.1172	1.75998	0.846602	5.12E-06	0.474274	0.663352	1.56E-05	chr3	19211895	19212423	+	1.00453	0.35243	0.59797	0.455256	1.30612	0.124013	0.687179	3.36726	0.324959	0.411952	1.05043	0.276038	0.796047	0.148714	0.148714	0	0
NM_026788	Mthfd2l	chr5	91360222	91450395	+	0.483319	1.15894	1.08254	0.602482	0.628547	0.179037	0.535409	2.43694	2.43694	1.58596	9.54837	3.18813	4.59701	1.28552	1.02578	0.249995	0.266326	chr5	91359561	91360906	-	0.112915	0.396201	1.07558	0	0	0	0.176578	0	0.292255	0.0463116	2.51924	0	0	0	0	0	0
NM_145492	Zfp521	chr18	13845523	14131242	-	0.373345	12.9412	0.84212	1.85536	0.182227	0.0956166	1.39486	11.4806	11.4806	0.856452	8.40759	6.85623	16.6157	0.358597	0.237514	0.29182	0.182881	chr18	14131509	14131724	+	12.7384	7.43758	0	0.96076	0	7.32796	1.65738	10.7818	0.685785	0	2.95573	0	3.35991	0	0	2.63115	0
NM_001166029	2010015L04Rik	chr4	154783299	154796105	+	11.7751	6.22617	5.01496	2.48453	5.38553	2.41737	5.59692	1.68951	1.68951	4.76581	0.515664	0.485485	1.13955	0.293636	2.65533	1.06823	4.10087	chr4	154782411	154783081	-	0	1.04497	0.119194	0.397016	0.911222	0.605628	0.821856	2.67322	0.0566776	0	0	0.19258	0.833052	0.726259	0.726259	3.26182	3.47405
NM_001168507	Tmem11	chr11	60677954	60692540	-	7.98E-07	0.192393	0.349857	0.242554	0.662308	0.973236	0.203037	0.323321	0.323321	1.05044	0.799113	1.46976	1.39E-06	2.28547	0.991618	1.01E-06	3.77851	chr11	60692587	60694572	+	0.463078	1.11425	0.585171	0.959564	0.917654	1.27426	1.03457	0.458879	0.535103	1.05823	0.738012	0.8	1.04867	0.86199	0.86199	0.82121	0.874816
NM_019547	Rbm38	chr2	172847403	172860232	+	68.3221	0.40386	0.266974	23.9267	0.997812	0.516763	1.63628	1.06636	1.06636	14.6985	4.30421	18.6917	2.23907	51.4477	2.54074	2.6626	19.0251	chr2	172846904	172847150	-	4.18353	0	0	13.2591	0	0	0	0	0	1.14265	0	1.53132	0	0	0	0	0
NM_001081678	Zfp800	chr6	28189931	28211601	-	2.85098	2.88412	2.05364	0.646175	0.896031	0.880097	1.37595	3.57458	3.57458	3.58135	4.81451	2.37528	3.03656	7.95337	4.08966	3.06919	4.56593	chr6	28212437	28213755	+	2.21579	1.19404	1.34614	1.29133	2.52474	0.820773	1.33039	1.82973	0.665703	0.35704	0.551764	0.521985	0.627215	0.656171	0.656171	0.196469	1.56967
NM_008453	Klf3	chr5	65194762	65221368	+	13.7855	2.99266	3.74946	5.10146	3.88942	4.67383	12.3175	20.9034	20.9034	16.8036	6.24517	11.1312	8.33381	27.422	28.0239	6.67124	17.5101	chr5	65193256	65193982	-	0	1.04349	0.638976	0.212833	0.271383	0.154603	0.611919	0.868524	0.303838	0.641961	6.54769	1.37651	4.96204	0.185397	0.185397	0	2.06938
NM_001111096	Lyn	chr4	3605268	3718759	+	1.31681	4.08687	0.36556	2.61095	1.26106	0.650591	5.96591	1.89747	1.89747	0.616387	1.12801	3.58009	0.909027	2.75748	9.88067	3.6961	3.00865	chr4	3603856	3616678	-	6.67503	2.88068	1.82671	1.05245	1.59599	2.18089	3.30689	4.66869	1.02624	3.16313	0.925088	1.52697	3.22049	2.33288	2.33288	0.849235	0.822494
NM_001177503	3830431G21Rik	chr12	81793588	81825203	+	0.24738	12.5613	0.336663	0.0560685	1.72441	0.0977483	5.56152	0.0400214	0.0400214	1.49162	0.310486	0.0543942	0.0392159	0.148047	0.307697	3.6852	0.163585	chr12	81793206	81793438	-	0	2.92387	0	0	1.73375	0	7.16704	0	0	1.36707	0	0	0	0	0	2.06872	0
NM_010061	Dnase1	chr16	4037145	4040024	+	0.670916	1.07248	0.811569	0.506852	362.954	0.957268	0.728629	0.627099	0.627099	0.61152	4.15815	2.13077	0.827182	3.86626	64.108	0.925381	1.97154	chr16	4032960	4036782	-	0.298604	0.966339	1.0385	0.210554	1.70291	0.393293	0.441052	0.414268	0.332789	0.421878	1.38805	0.875425	1.89343	0.648491	0.648491	0.288312	0.658179
NM_001163029	Cd97	chr8	86247150	86265210	-	2.01837	0.000987735	0.00216595	4.992	2.17433	0.766411	0.000828806	3.34391	3.34391	0.0467683	0.00856666	0.00023876	0.0100673	2.82E-05	1.74189	0.251967	2.31728	chr8	86265474	86265918	+	0.337733	0	0	0.306099	0.234184	0.166764	0.528041	1.5614	0.218492	0	0	0.742395	0	0.39996	0.39996	0	0
NM_008055	Fzd4	chr7	96552876	96558620	+	0.47232	1.61601	0.956146	5.71653	4.78299	2.11125	6.86051	2.03257	2.03257	0.358413	0.461072	4.41381	7.00077	1.55465	1.28687	0.850197	0.156166	chr7	96550669	96551683	-	0	0.43018	0.20854	0.277846	1.55883	0.201828	0.479303	0	0	0.0838056	0	0.449247	0.323888	0.363044	0.363044	0	1.35063
NM_172522	Megf11	chr9	64233433	64548782	+	0.165445	0.871971	0.363799	0.0560672	0.0456275	0.039008	0.259395	0.0962669	0.0962669	0.133298	0.443971	0.0831311	0.181561	0.221646	0.117471	0.426278	0.418775	chr9	64232998	64233278	-	0	3.6983	0	0	0	0	0	0	0	0	0	0	0	0	0	0	0
NM_133949	Ptov1	chr7	52118438	52125158	-	12.1329	19.0215	17.0607	17.5858	14.4042	7.9256	16.4881	24.0288	24.0288	24.5217	60.7877	30.765	33.2704	8.39295	6.02708	12.5715	11.3222	chr7	52125283	52127061	+	0.529781	0.516394	0.380508	0.56033	1.04109	0.581466	1.77211	0.299433	0.647554	0.338021	0.410435	1.16485	1.77293	0.383506	0.383506	0.438436	0.389218
NM_024468	Trim39	chr17	36395818	36408949	-	0.000312976	1.98505	1.09175	5.13E-05	0.000109597	2.86964	1.86981	0.447552	0.447552	2.50966	0.0014609	0.000192943	0.00499826	4.72293	0.000205767	4.49313	0.00692314	chr17	36408959	36418625	+	0.602797	1.89388	1.80737	0.422685	0.633692	0.595472	1.33679	1.03667	0.728371	1.44106	1.43172	1.11835	2.20982	1.16038	1.16038	1.43819	3.98629
NM_001163283	Zbtb5	chr4	45004115	45025284	-	1.33E-06	2.06E-06	7.78E-07	2.51E-06	1.53E-06	0.108308	9.16E-07	6.83E-07	6.83E-07	1.69E-06	5.70E-06	2.63E-06	3.52E-06	4.63E-06	3.57E-06	2.73E-06	1.58E-05	chr4	45026727	45027098	+	0.481355	0.337685	0.491103	0.218105	3.83785	2.13884	0.940615	0.890038	0.467046	0.592076	3.35494	0.528979	1.52549	1.13994	1.13994	1.79191	0
NM_030245	Tada1	chr1	168309298	168323751	+	5.37844	6.56854	5.21584	1.74691	2.81985	1.88253	2.68238	6.68687	6.68687	1.33755	14.5873	6.0061	8.92882	7.4343	4.28925	5.46756	6.72082	chr1	168307615	168308848	-	0.27907	1.95839	0.901905	0.379466	0.145157	0.137823	0.0545504	0.258086	0.722295	0.0572285	0.194568	0.153389	0.884696	0.247912	0.247912	0	0
NM_001033276	Mll2	chr15	98662100	98701614	-	17.4327	10.7712	5.76986	6.80471	5.49418	4.76126	13.9111	6.01816	6.01816	10.5694	5.3082	8.19421	7.7505	6.63883	9.8284	6.28823	19.3712	chr15	98702583	98704510	+	0.113428	0.71644	0.733212	0.231368	0.786711	3.64145	0.643035	0.23604	0.385348	0.139573	1.10723	0.935244	1.16874	0.335904	0.335904	0.352015	0
NM_010608	Kcnk3	chr5	30890543	30927643	+	1.70985	14.2803	2.38901	29.5354	0.616695	0.585537	2.62954	0.75241	0.75241	0.607835	0.445101	7.34382	0.325264	0.136436	0.823695	0.16981	0.301514	chr5	30889670	30890065	-	0	3.55758	0.287437	2.87222	0	0	0.825797	0	0	0	0	0	0	0	0	0	0
NM_145476	Tbc1d22a	chr15	86044889	86328933	+	3.66834	2.81293	3.05084	2.90691	3.23228	1.44949	3.45287	3.20033	3.20033	3.39947	2.08417	2.44967	2.23994	2.98133	6.46996	4.14911	4.13277	chr15	86043271	86044799	-	3.22235	4.65339	1.22279	2.10669	3.33093	1.56091	2.47124	3.46743	1.40349	1.83005	2.85169	2.18003	2.35756	2.27555	2.27555	2.84624	2.45842
NM_011278	Rnf4	chr5	34679039	34696079	+	11.4922	14.5898	13.2959	4.21388	6.57293	7.29584	9.93932	41.224	41.224	55.135	21.3546	19.911	20.7456	20.1046	17.605	40.5587	17.3075	chr5	34674353	34678810	-	3.2213	1.27409	1.1517	0.804352	1.18342	1.52364	2.0173	1.55282	1.00696	4.22148	0.49491	0.630268	0.952069	1.29353	1.29353	0.711676	0.902601
NM_153534	Adcy2	chr13	68758920	69138419	-	0.759163	5.02565	18.7435	0.0558047	0.0426939	0.0202684	1.66061	3.38581	3.38581	0.648039	2.46075	0.248134	2.76472	0.122792	0.255208	0.61131	0.678403	chr13	69138540	69139546	+	0	0.0358335	3.02258	0	0	0	0	0	0	0	0	0	0	0	0	0	0
NM_011447	Sox8	chr17	25702838	25707631	-	2.47018	4.66431	5.31266	0.266601	0.173371	1.4234	0.0689858	0.142724	0.142724	0.313615	2.25551	0.16165	1.07219	0.175987	0.243846	0.255541	0.388914	chr17	25707829	25711980	+	0.0820881	2.41969	2.69046	0.161245	0.00948937	0.0405447	0.139079	0.316348	0.0973887	0.269367	0.572379	1.29355	0.563896	0.129655	0.129655	0.339682	0
NM_001122683	Bdh1	chr16	31428839	31458987	+	0.000660749	8.48971	5.94436	5.89635	0.997618	0.716819	0.39714	0.876458	0.876458	2.45367	8.53882	1.08575	1.87865	4.35E-05	14.2231	2.27684	0.00435304	chr16	31425968	31428461	-	0	0.240018	1.27095	0.286197	0.145972	0	0	0.0973255	0.0340476	0.172649	0.440235	0	0.166812	0.186978	0.186978	0.0653152	0.695804
NM_013623	Orm3	chr4	63017196	63020545	+	0.575717	0	0.0979266	0.0652357	0	7.32137	0.56268	0.0931297	0.0931297	0.0590304	0	0	0.228138	0	0	0.178655	0.951452	chr4	63017602	63018081	-	0.590606	0	0	0	0	0	0.577151	1.36529	0	0	0	0	0	0	0	0	3.90262
NM_001136055	Cd82	chr2	93259273	93303103	-	18.8135	0.865179	1.47361	2.72184	14.0216	13.2904	12.0656	1.78434	1.78434	4.75E-06	3.48438	0.320937	5.45E-05	13.0972	16.3205	14.1686	0.000133071	chr2	93292952	93310176	+	0.175944	0.00474938	0.00920948	0	10.6406	0.0869027	0.0687922	0.100143	0.00875836	0.0166545	0	0	0	0.120245	0.120245	0.117611	0.358
NM_008729	Ctnnd2	chr15	30102348	30959098	+	0.329384	16.1821	26.0726	0.0389506	0.0198663	0.0353674	0.772714	1.03797	1.03797	0.393576	12.0429	0.33064	0.635673	0	0.135718	0.142227	0.378814	chr15	30101416	30101764	-	0	2.72225	0.37705	0	0	0	0	0	0	0	6.18192	0	0.878408	0	0	0	0
NM_146155	Ahdc1	chr4	132567421	132634025	+	2.59636	4.65929	3.66902	2.81999	1.99699	1.52365	2.39716	3.88855	3.88855	9.83269	3.2623	6.14703	7.45756	1.43588	7.30852	6.31871	6.62982	chr4	132567452	132567824	-	1.91437	2.01449	1.13934	1.95169	1.16134	0.472572	1.6834	1.54863	3.86973	0.588681	0	2.10378	0	0.28335	0.28335	0.593879	3.16088
NM_170597	Creg2	chr1	39675251	39708027	-	0.411519	0.732363	14.2262	0.0932715	0.137619	0.246814	0.189632	0.0760876	0.0760876	0.144685	1.0248	0.0969495	0.302885	0.029319	0.226334	0.0182453	0.0971905	chr1	39708081	39714294	+	0.992123	0.792987	2.1565	0.449715	0.420516	0.952803	1.14213	0.637218	0.374505	1.65036	0.230588	0.0605952	0	0.881423	0.881423	0.410532	0.364449
NM_027554	Usp38	chr8	83504632	83538805	-	1.79818	3.45769	2.6095	1.19773	1.66721	1.33224	1.59266	4.2509	4.2509	5.56199	5.29681	3.28818	4.07226	4.75845	5.03189	5.99074	5.21751	chr8	83537529	83541263	+	0.828238	0.79925	1.14123	0.319118	0.40212	0.715881	1.06862	1.05329	1.59449	2.64983	1.09725	1.04714	1.2473	1.3245	1.3245	1.8507	0.547665
NM_133674	Arhgef5	chr6	43215643	43239319	+	0.553135	0.460306	0.193571	2.7008	9.41059	3.23944	8.2059	8.34024	8.34024	5.76942	0.925658	3.1275	4.25906	1.10344	18.3563	22.0324	1.46313	chr6	43209759	43215282	-	0.278615	0.135375	0.0802095	0.320599	0.42366	0.232884	1.16477	0.148669	1.05406	0.149447	0.209216	1.29594	0.917327	0.418906	0.418906	0.877995	1.41725
NM_001199304	Atxn1	chr13	45645125	46060360	-	2.37E-25	1.66002	1.3275	1.17054	0.58781	1.879	0.930497	3.43449	3.43449	0.519417	2.21455	7.94E-05	6.45E-05	3.36E-15	0.112789	2.01136	6.82E-13	chr13	46060975	46061960	+	1.15341	0.699058	1.03449	1.61593	1.56353	0.880363	0.532921	0.630332	1.35699	0.473071	1.46215	2.53594	0.664838	0.558908	0.558908	0.390476	0
NM_153539	Fam5c	chr1	148342796	148749602	+	0.0846209	1.74414	3.0102	0	0	0	0	4.80E-07	4.80E-07	0.0231399	1.98172	1.70E-06	0.134145	0	0	0	0	chr1	148341932	148342598	-	0	1.42593	1.98359	0	0	0	0	0	0	0	0.492757	0	0	0	0	0	0
NM_010006	Cyp2d9	chr15	82282807	82287257	+	0.794541	0.0398297	0.0772335	1.08046	22.5942	212.807	0	0	0	0.0232783	0	0	0	0.566054	0.605045	0	0	chr15	82282106	82282342	-	0	0	0	0	0	7.02613	0	0	0	0	0	0	0	0	0	0	0
NM_009351	Tep1	chr14	51443736	51490229	-	3.68894	0.754231	0.242582	1.10076	1.60903	1.31678	2.6948	4.0456	4.0456	1.88191	0.417899	1.39734	1.01561	0.803927	14.2911	1.43672	2.11832	chr14	51490059	51500014	+	3.43894	5.32156	3.84655	2.26892	1.86332	1.8196	3.90036	2.21357	2.70112	3.40628	1.43997	1.66434	1.10975	1.76221	1.76221	0.662649	0.75227
NM_201361	Fam82a1	chr17	80014240	80081492	+	0.102798	1.31664	1.25906	1.32801	0.623864	7.28583	6.20958	3.01008	3.01008	0.73788	1.64856	2.31678	1.4666	1.6405	1.55258	3.25408	1.01958	chr17	80012552	80012856	-	0	0.269917	0.261697	0.348669	0.266752	0.759824	3.00739	0	0.248878	0.631007	0	0	1.21934	0.455584	0.455584	0	0
NM_001077499	Scn8a	chr15	100701114	100876360	+	0.000243492	3.42968	3.3433	0.000111331	8.44E-05	0.000120267	9.54E-05	7.92E-05	7.92E-05	0.172436	1.46496	0.000269682	0.785918	0.00048852	0.0702881	0.000303083	0.00161361	chr15	100699145	100700271	-	0	1.39848	1.49616	0	0	0	0	0.0635515	0	0	0	0	0.435698	0	0	0	0
NM_177646	Dgkd	chr1	89749862	89841064	+	9.87056	20.935	7.49623	3.19791	4.92434	1.4944	7.33791	5.01601	5.01601	11.2677	7.12277	6.15871	5.55614	5.07951	17.9738	6.52653	26.8421	chr1	89746049	89750724	-	0.180335	2.98217	0.0843632	0.0204364	0.0781753	0	0.0705084	0.187642	0.0145874	0.0184925	0.848767	0.0247827	0.0357345	0.293733	0.293733	1.11935	0.298127
NM_001160261	Fam78b	chr1	168931548	169021433	+	0.095363	2.52625	2.02241	0.505709	0.178446	0.0518492	0.521383	0.226558	0.226558	0.145615	6.39758	0.214047	1.46E-06	0.037784	0.210266	2.10795	0.062469	chr1	168928368	168934715	-	0.159776	4.62553	2.58208	0.19917	0.0554097	0.0197288	0.437286	0.258608	0.0258484	0.131073	2.00532	0.131742	0.126641	0.0709754	0.0709754	3.57021	0.264128
NM_178594	Vtcn1	chr3	100629382	100700845	+	0	0	0.0346896	0.138655	0.0707195	0.167866	1.46171	0.0329904	0.0329904	0.0557627	0	0.0373651	0.0538773	0	0	5.3583	0.22474	chr3	100619723	100628154	-	0	0	0	0	7.05499	0	0	0	0	0	0	0	0	0	0	0	0
NM_008402	Itgav	chr2	83564554	83647073	+	1.0925	4.50785	8.28365	1.4857	8.66434	1.4528	3.36561	57.2273	57.2273	12.2176	3.85076	9.92566	7.91725	2.44285	4.65052	25.6943	3.652	chr2	83562980	83563327	-	0	0.587176	1.13859	0	2.90146	0	0.218075	0.257937	1.80469	0.228782	0.777822	1.83961	0	0.660717	0.660717	0	0
NM_177186	Slc35e2	chr4	154975525	154997450	+	9.71187	9.72178	7.13708	2.15529	3.35406	9.28694	4.21446	3.87231	3.87231	7.44652	6.6118	4.00959	5.67443	5.49694	13.4889	3.90705	4.91281	chr4	154973422	154975220	-	1.10909	1.42692	0.503078	0.390991	0.470063	1.3998	0.770841	0.0569838	0	0.707599	1.3747	0.541878	0.586006	0.364917	0.364917	0.152967	0
NM_001168227	Morf4l2	chrX	133267490	133277457	-	7.40E-26	1.7446	0.904807	8.16E-06	0.570509	5.06E-13	1.54719	2.64016	2.64016	4.34497	1.04E-08	1.79824	1.69494	1.08E-25	2.46E-07	4.66417	3.57E-05	chrX	133276630	133278838	+	0.910325	0.851828	1.0943	0.935307	1.03125	2.36795	1.04401	1.20678	0.863974	4.15702	1.94649	2.33516	2.50127	0.143777	0.143777	1.6574	0.80255
NM_016882	Sart1	chr19	5377523	5388703	-	10.7177	3.80825	2.32985	3.005	3.74609	2.31027	4.11812	4.07215	4.07215	5.10706	5.16204	4.12503	4.69434	4.36335	4.92301	3.7388	5.45188	chr19	5388256	5390267	+	8.40476	3.4637	2.06148	2.28144	2.33855	1.66529	3.87833	6.14644	2.64035	4.52972	1.02215	1.98768	1.85907	2.60477	2.60477	2.36574	8.72392
NM_172562	Tada2a	chr11	83892422	83943070	-	6.56401	5.73584	6.86023	1.653	2.36563	1.58923	3.10315	7.56527	7.56527	24.601	8.85455	5.42408	9.92935	6.50424	1.85495	3.14222	4.25527	chr11	83943267	83943661	+	0	0.893959	1.3001	0	0.147246	0	0	0	2.19808	0.348314	4.73684	0	1.34615	0	0	0	0
NM_001081314	C2cd4b	chr9	67607244	67608740	+	0.0728949	0.0255787	1.16559	0.0660834	0	0	1.82397	0	0	0.0298988	0.203302	0.480825	0	0	0.129521	0.180977	0	chr9	67604091	67607521	-	0	0.537948	3.26428	0.0958485	0	0	0.0930067	0.024446	0	0.0325243	0.516028	0.203407	0	0	0	0	0
NM_021554	Mettl9	chr7	128177959	128220349	+	11.6179	16.1826	15.3445	9.70463	24.0508	8.24389	5.93081	31.3854	31.3854	20.1226	54.6884	24.7083	39.7289	19.8358	23.1072	20.8461	10.7347	chr7	128176798	128177808	-	0.147016	0.412672	0.300079	2.1323	1.01958	0.653448	0.172423	0.20394	0.190253	0.241184	0.819989	0.161611	0.46606	0.870671	0.870671	0.182486	0
NM_145382	Fam193b	chr13	55640677	55672481	-	10.0674	6.12773	5.42328	4.7746	6.11386	7.96886	13.8843	2.65818	2.65818	7.70337	5.9928	3.40416	5.55181	3.31659	3.61138	2.95863	15.8285	chr13	55672583	55673796	+	0.552644	1.87439	1.19065	0.333968	0.255505	0.27292	0.792161	0.085178	0.417172	0.831051	0	0.202497	0.875948	0.763656	0.763656	0.228652	0
NM_028852	Spatc1	chr15	76098519	76123002	+	0.586129	0.0411349	0	0.0797049	0.264242	0.0868471	0.0458322	0.0379286	0.0379286	0.0961645	0	0.128875	0	0	0.173576	0	0	chr15	76097055	76097977	-	5.01644	0	0	0	2.33259	0.788296	0.490298	0	0	0	0	0	0	0.135044	0.135044	0	0
NM_007490	Art2a-ps	chr7	108701290	108704316	-	0.124162	0	0.0422395	0.0562772	0.0430554	0.306601	0.436869	0	0	0	0	0	0	0	1.69128	0.154121	0	chr7	108698407	108703052	+	0.172854	0.0086653	0.0252042	0.0335805	0.0171274	0.402486	0.193096	2.46663	0.0479392	0	0	0	0	0.365647	0.365647	0	0.326581
NM_001167884	Suv420h1	chr19	3767421	3806324	+	0.272619	0.448131	0.66839	0.452778	0.762504	0.789721	1.75834	0.568616	0.568616	0.57773	1.26404	0.541592	1.74429	1.74E-44	1.31429	1.01694	2.8795	chr19	3766670	3766996	-	0.64628	2.03993	2.19756	0.878369	1.12001	0.319026	1.76779	1.79221	1.04496	0.264939	1.8015	2.13035	2.04785	0	0	4.00918	0
NM_174988	Cdh22	chr2	164937007	165060237	-	0.0972271	8.0093	3.84548	0.176292	0	0.0240111	0.266101	0.031459	0.031459	0.0299105	2.37279	0	0.154129	0	0.0143968	0	0	chr2	165061244	165062317	+	0	1.01408	0.0728292	0	0	0	0	0	0	0	0	0	0	0	0	0	0
NM_001024699	Zbtb45	chr7	13591015	13595149	-	3.22523	3.48464	3.01757	1.32731	1.3834	3.10211	1.64262	2.16948	2.16948	2.94173	4.4385	2.56602	3.22908	3.80948	1.48297	1.52775	3.08673	chr7	13593655	13600653	+	0.0631791	0.0110853	0.00537387	0.0429589	0.0109554	3.05814	0.0370535	0.0146088	0.0102213	0.0777452	0.0220268	0	0.0751165	0	0	0	0.104449
NM_146128	Dlgap4	chr2	156439441	156590099	+	3.68E-11	7.33516	12.5753	1.66144	1.90E-12	5.10E-42	0.111154	0.15145	0.15145	1.78169	1.41319	0.138161	0.534192	3.27E-10	0.049226	0.0509578	6.05E-62	chr2	156434949	156438907	-	0	1.86638	1.72675	0.0315153	0.024111	0.171696	0	0	0.0112477	0.199623	0	0	0	0	0	0	0.229868
NM_177566	Arhgef15	chr11	68756656	68770360	-	1.71454	2.31125	1.41566	9.12738	2.47269	1.41485	13.1293	0.25032	0.25032	1.14925	8.19362	4.71245	1.12697	1.45988	0.829756	8.72147	1.93574	chr11	68770877	68775484	+	0.514384	0.0902525	0.095459	1.09166	0.364886	0.357999	2.23971	0.356818	0.174001	0.968639	0.228243	0.925392	0.555973	0.0969401	0.0969401	0.232204	0
NM_009234	Sox11	chr12	28019133	28027583	-	0.508594	0.790892	3.09098	0.216987	0.235177	0.679737	1.60254	4.78204	4.78204	18.0148	164.94	5.97532	56.7859	0.736074	0.112228	0.247601	0.461632	chr12	28028738	28028960	+	0	2.0145	6.5105	0	0	0	0	0	0	2.35473	5.33714	0	0	0	0	0	0
NM_198671	Gse1	chr8	123012766	123105283	+	11.9257	5.18271	3.19956	1.29095	2.0807	1.16048	5.14771	2.47847	2.47847	2.81349	6.56974	0.585045	2.21723	7.34634	3.88868	2.69219	10.4421	chr8	123010199	123012749	-	4.38798	1.33539	0.35671	0.369645	0.5656	0.249332	2.3381	2.65773	0.0879501	0.0796391	0.27076	0.725751	0.123114	1.26498	1.26498	0.433849	1.02709
NM_011237	Rad9	chr19	4195198	4201603	-	30.0603	9.51548	7.87523	14.8391	17.2611	7.75395	13.0956	14.7192	14.7192	22.2634	20.4624	13.4349	11.5949	30.0715	12.9438	9.74435	20.6437	chr19	4202877	4203297	+	0.749251	1.70844	1.78383	2.37666	0.909144	0	0.585701	0.86595	0.121175	0.76807	0	0.823461	0	0.221817	0.221817	0	0
NM_010638	Klf9	chr19	23215716	23241401	+	1.7735	32.0696	25.9002	13.3013	20.7998	15.4886	16.3477	12.8417	12.8417	21.3937	0.562097	0.709014	0.851948	0.696853	5.22035	8.90659	1.95459	chr19	23212373	23215196	-	0.04398	1.09574	0.344148	1.87396	2.91313	0.543052	0.75659	0.162706	0.2846	0.180394	0	0.0967019	0.0697179	0.156293	0.156293	0.218385	0
NM_178149	Pik3ip1	chr11	3230734	3242974	+	4.39229	10.0396	4.25002	8.14663	1.73285	0.199028	6.77467	5.3978	5.3978	5.00814	2.41636	4.60733	1.27757	0.241153	1.00242	2.70127	17.8526	chr11	3226681	3229911	-	0.48923	0.892706	0.732363	0.17741	0.135729	0	0.325172	0.701347	0.142464	0.82274	0.477569	0.161355	0.387767	0.086929	0.086929	0.242928	1.29397
NM_001114098	1110012J17Rik	chr17	66686322	66799090	-	0.000177359	17.2801	3.89206	8.03E-05	0.435394	8.81E-05	2.74149	0.780934	0.780934	7.06949	3.84406	0.000194171	0.000280754	0.000357991	0.000105311	0.00021945	0.0011762	chr17	66800130	66801948	+	0.252981	1.56826	0.71722	0.191116	0.116972	0	0.494532	0.0389951	0.0545669	0.587985	0.705549	0.0927043	0.133672	0.0998877	0.0998877	0	0
NM_025954	Pgp	chr17	24607418	24608541	+	17.1353	10.635	7.51435	7.40773	11.5064	5.28317	4.53068	5.99261	5.99261	5.52498	7.73462	13.6108	5.18117	19.1646	15.0175	2.58197	1.96453	chr17	24604817	24606521	-	0.974182	0.555464	0.289987	0.220778	0.295589	0.300701	0.809321	0.788327	0.590962	2.04772	0.339606	0.803193	0	0.504834	0.504834	0.302312	0
NM_008986	Ptrf	chr11	100818051	100831931	-	24.4711	3.11132	1.71713	57.6276	6.91603	1.07797	88.4358	135.743	135.743	25.0212	3.46207	70.1533	14.3581	6.42177	7.43289	12.3614	3.42761	chr11	100832132	100833704	+	0.620618	0.0435553	0.0844577	0.703289	0.0860892	0.0306523	0.946313	0.172198	1.80721	0.0509113	0.173091	0.886973	0.19676	0.110273	0.110273	0.231124	0
NM_001135577	BC024659	chr13	41345213	41371946	+	1.88302	20.5584	35.0467	2.77847	1.45267	2.19229	1.97582	7.03155	7.03155	2.23045	7.66357	4.18267	5.2391	3.14309	1.45673	5.51007	4.9554	chr13	41345998	41346203	-	42.1183	1.73548	0	0	0.857565	1.22136	0	4.5742	0	0	0	0	0	0	0	0	0
NM_029166	Uhrf1bp1l	chr10	89207736	89282614	+	2.74027	9.09831	9.12604	1.75576	6.00813	3.61145	5.37254	11.8675	11.8675	7.61414	7.349	5.90952	5.68068	4.67807	5.39983	7.34337	5.57574	chr10	89206371	89207416	-	0	0.124678	0.0805874	0.0536848	0.944657	0.350972	0.18522	0.109538	1.1496	0.0485783	0	0.520816	0	0.21044	0.21044	1.02915	0
NM_001164074	Tgif1	chr17	71193545	71202872	-	0.181694	0.39094	1.25E-05	0.362782	2.98167	1.74212	4.43E-05	2.34234	2.34234	9.98311	4.24444	1.60E-05	10.6191	1.38E-05	1.04284	3.58E-06	1.88E-05	chr17	71202992	71206924	+	0.295624	0.0691586	0.0223508	0.163784	0.273391	0.794958	0.693503	0.258232	0.382608	2.62726	0.13742	0.108336	0.208282	0.466922	0.466922	0.122329	0
NM_023258	Pycard	chr7	135134887	135137381	-	3.82923	1.03018	0.911953	1.92862	2.44934	0.357244	2.31226	0.647019	0.647019	5.25296	1.06799	3.55495	1.95595	3.31008	55.0118	0.845078	11.2535	chr7	135137512	135138276	+	0	2.45121	0.990236	0.131933	0.201873	0.28751	0.455187	0	0.847557	1.31322	0	0	1.38416	0	0	1.08394	0
NM_178936	Tmem56	chr3	120904928	120966234	-	3.23849	13.3209	7.53155	0.210602	1.36007	9.50965	1.44253	0.119377	0.119377	0.0448399	0.590738	0.435667	0.541547	15.2378	2.30666	0.152671	0	chr3	120966533	120967822	+	0.172726	0.63639	1.35154	0.039146	0.029949	0.213269	0.0675295	0	0	0	0.240861	0	0	0	0	0	0
NM_027485	Med26	chr8	75018458	75072209	-	0.985741	0.325562	0.384695	0.315412	0.211145	0.171837	0.61212	0.609752	0.609752	1.12975	0.404312	0.669359	1.19496	0.52052	0.549505	0.791808	0.766864	chr8	75072421	75083664	+	1.0157	2.1269	1.69389	1.09445	1.17225	0.448223	1.50715	1.05495	0.382524	0.679582	2.50785	1.48281	2.50763	0.912273	0.912273	0.723479	2.97303
NM_028679	Irak3	chr10	119578710	119638593	-	2.52668	0.198191	0.151702	1.11839	0.443279	0.102774	1.046	1.90437	1.90437	2.7312	0.0829075	0.196082	0.706836	0.35579	0.845105	0.627326	0.589694	chr10	119638668	119640218	+	0.718421	0.144049	0.104747	0.325636	0.0355901	0.101376	1.80561	0.711883	0.863337	0.420945	0	0	0	0.364704	0.364704	0.127399	0
NM_011121	Plk1	chr7	129302951	129313389	+	14.3033	0.34615	0.461462	0.074524	0.313584	0.162404	0.851704	11.6763	11.6763	48.1825	10.3171	13.1945	10.8158	20.4977	7.10844	2.39808	8.15342	chr7	129302040	129302275	-	6.41424	0	0	0	0	0	0.626133	0.740583	0.51816	6.56873	4.46653	1.76061	2.53865	0.948519	0.948519	0	10.5625
NM_009994	Cyp1b1	chr17	80106293	80114381	-	0.701352	0.310576	0.539739	0.878077	3.08093	0.0742314	0.959773	131.886	131.886	2.16448	1.51369	0.146872	1.08535	0.0666243	0.979186	0.0829211	0.993845	chr17	80115433	80115720	+	0	0	0	0	0.621157	0	0	0.828304	3.18744	0	0	0	0	0.530435	0.530435	0	0
NM_001205362	Dcun1d1	chr3	35791027	35831256	-	2.63228	1.21681	1.98822	2.43E-05	1.40242	0.561593	0.268321	1.74596	1.74596	2.67926	6.55252	4.73374	2.23506	6.91996	2.35176	3.77E-05	2.21E-05	chr3	35832215	35833422	+	0.237911	1.54436	0.728432	0.269588	0.206251	0.64624	1.20915	0.880104	0.461833	1.41488	0.6635	0.523075	0.942788	1.47947	1.47947	0.738298	1.57283
NM_007865	Dll1	chr17	15504318	15512787	-	0.25497	0.447364	0.43374	0.705024	0.910764	0.491144	2.28289	0.0329995	0.0329995	0.188251	7.71584	1.40158	0.727544	0.050863	6.28236	0.379827	0.674417	chr17	15513993	15514366	+	3.33104	2.50376	1.61834	0	1.48464	0	0.929887	0.439943	0.153906	0.195108	1.32667	0	0	1.12694	1.12694	0	3.14287
NM_010880	Ncl	chr1	88241294	88256030	-	55.7199	22.1049	15.358	16.4298	26.6696	20.1013	14.8261	50.3202	50.3202	149.081	33.0846	31.3933	41.1219	80.2491	21.8005	24.1773	40.4538	chr1	88256167	88256606	+	5.86179	1.33059	0.586397	1.09379	0.836814	0.170257	0.539104	2.55058	0.557672	1.9795	0.480713	1.89487	1.0929	0.40834	0.40834	0	4.55628
NM_025699	3230401D17Rik	chr2	163231558	163245206	-	20.6187	11.0331	4.66969	4.87861	7.2971	5.67414	9.38519	11.1708	11.1708	15.6494	6.32393	5.11847	6.70945	4.94525	10.5646	7.95632	3.1984	chr2	163245383	163246161	+	3.41842	2.59879	1.25982	1.03293	2.51893	0.914459	2.22734	2.83206	0.506893	1.63568	3.77358	0.782878	2.03192	0.759187	0.759187	2.12159	1.88314
NM_001001130	Zfp85-rs1	chr13	67848737	67856071	-	0.407958	1.70356	1.42961	0.480803	0.848868	0.463438	0.988922	1.16158	1.16158	1.85741	3.86859	1.12126	1.94012	1.05795	1.25647	1.01287	2.69759	chr13	67855436	67857772	+	0.146308	0.92411	1.64261	0.0663184	0.304425	0.180653	0.028601	0.236802	0.118344	0.270046	0.714088	0	0.463849	0.129981	0.129981	0.0908102	0.483683
NM_021299	Ak3	chr19	29095322	29122392	-	5.96946	21.0381	15.4573	14.9631	47.2452	40.0664	19.4665	17.3102	17.3102	6.35297	16.2893	19.511	14.8339	18.5381	58.5583	12.3375	12.5888	chr19	29122610	29123217	+	0.404675	0.851898	0.550636	0.550225	1.75398	5.49569	0.870078	0.280668	0.0654579	0.0829813	0.84637	0.667243	0.641405	0	0	0.502284	0
NM_021921	Mapk8ip2	chr15	89284342	89292878	+	0.51763	25.1188	24.5216	0	0.0598381	0.0608731	0.0192749	0.031902	0.031902	1.36493	11.8592	0.189695	0.429824	0	0.145996	0.122398	0	chr15	89282969	89283531	-	0	1.59649	0.928723	0	0	0	0	0	0	0	1.58613	0	0	0	0	0	0
NM_010910	Nefl	chr14	68701941	68705794	+	0.365721	25.0894	48.4018	0.0207222	0.0317074	0.0225791	0.0536208	0.133122	0.133122	2.00637	31.6841	0.502585	0.652216	0	0.0270764	0	0.302283	chr14	68701540	68701765	-	0	4.50528	6.86412	0	0	0	0	0	0	0.752311	2.55774	0	0	0	0	0	0
NM_146052	Lrrc3b	chr14	16190031	16271501	-	0	10.272	2.45622	4.09065	0.371638	0	0.242572	0.0364985	0.0364985	0.115673	0.707887	0.992122	0.357639	0	0.100219	0.140034	0	chr14	16270076	16270903	+	0	1.01352	0.535992	1.66629	0.136586	0	0.102659	0	0	0	0	0.144333	0	0	0	0.162975	0
NM_009203	Slc22a12	chr19	6535856	6543070	-	1.64409	0.478428	0.354716	0.145416	326.301	0.217863	0.235174	0.064873	0.064873	0.559231	0.503284	0	0	0.0799925	0.213756	0	0.265158	chr19	6543685	6546102	+	0.468236	0.143767	0.0597383	0.0265305	2.21242	0	0.0915339	0.108265	0	0.0480138	0.0816198	0	0	0	0	0	0
NM_178785	Rasal3	chr17	32527606	32540526	-	5.79924	0.141207	0.257707	0.150217	0.131342	0.128603	0.629325	0.00765884	0.00765884	0.0485457	0	0.130117	0.225141	0.613848	0.911294	0.0293846	24.105	chr17	32539989	32542625	+	4.56237	0.237178	0.114978	0.255315	0.117199	0.250374	0.748742	9.24673	0.0911213	0.485162	0.157093	0.123845	0.0892873	0.500407	0.500407	0	10.0557
NM_147776	Vwa1	chr4	155142604	155148670	-	0.139979	2.05325	1.16205	1.92895	12.0197	0.0829658	0.481622	0.199284	0.199284	0.298567	2.0692	0.615575	0.754466	0.0558477	8.34067	0.0347543	0.370254	chr4	155147803	155150099	+	0.149635	1.86398	0.458168	0.474783	0.492964	0.0739038	0.321763	0.138392	0.435725	0.214811	0.417327	0	0.711592	0.487433	0.487433	0	0
NM_201371	Prmt8	chr6	127639029	127718747	-	0.554747	21.6565	22.381	0.0628652	0.0801594	0.15983	3.48837	0.0448728	0.0448728	0.20858	11.1528	0.203293	0.0732828	0	0.136904	0	0	chr6	127719452	127726461	+	0	1.98471	1.81108	0	0	0.00608609	0.250523	0	0	0.00505428	0.567064	0	0	0	0	0	0.0814841
NM_001033126	Cd27	chr6	125182640	125187045	-	0.529709	0.0937468	0.0902604	0.119943	0.368436	0.131099	0.933364	0.0866344	0.0866344	0.98372	0	8.90E-07	1.25E-06	1.57E-06	0.937702	9.15E-07	55.1681	chr6	125183760	125197492	+	1.39536	0.561668	0.365369	0.347268	0.967836	0.445955	1.42277	2.45782	0.509035	1.41125	0.257549	0.391042	0.444573	0.627962	0.627962	0.356637	7.96101
NM_001039677	Slc30a2	chr4	133898961	133910399	+	0.370151	0.0371118	0.809586	0.179774	13.3136	0.0130589	0.361809	0	0	1.03027	0.036871	0.145338	0.209565	0	10.5861	9.22299	0.174835	chr4	133897501	133898783	-	0	0	0	0	1.03211	0	0	0.0474588	0	0.0420945	0	0	0	2.18823	2.18823	0.254797	0
NM_001128609	Dedd	chr1	173259276	173272632	+	9.19E-05	5.82488	4.69048	1.70215	2.61148	2.48346	1.96639	5.85327	5.85327	5.21076	6.81884	4.77808	0.000297821	4.8284	6.60E-05	3.52335	0.0012353	chr1	173250584	173259080	-	1.13625	1.62202	0.930813	0.590075	0.983225	0.920835	1.08693	0.877479	0.467594	1.14934	1.09228	1.34624	1.53894	1.11732	1.11732	1.15036	1.31312
NM_009897	Ckmt1	chr2	121184377	121189473	+	0.47431	51.9907	50.8916	1.88123	16.428	0.0292828	4.40426	0.0383659	0.0383659	6.05526	3.55517	0.0651803	0.0939844	0	453.797	0.515194	1.17607	chr2	121183576	121183809	-	0	7.50126	3.91614	0	0	0	0	0	0	0	0	0	0	0	0	0	0
NM_011950	Mapk13	chr17	28906262	28915649	+	21.0769	0.973142	0.235877	0.0314267	4.01523	0.0684856	4.30995	5.06968	5.06968	14.304	0.290048	0.228662	2.63769	0.829809	81.634	6.19672	2.75049	chr17	28905063	28905984	-	1.43885	0.0560943	0.0543861	0	0	0	0.124999	0.0739239	0.362054	0	0	0.175742	0	4.54463	4.54463	0.396883	1.0568
NM_133722	Fam108c	chr7	91257866	91300403	-	6.66521	4.93292	7.21528	3.51568	27.8216	10.3349	11.8769	9.22754	9.22754	17.4141	20.7866	17.9861	8.90094	10.3144	29.6439	3.91141	5.60932	chr7	91301713	91302370	+	0.853429	0.374285	0.29031	0	0.739794	2.73942	0.33362	0.0986504	0.207067	0.349999	0.594971	0	0	1.01079	1.01079	0.264817	0
NM_011305	Rxra	chr2	27532721	27618839	+	1.67279	1.73823	2.4423	5.87482	11.1182	24.113	6.97855	8.03474	8.03474	2.96444	3.08021	6.42787	9.37143	4.60053	10.11	17.0767	1.71836	chr2	27531837	27532333	-	0	0	0	0	0	1.64921	0.108793	0	0.0900323	0	0	0	0	0.164809	0.164809	0.345427	0
NM_053263	Hnrnpa3	chr2	75497316	75507464	+	55.2226	63.5631	35.8987	19.3436	39.127	21.4103	33.4335	64.0059	64.0059	159.893	32.4737	22.7382	37.1543	28.5322	64.706	13.7494	29.0931	chr2	75481142	75496981	-	0.237019	0.181752	0.221018	0.290492	0.477976	0.602693	0.686464	0.511522	0.059649	1.91564	0.146907	0.250933	0.180912	0.369169	0.369169	0.435915	0.580522
NM_173866	Gpt2	chr8	88016516	88051457	+	0.581644	6.8376	7.3055	3.46052	5.8245	40.1121	1.34554	11.4017	11.4017	7.82342	4.66401	1.09242	5.14812	3.91601	1.34932	2.34669	1.6026	chr8	88014567	88016089	-	0	1.65395	2.71375	0.287607	0.220036	2.23842	0.0354387	0	0.0586549	0.0371785	0.505605	0	0	0	0	0	0
NM_001159589	Sirt1	chr10	62781753	62801783	-	0.00819845	2.09E-05	2.53E-06	3.95E-06	0.164456	9.53E-06	2.72E-05	1.11E-06	1.11E-06	1.61E-05	7.90E-06	2.96E-06	3.39E-06	4.22E-06	1.72E-06	0.362855	8.93E-06	chr10	62802798	62803139	+	0.580891	0.611214	2.56794	0.263181	0.201349	0	0	0.805489	0.751429	0.714442	0	0	0	0	0	2.16225	0
NM_021356	Gab1	chr8	83288333	83404378	-	1.99595	4.45042	2.71033	4.59591	2.98321	1.29992	6.49869	5.09797	5.09797	38.0446	6.42909	16.6423	11.3404	4.93305	3.9651	17.564	0.934437	chr8	83404612	83406572	+	0.384256	0.741598	0.0871532	1.91594	2.57626	0.600982	2.62908	0.325772	0.227931	0.0788042	0.267922	0.352031	0.304559	0.455171	0.455171	0	0
NM_054094	Acsm1	chr7	126761342	126806029	+	0.538116	0	0.0152566	0.711441	46.7471	76.456	2.01625	0	0	0	0	0	0	0.447269	0	0	0.296517	chr7	126746658	126763280	-	0.0675329	0	0.00883731	0.00235486	11.7428	0.608111	0.0101557	0.00240241	0	0.00426172	0.0144892	0.00571133	0.0164705	0.00307694	0.00307694	0	0.0343538
NM_007993	Fbn1	chr2	125126330	125332174	-	1.00094	0.223251	0.845608	4.14894	1.03257	0.255574	5.06112	163.151	163.151	0.612378	1.54966	15.2385	9.41298	0.727633	1.83888	2.14821	0.504854	chr2	125333042	125333277	+	0	0	0	0	0	0	0	0	5.1816	0	0	1.76061	0	0	0	0	0
NM_001164533	Dap3	chr3	88724725	88754204	-	0.383849	0.0782902	1.32E-06	0.0734177	2.74E-07	1.29E-06	9.64E-07	0.0783362	0.0783362	0.107328	1.10817	1.25005	6.46E-06	4.75E-06	0.516925	0.986093	1.84334	chr3	88754573	88756779	+	0.917553	1.13927	1.22464	0.895801	0.881152	1.35953	1.6281	1.66459	1.30167	1.18694	0.590547	1.31909	1.45449	0.752457	0.752457	1.05139	2.80004
NM_001081403	Klhl14	chr18	21708878	21810869	-	0.538887	0.0378208	0.344689	0	0.500857	0	0.0421396	0.00697456	0.00697456	0.0972584	0.811628	0.0473966	0.136684	0	0.0383019	0	0.142541	chr18	21810837	21814603	+	3.15761	0.0181648	0.140893	0.0117323	0.987349	0.0127836	0.060717	3.84212	0	0.0955468	0.0721876	0.0569097	0.164118	0.0153299	0.0153299	0	0
NM_028419	Glrx5	chr12	106270899	106279120	+	370.36	15.2141	11.793	42.7864	59.4382	38.7016	15.6271	20.4944	20.4944	17.8763	37.4736	35.3767	17.0034	202.032	18.7915	27.4717	10.4509	chr12	106268659	106270478	-	5.28176	1.54907	1.5019	0.821853	1.17552	1.82993	3.20535	2.5518	1.14776	1.13168	1.97874	0.866641	1.87443	0.747036	0.747036	1.07644	4.69095
NM_001037846	Cnot2	chr10	115922217	116018567	-	5.43455	8.97098	5.73435	1.19219	2.32213	3.82403	5.06905	8.76447	8.76447	15.5936	0.00106981	0.283038	11.0638	4.29933	7.37642	1.55951	1.38873	chr10	116019179	116020701	+	0.995994	4.43424	1.37659	0.620767	1.01461	0.522667	1.0952	1.43933	0.584086	1.3277	4.07994	1.1634	2.6643	1.10607	1.10607	0.386373	2.46958
NM_001081216	Phip	chr9	82759766	82869096	-	3.61814	6.63085	4.41888	1.76765	1.59356	1.06917	3.04015	9.88151	9.88151	14.6937	21.6543	8.88361	16.0923	7.01514	4.11484	3.49244	7.80335	chr9	82869424	82871435	+	0.181396	1.23061	1.04914	0.191856	0.31453	0.0597278	0.165482	0.335537	0.313018	0.223208	1.51774	0.199421	0.383397	0.0358123	0.0358123	0.150119	0
NM_172632	Mapk4	chr18	74088141	74224603	-	0.298372	6.44582	7.90549	0.524103	3.22716	0.0921076	0.145825	0.120678	0.120678	2.82256	2.23652	0.0410042	0.591246	0	1.03827	0.092601	0	chr18	74225119	74226660	+	0	1.74241	0.855939	0	0.459196	0	0	0	0	0.162935	0	0.0727858	0	0	0	0	0
NM_172307	Mbtps2	chrX	153985754	154036647	-	1.91464	5.30596	5.12611	1.25725	1.78101	1.1136	1.88899	7.82202	7.82202	12.5877	8.28473	4.01323	5.16268	2.07036	2.73442	3.06549	2.01159	chrX	154036856	154038314	+	0.453725	2.19708	0.58657	0.20566	0.157342	0.224089	0.603123	0.125888	0.0587196	1.11659	1.01233	0.798075	0.863067	0.483702	0.483702	0.675868	1.19992
NM_025671	Ogfod2	chr5	124562347	124565485	+	7.51455	4.1161	3.09699	2.93544	9.34332	5.25034	4.1084	2.82668	2.82668	1.30305	3.23744	1.34329	1.64638	2.43739	2.96713	3.33696	3.63561	chr5	124560941	124561897	-	0.326639	1.45177	1.77797	0.345458	0.604105	0.268867	1.10674	0.654522	2.60677	1.11642	3.18835	2.15448	4.48729	0.77381	0.77381	1.757	1.43965
NM_178765	Sybu	chr15	44503403	44584004	-	5.19E-06	12.517	7.86896	0.548619	1.74E-06	0.04167	0.593909	1.66E-06	1.66E-06	2.13E-06	5.62791	5.46E-06	8.23E-06	1.02E-05	0.349868	0.104733	3.34E-05	chr15	44584952	44585406	+	0.973246	0.910482	1.10344	0	0.112476	0.961138	0	1.64983	0.209878	0.133032	0	0	0	0	0	0	0
NM_025948	Lsm14a	chr7	35129739	35174559	-	11.4842	13.8644	9.02436	6.43324	7.58071	3.40011	13.3556	25.7997	25.7997	33.1212	29.2551	20.0146	23.584	21.2171	17.8553	22.7618	20.4952	chr7	35173670	35182482	+	0.342572	0.145259	0.155405	0.0841148	0.113855	0.169204	0.351598	2.46219	0.263255	0.0702589	0.0199058	0.0784643	0.248906	0.211361	0.211361	0.194918	1.98222
NM_212441	Acsm3	chr7	126904437	126928403	+	2.07E-05	7.47E-06	7.21E-06	9.41E-06	21.5173	3.13554	0.00029164	6.85E-06	6.85E-06	7.80E-12	2.88E-05	2.34E-05	3.37E-05	0.000137853	6.85E-06	2.59E-05	0.444341	chr7	126898980	126904209	-	0	0	0.00728229	0	2.92465	0.570882	0.00836871	0	0	0.0351183	0.0298491	0	0	0.139454	0.139454	0.0265713	0.14154
NM_176979	Topbp1	chr9	103207657	103252757	+	9.08212	1.93459	2.07521	0.903905	0.877501	0.711778	2.39136	14.3788	14.3788	33.5831	11.1934	12.7484	13.2287	19.9562	5.62749	4.97169	12.5215	chr9	103205049	103207339	-	0.645901	0.356152	0.251131	0.125472	0.511965	0.501289	0.505045	0.256012	0.179122	2.04367	0.386008	0.40575	1.02385	0.327893	0.327893	0.458158	1.22011
NM_175511	Fam78a	chr2	31922405	31939225	-	3.88712	0.54562	0.573088	1.81098	0.232165	0.191992	0.658585	0.00698738	0.00698738	0.460612	0.27104	10.2327	0.787375	5.64339	3.44071	1.76936	24.8478	chr2	31940049	31940822	+	1.95205	0	0.0603681	0	0.0615343	0	0.138749	1.88726	0.057411	0.0727801	0	0.195072	0.281277	0	0	0	0
NM_026002	Mtdh	chr15	34012474	34072140	+	8.01733	10.3158	9.62348	5.47818	8.32484	9.55517	7.17552	25.6809	25.6809	30.9551	26.0551	17.0306	22.6071	14.7668	14.5961	15.0907	10.6346	chr15	34009423	34012021	-	0.902538	1.02464	0.614121	0.288783	0.257758	0.550654	0.830283	0.81019	0.154598	0.740388	0.222106	0.700397	0.252478	0.880447	0.880447	0.197716	0.351045
NM_177730	Impad1	chr4	4691501	4720453	-	1.28353	12.2264	12.0123	1.75391	3.25139	1.46087	2.95288	25.3215	25.3215	22.158	17.6661	15.7474	19.2267	8.60914	12.2409	7.11254	7.13463	chr4	4721814	4722500	+	0	0.341521	1.52315	0.352931	0.135007	0	0.380519	0	0.3149	0	0	0.213995	0.617125	0.345865	0.345865	0	0
NM_021358	Htr6	chr4	138617324	138630704	-	0.14177	0.0746206	0.892294	0.0321307	0	0	0	0	0	0.0581489	0	0	0.112366	0	0.0419832	0.0879935	0	chr4	138631671	138635260	+	0.0313572	0.165055	2.37908	0	0	0	0	0	0	0.0257241	0	0	0.0497087	0.0742907	0.0742907	0.0389269	0
NM_009153	Sema3b	chr9	107500446	107507733	-	0.0847014	0.386426	0.0649933	2.0136	4.40841	1.30E-05	3.12704	0.336047	0.336047	1.00751	0.23625	1.29168	0.492362	0	5.32437	1.96516	0.186671	chr9	107509137	107516439	+	0	0.0203106	0.00984605	0.400107	0.662393	0.0214406	2.03103	0.0468412	0.0234094	0.0356114	0	0.270439	0.0229382	0.119986	0.119986	0.107778	0
NM_001163709	Bri3	chr5	145005306	145025442	+	12.3363	10.3536	9.41596	46.4721	67.0192	38.647	29.4171	18.9225	18.9225	17.4886	26.9026	17.4381	3.42756	1.23679	20.6495	9.1147	2.05583	chr5	145004553	145006200	-	0.0703998	0.098813	0.311363	0.638215	0.341791	0.417243	1.92669	0.292997	0.660554	0.259879	0.392687	0.309578	0.892771	0.166783	0.166783	0.436956	0.465475
NM_028030	Rbpms2	chr9	65478389	65508325	+	16.5513	1.15172	0.382851	10.0955	35.0734	9.37904	1.72321	8.48044	8.48044	47.9838	1.3731	24.5881	2.08115	4.02189	1.8051	1.45514	0.310035	chr9	65476342	65477772	-	1.15143	0.0505012	0	0.130471	1.84664	2.63001	0	0.665531	0.0465648	0.413213	0	0.158219	0	0	0	0.178655	0
NM_001168508	Mapk14	chr17	28828287	28885350	+	5.03366	3.34938	3.86993	1.10701	1.61452	0.985298	1.52697	1.69555	1.69555	2.44108	1.84342	4.27786	2.13273	1.53295	1.51055	1.43823	3.36E-06	chr17	28826838	28827697	-	0.509308	1.66786	1.2128	0.307783	0.117736	0	0.530947	0.0784997	0.219694	0.557013	0.710159	0.18662	1.34545	0.201081	0.201081	1.89652	0
NM_008072	Gabrd	chr4	154759088	154772178	-	0.0980793	32.1968	7.09083	0.0666874	0.119046	0.024221	0.11504	0	0	0	0	0.0539133	0	0	0.145227	0.7914	0	chr4	154771133	154772902	+	0	4.37607	0.265175	0	0	0	0	0	0	0	0	0	0	0	0	0	0
NM_145972	BC027231	chr16	44724414	44737397	+	2.96397	2.80609	1.61768	1.00767	1.73458	1.61645	2.06423	5.23467	5.23467	9.46012	4.47784	3.29253	4.69861	3.38747	2.96248	2.52964	1.83746	chr16	44719209	44724305	-	0.344	1.83203	1.14974	0.449461	0.561411	0.499731	0.862381	0.917076	0.405939	1.25333	1.29809	0.867629	1.05858	0.455444	0.455444	0.452167	1.0705
NM_008829	Pgr	chr9	8899833	8968611	+	0.110715	1.26916	3.75014	0	0.0810591	0.0425326	0.26935	0.0796079	0.0796079	0.227068	0.308799	0	0.487536	0	0.0510043	2.87106	0.3254	chr9	8897908	8899674	-	0	0.595938	2.27264	0	0	0	0	0	0.0366324	0	0.157886	0	0	0	0	0.140547	0
NM_001080381	Fam65b	chr13	24730517	24797870	+	4.94E-07	1.58E-06	0.0016963	5.94E-07	1.57E-07	7.56E-08	1.30E-07	1.12E-06	1.12E-06	1.19E-06	3.71E-05	3.19E-06	4.88E-06	1.02E-06	1.83E-06	3.63E-06	9.58E-07	chr13	24728751	24730431	-	1.83487	0.1756	0.699925	0.0504074	0.0385646	0.0274621	0.565215	3.13695	0.125932	0.0228063	0.542765	0.24451	0	0.0987963	0.0987963	0.0690231	1.10295
NM_025901	Polr3k	chr2	181599065	181605531	+	6.62482	11.9421	8.04831	2.60535	4.18582	3.48127	4.51806	8.44688	8.44688	6.30328	19.5318	8.41407	12.1324	9.71552	6.43224	2.29072	4.60077	chr2	181597798	181598923	-	0.177957	0.81177	1.63464	0.403314	0.37027	0.263672	0.591382	0.411458	2.59095	1.24083	10.6707	2.2498	2.11567	0.948573	0.948573	1.54633	2.35314
NM_019654	Socs5	chr17	87507019	87536925	+	0.824139	9.06172	10.9488	1.60107	1.44267	0.494286	3.47546	18.0631	18.0631	2.84926	4.26886	3.86157	4.04384	1.48747	1.02276	2.31415	1.03807	chr17	87504991	87506365	-	0.169873	0.208626	0.982467	0.115498	0.235634	0.0838984	0.166035	0.196384	0.961822	0.209024	0.236883	0.280123	0.134638	0.0503047	0.0503047	0.316304	0
NM_001081347	Rhobtb1	chr10	68675405	68754532	+	0.718748	0.413361	0.489079	11.1228	5.13066	5.98576	2.71654	1.69252	1.69252	0.769802	3.03485	6.14599	5.064	1.67278	1.09976	1.21447	0.132026	chr10	68672377	68674680	-	0.428932	0.236521	0.979813	0.638833	0.934991	1.39216	0.982245	0.311699	0.43617	0.125667	0.769045	1.54939	0.971343	0.108877	0.108877	0.304264	0.40516
NM_011603	Tbpl1	chr10	22423683	22451253	-	4.89256	13.2706	9.92464	2.24567	2.65714	1.38303	3.95816	8.51255	8.51255	9.80692	24.4165	7.34097	10.0485	6.07692	4.82972	7.48699	9.7668	chr10	22451842	22452649	+	0.678123	0.571052	0.738216	2.95066	0.470298	0.133961	0.636261	0.250854	0.307149	0.667498	1.32381	0.894545	0.644929	0.321287	0.321287	0.168348	0
NM_008058	Fzd8	chr18	9212854	9216199	+	0.444752	0.47739	0.649773	0.770844	1.38816	1.40848	1.85143	4.27482	4.27482	0.568748	4.45105	4.02675	4.81088	0.521893	0.263425	0.876895	0.173	chr18	9211209	9211553	-	0	0.399315	3.29081	0	0	0	0	0	0.184095	0	5.55413	0	0	0	0	0	0
NM_001204915	Reep3	chr10	66471937	66559736	-	7.27E-05	0.653001	2.27E-05	2.81E-05	0.539889	0.91052	1.20539	0.572721	0.572721	1.65344	5.84E-05	2.31E-05	9.21E-05	0.00014541	2.43465	1.00879	0.00048022	chr10	66559991	66719238	+	0.400583	1.83365	0.647388	0.502036	0.624141	1.11441	1.27258	0.64158	0.361209	2.76194	0.63669	0.825772	1.04127	1.22298	1.22298	0.749602	1.1882
NM_007717	Cmah	chr13	24506992	24569154	+	6.75942	3.55078	2.90692	1.21296	3.5402	8.35545	4.67608	1.98583	1.98583	132.316	0.36181	7.45E-06	0.411286	1.15512	7.90232	0.388717	2.71772	chr13	24496662	24506823	-	0.591118	0.00377154	0.00365668	0.00974388	0.00372732	0.021234	0.163886	2.31617	0	0	0.0299765	0	0	0.241903	0.241903	0.0266847	0.284294
NM_026984	Mll5	chr5	22940247	23010047	+	6.30719	17.997	11.0389	5.80799	7.06748	4.83702	11.2864	10.6076	10.6076	7.29271	33.6387	13.2148	17.9827	7.83766	9.7365	5.57211	13.2606	chr5	22905149	22940137	-	1.15825	2.45998	2.20287	1.40268	1.87399	1.81202	3.31408	1.96665	1.45362	2.29301	2.85206	2.80789	3.48407	2.30929	2.30929	2.96	4.39066
NM_007485	Rhod	chr19	4425457	4439424	-	0.361909	1.19374	0.0492505	0.820229	4.66877	5.32661	1.86773	7.23646	7.23646	4.27512	1.21123	4.53569	4.24531	2.02139	14.6186	1.52747	0	chr19	4439579	4445921	+	0.0397856	0.502611	0.175971	0.0991917	0.407033	0.275113	0.241113	0.0367981	1.03629	3.85137	0.0832249	0.262444	0.252281	0.765863	0.765863	0.246952	0.394641
NM_178726	Ppm1l	chr3	69120840	69359318	+	0.679617	12.4937	9.68909	2.08693	1.56621	0.595553	1.6629	3.11405	3.11405	1.15104	6.32861	3.03691	4.65699	3.28003	0.740147	0.925331	0.869834	chr3	69118883	69120028	-	2.2429	1.2592	0.686732	0.203324	1.16666	0.498473	0.789184	1.24458	0.326546	0.275976	2.81482	1.10954	0.355527	0.996267	0.996267	0.139206	0
NM_028140	Mfsd8	chr3	40622094	40650776	-	1.44351	2.20855	2.76993	1.32177	1.05128	0.983905	1.93022	2.01772	2.01772	1.38551	3.62348	1.01568	1.55606	2.1309	3.89874	1.64863	1.71818	chr3	40651577	40652108	+	0.497707	4.19079	3.04737	1.8045	3.27881	0.737325	0.972778	1.03553	0.402514	0.102054	3.46966	0.820601	0	1.91574	1.91574	0.926593	0
NM_027310	Meaf6	chr4	124762391	124787133	+	10.8538	13.3081	15.2262	3.31658	4.8633	2.52964	5.29222	6.54968	6.54968	7.50276	31.9703	8.98228	11.9851	8.75728	4.33356	2.72484	6.44982	chr4	124759212	124761808	-	0.402425	0.305958	0.45637	0.182412	0.209334	0.165631	0.393341	0.744382	0.108504	2.09077	0.46765	0.442411	0.744239	0.715038	0.715038	0.333036	0.886938
NM_016794	Vamp8	chr6	72335215	72340661	-	249.934	12.394	3.68634	34.8905	227.503	72.3503	218.032	35.3764	35.3764	10.2161	7.84927	43.0068	24.9833	126.316	97.596	59.2174	39.0727	chr6	72342076	72342443	+	4.4344	0.345649	0	0.446496	0	0.243253	0.577678	0	0.318706	0	0	0	1.56146	0.291705	0.291705	3.66834	0
NM_009599	Ache	chr5	137729505	137735691	+	40.1464	8.40601	7.9099	0.470476	0.993439	0.143538	0.178553	0.0805975	0.0805975	0.153261	0.926333	2.41906	1.77695	9.77254	0.688511	0.154614	6.31404	chr5	137722084	137730207	-	1.40258	0.670215	2.00018	0.0473462	0.0362227	0.0147397	0.0233359	0.0276014	0	0.0183611	0.166467	0.0656177	0.0709613	0	0	0.0185233	0.197342
NM_021452	Kcnmb4	chr10	115854924	115910579	-	0	20.2604	16.265	0.0464036	0.0355015	0	1.60099	0.960557	0.960557	0.377907	5.85309	1.35054	7.3026	0.204211	0.303164	0	4.06104	chr10	115911410	115912417	+	0	2.64938	3.05798	0	0	0	0.0702838	0.332523	0.0581637	0.221203	3.50959	0.592889	0.284965	0.106472	0.106472	0	0
NM_008167	Grid2	chr6	63206851	64616273	+	0	22.9002	1.95353	0	0	0	0.0113958	0.405518	0.405518	0.0119553	0.853567	0.384523	0.277225	0	0	0	0	chr6	63203131	63205976	-	0	1.87311	0.391153	0	0	0	0	0	0.0265709	0	0.11452	0.0451415	0	0	0	0	0
NM_001013022	Odf3b	chr15	89207880	89209685	-	0.58862	1.41136	0.166876	0.355737	0.10206	1.69581	14.5747	0	0	0.523086	0.136801	0.107848	0	0.195689	5.46162	0.121778	0	chr15	89210057	89214322	+	0.0314652	1.34706	0.0535263	0.0285261	0.0109121	0.170952	0.0738141	0	0	0.103251	0.0438795	0	0	0.782738	0.782738	0	0.416132
NM_001177370	Nfkb2	chr19	46380420	46386580	+	7.22E-05	0.23623	1.90E-06	2.57E-05	2.41E-05	6.05E-06	0.171934	3.75E-06	3.75E-06	2.18E-06	5.12E-06	0.595028	0.973748	0.791771	0.294852	2.12E-20	1.84E-05	chr19	46378039	46380065	-	2.98726	0.0786169	0.254076	0.473921	1.68339	0.737697	1.43071	3.86793	0.579912	0.704525	0.312427	0.985218	0.7103	1.45964	1.45964	0.370824	2.4689
NM_001018042	Sp3	chr2	72774490	72818503	-	8.32953	5.52242	5.47682	2.84923	1.39933	2.23212	3.51368	10.1898	10.1898	18.5325	5.06431	7.77809	8.61154	2.59905	4.46492	7.96472	6.02673	chr2	72819041	72823888	+	2.33023	0.974443	0.660677	0.448925	0.370392	0.297328	1.22238	1.32009	0.578049	1.7842	2.1935	1.62252	2.18562	0.839618	0.839618	1.68745	3.4671
NM_026444	Cs	chr10	127774888	127799535	+	24.2114	45.2282	41.8582	151.292	50.1725	17.2337	13.9361	58.2117	58.2117	57.6076	46.7365	99.654	25.7197	46.2987	174.421	26.0512	20.5044	chr10	127774054	127774612	-	0.920255	0.726455	0.391296	0.312803	1.43588	0.227222	0.719475	0.531866	0.372128	0.188699	0.641548	0.758654	0.364638	0.54496	0.54496	0.571097	0
NM_001164663	9830001H06Rik	chr2	156836178	156905001	-	1.43948	23.1479	3.15336	2.31245	0.972163	0.458404	6.54159	8.04266	8.04266	2.96264	13.8057	6.3859	9.46816	1.6877	0.774082	7.65749	0.751525	chr2	156905343	156921121	+	0.0124506	3.21569	0.0635414	0.0338634	0.0820405	0.0491971	0.102229	0.0403052	0.1128	0.0561776	0.173632	0.136884	0.0592126	0.0294982	0.0294982	0.26276	0
NM_001199284	Slc43a2	chr11	75345196	75391074	+	2.15603	0.00024328	1.2716	1.32824	1.01757	0.000199105	1.91755	0.000134701	0.000134701	3.21E-06	0.000559811	5.99E-05	0.000341063	6.21E-06	6.61565	1.50228	0.00910764	chr11	75342165	75344739	-	0.639902	1.55863	1.37029	0.221813	1.37066	0.204506	0.897739	1.81034	0	0.138956	0.104984	0	0.0596701	1.13702	1.13702	0.186911	3.48463
NM_001164729	Tomm6	chr17	47823594	47825335	-	2.78679	1.35894	3.15902	0.482111	1.56774	0.5363	2.51452	2.96576	2.96576	2.01854	4.48411	6.52663	7.78402	3.63769	1.11262	1.06E-05	5.22E-05	chr17	47826367	47827642	+	0.163948	1.86969	1.28287	0.185784	0.19899	0.364377	0.128196	0.113722	0.185656	0.403469	0.114311	0.360472	0.51977	0.145652	0.145652	0.203516	0.541987
NM_001162532	Fam174b	chr7	80885193	80921805	+	1.56127	6.44618	3.91041	30.4016	2.05057	0.902388	23.3781	1.12856	1.12856	1.00828	3.84493	7.12145	4.42336	1.52411	3.42346	1.3196	0.878635	chr7	80878897	80885168	-	0	0.625856	2.0812	0.177293	0.0325536	0.0077272	0.966464	0.00723495	0.00506204	0.0449202	0.545434	0	0.198406	0.083397	0.083397	0	0
NM_008391	Irf2	chr8	47825099	47932812	+	7.28043	5.95694	5.66517	4.77055	4.98716	12.5322	11.4424	5.48096	5.48096	2.76451	3.267	4.1209	4.17082	3.45108	17.1631	11.3197	12.6313	chr8	47814424	47824810	-	1.34578	0.0855275	0.0757122	0.365069	0.249899	0.748458	1.40869	2.65119	0.222868	0.178212	0.118223	0.326206	0.268778	0.784561	0.784561	0.526201	0.981059
NM_030732	Tbl1xr1	chr3	21975574	22115516	+	5.75058	9.11009	10.3442	3.19023	4.71943	3.00954	5.30855	10.0659	10.0659	9.13293	6.87599	5.02132	11.2225	4.88688	9.89244	4.79364	11.9439	chr3	21973331	21975119	-	3.07578	0.814214	2.53348	6.60415	1.57191	0.906154	1.58231	2.47042	0.838045	0.575463	1.12874	1.30512	1.11201	1.75781	1.75781	0.535887	1.784
NM_011118	Prl2c3	chr13	12883088	12892346	-	0.505806	2.10691	0	9.26E-05	7.09E-05	0	1.41E-05	0.50503	0.50503	0.948908	0	0.00022449	3.90E-06	0.000401299	0	1157.36	0	chr13	12891136	12892467	+	0	0.0427913	0	0.276381	0.169158	0.180688	0.381421	0.0563925	1.38096	0.0500184	0.510164	0.67032	0	0.144452	0.144452	2.57346	0
NM_008326	Irgm1	chr11	48678751	48684848	-	9.13828	2.53686	2.05888	4.03185	6.23963	6.21859	4.81148	14.4027	14.4027	10.7784	0.339829	1.8307	1.22328	6.72459	29.3959	3.22679	11.5481	chr11	48685250	48685551	+	0.789749	0	0.268507	0.715484	0	1.16939	3.08565	0.729933	0.255354	0	0	0	0	0.467439	0.467439	0.979716	0
NM_008085	Gapdhs	chr7	31514906	31524375	-	1.76986	1.06095	0.577041	0.167134	0.281307	0.619174	0.980277	0.548775	0.548775	1.24013	1.13119	0.891783	0.935183	0.588412	0.611472	0.549256	0.975169	chr7	31515817	31541159	+	0.535559	1.88946	1.20718	0.622105	0.782742	0.803028	1.6565	0.995124	0.459527	0.963062	1.58711	1.12504	1.61463	0.484321	0.484321	0.842947	1.83409
NM_001166408	Rai14	chr15	10498733	10644386	-	1.5664	0.663417	1.2918	0.703374	3.62207	2.24629	10.8945	33.5612	33.5612	18.3831	10.1413	4.35515	22.393	3.13087	3.48611	11.2573	1.06115	chr15	10644627	10656220	+	2.27806	0.418741	0.378308	0.327827	1.13177	1.68332	3.53806	0.999162	0.508952	1.105	0.252136	0.198773	0.358268	0.262365	0.262365	0.785567	0.239123
NM_001162903	2010109K11Rik	chr12	33063654	33067808	+	5.70154	1.73789	2.64072	1.32055	1.07525	0.441943	2.20482	2.54503	2.54503	1.34858	4.12065	2.56224	3.10076	9.00773	7.50586	3.07401	3.16485	chr12	33061412	33063250	-	0.279333	1.5683	2.03373	0.430499	0.329357	0.165556	0.808168	0.542533	0.307288	0.297891	1.94766	0.368509	1.15128	0.529418	0.529418	0.346756	0.369398
NM_028023	Cdca4	chr12	114058446	114067600	-	8.56967	0.950324	0.719436	0.756736	0.861988	0.897838	1.91462	11.6193	11.6193	14.2581	11.0712	5.54682	9.58589	12.6548	3.36185	3.31585	10.0578	chr12	114068221	114070100	+	1.1712	1.4295	0.727631	0.184657	0.370843	0.226354	0.219001	0.518062	0.411898	1.25319	1.56224	0.727768	1.29154	0.3016	0.3016	0.568917	1.01012
NM_008521	Ltc4s	chr11	50049974	50051973	-	3.19208	0.447981	0.941066	3.56856	1.91849	0.10509	5.74006	0.137687	0.137687	1.22183	0	0.467837	0.33729	0	1.26022	6.07504	4.21949	chr11	50051019	50069118	+	0.444156	0.202201	0.234844	0.108832	0.285175	0.228274	0.746276	0.288677	0.155367	2.48415	0.0251112	0.0593898	0.01903	0.309293	0.309293	0.521584	0.158769
NM_008002	Fgf10	chr13	119503506	119581380	+	1.67526	0.739802	1.54342	0.383966	0.626681	0.68799	1.74424	4.22072	4.22072	0.826142	0.367501	0.0206944	4.02835	1.08895	0.434811	0	1.36922	chr13	119501377	119502805	-	0	0.164612	0.683997	0.0607544	0	0	0.655034	0	1.60455	0.0549754	0.0934538	0.14735	0.849866	0.119076	0.119076	0	0
NM_173011	Idh2	chr7	87239734	87260236	-	9.38117	5.15923	4.94612	245.592	90.4265	9.48356	22.8862	30.1045	30.1045	50.5623	32.2081	287.147	38.7865	23.8571	14.8168	21.5885	18.1374	chr7	87260796	87261062	+	0	0	4.14236	0	0	0	0.432759	0	0	0	0	1.21687	3.50924	0	0	0	7.30567
NM_011614	Tnfsf12	chr11	69499742	69509600	-	2.52112	4.24121	2.1565	7.37	7.41638	2.53173	11.945	6.06341	6.06341	1.28431	0.6149	0.969524	1.36475	1.75919	2.54633	2.94214	1.15671	chr11	69503122	69509108	+	0.197342	0.150043	0.117498	0.0670917	0.0513291	0.129962	1.38242	0.144498	0.0744951	0.431715	0.0917352	0.0904003	0.208559	4.32479	4.32479	0.224569	0
NM_001013012	Zfp787	chr7	6083091	6107573	-	3.39233	4.09835	1.91258	4.41542	6.57124	2.56112	3.4295	2.90082	2.90082	2.36545	4.25761	3.62291	2.15103	1.54676	3.30087	2.88767	1.28178	chr7	6108060	6111175	+	0.74317	0.767867	1.22208	0.393018	1.33159	0.652549	1.01697	0.439141	0.494274	0.389504	0.46061	0.499297	0.392697	1.5406	1.5406	0.512535	1.36504
NM_001033167	Slc22a23	chr13	34271027	34437051	-	4.70526	4.81986	6.15366	0.918508	5.98956	4.48015	6.30074	0.730428	0.730428	3.9772	7.81346	4.88897	2.60852	9.76623	5.53361	8.20471	0.98922	chr13	34437508	34438545	+	1.18005	0.862646	2.77677	0.0891467	0.204608	0.291405	0.768921	0.0454735	0.0318162	0	0.959894	0.432423	0.467638	0	0	0	0
NM_001159965	Ralgps2	chr1	158734297	158869757	-	3.60E-05	0.15991	9.77E-06	1.78E-05	0.00457955	9.47E-15	0.91036	0.340973	0.340973	2.65202	2.60E-12	2.09E-06	1.99E-05	3.00E-06	5.12227	1.12E-05	5.65E-09	chr1	158870113	158872945	+	0.910146	0.217758	0.281502	0.0562584	0.114776	0.122599	0.274974	2.69754	0	0.593916	0.923072	0.22741	0.131162	0.539069	0.539069	0.205426	0.547114
NM_001145920	Runx2	chr17	44740950	44873597	-	2.28844	0.0415139	0.779969	7.07E-68	2.97E-78	1.67E-98	0.494178	2.46449	2.46449	0.0435509	3.41E-60	2.51E-73	0.792694	0.823642	0.151996	9.10E-59	2.06E-69	chr17	44873767	44878240	+	0.816037	0.0440537	0.256273	0	0.0217686	0	0.269963	0.116112	0.588988	0	0.0875357	0.138019	0.497529	0.0371784	0.0371784	0	0
NM_178398	Wipi2	chr5	143105538	143145324	+	8.00598	12.0315	10.654	4.11165	13.4979	6.91182	5.67084	12.5575	12.5575	11.1617	7.08236	6.53433	7.98053	10.2196	6.43642	8.78242	4.83954	chr5	143104501	143104854	-	0	0	0.730184	0.243213	0.558217	2.91507	0	0	0.173604	0.660235	0	0.589875	0.850549	0	0	0.666066	0
NM_009565	Zbtb7b	chr3	89181568	89197125	-	5.96629	4.89072	1.50036	3.12141	8.81622	11.1585	7.04431	8.35518	8.35518	5.59097	0.164433	2.17782	0.672905	1.97581	26.0637	7.14313	3.11885	chr3	89195771	89203174	+	2.36374	1.65894	0.64156	2.79307	1.4737	2.23004	1.42262	1.03171	1.13433	1.28548	0.407414	0.583978	0.336819	2.10792	2.10792	0.296733	1.22938
NM_001040396	2810407C02Rik	chr3	58380580	58397466	+	10.1096	39.1185	33.0231	12.042	32.9786	13.194	14.2913	32.4162	32.4162	33.6785	19.278	18.7676	11.074	27.6256	36.9471	16.1838	14.1511	chr3	58378282	58380436	-	0.886042	0.446942	0.546374	0.0502038	3.0151	0.300863	0.194861	0.204871	0.143341	0.0681426	0.386124	0.182642	0.0877848	0.393589	0.393589	0.0687443	0.366166
NM_011105	Pkdrej	chr15	85645106	85652163	-	0	0.0505258	0.12655	0.244753	0.120672	0.770421	0.0609866	0.0892927	0.0892927	0.0295296	0.0167326	0.158296	0.0380415	0.0957421	0.0781741	0	0	chr15	85652376	85652934	+	0	0.191402	0.27836	0.494493	0.378317	2.82872	0.213259	0	0.0882416	0.111864	0	0	0	0.161531	0.161531	0	0
NM_013635	Sypl	chr12	33638810	33664367	+	0.000748103	3.54902	2.61974	2.78669	9.65872	0.794976	4.18729	6.58859	6.58859	1.20506	5.388	1.08284	0.000978704	7.78E-05	1.02776	3.71E-05	0.000248103	chr12	33627172	33638653	-	0.597202	0.523909	1.13201	0.25137	0.4438	0.0842754	2.01805	0.35508	0.207031	0.174969	0.297434	0.328278	0.270485	0.505308	0.505308	0.529543	1.12827
NM_021511	Rrs1	chr1	9535489	9537536	+	4.36605	3.01727	3.30432	3.25136	5.65478	3.63073	2.24701	7.63991	7.63991	13.6688	5.59154	3.28161	4.80243	7.90965	2.95538	2.59937	2.94591	chr1	9532126	9534312	-	0	0	0.0761997	0.304571	2.29131	0.276553	0.175135	0.051787	0.0362335	1.56174	0.468499	0	0.355043	0.397964	0.397964	0.139017	0
NM_007505	Atp5a1	chr18	78012507	78021607	+	67.8932	139.904	103.857	492.492	352.946	76.5433	44.8091	121.764	121.764	204.699	141.659	375.721	113.183	129.915	291.388	73.6096	71.4893	chr18	78011318	78011539	-	0	0	0.660442	0	7.40519	4.7939	2.27691	0	0.62809	0.796232	0	0	0	1.14975	1.14975	0	12.7976
NM_146201	Zfp553	chr7	134376957	134381374	+	6.20489	4.43757	2.71914	1.46747	2.12845	1.51569	3.40168	3.5243	3.5243	18.0371	9.4054	5.41282	6.52184	2.48901	1.8775	3.47461	6.91269	chr7	134373642	134376630	-	0.862538	0.847482	0.572237	0.273687	0.31408	0.27691	0.792501	0.897472	0.34885	2.58267	3.90921	1.61205	2.3928	0.408696	0.408696	0.481835	4.84791
NM_178390	Fam53a	chr5	33943002	33972284	-	3.47049	2.11517	2.39254	3.66376	3.48394	2.18774	3.23153	6.61919	6.61919	7.02386	3.12032	6.52635	3.83656	2.55058	2.67759	3.34454	6.03896	chr5	33972617	33973534	+	0.473161	0.995819	0.321831	1.92954	0	0.233605	1.10953	0.218723	3.51976	0.388001	0.659572	0	0	0	0	0.587141	0
NM_001170847	Rbm20	chr19	53751796	53941570	+	0.0901136	0.27105	0.350395	12.6165	0.276801	0.114452	0.251668	0.245758	0.245758	0.881839	0.574489	15.9931	0.653047	0.0256809	0.335498	1.34243	0.425653	chr19	53749483	53750829	-	0	0.0581663	0.22558	0.939214	0.0287422	0	0	0	0.0268162	0.101985	0	2.46015	0	0	0	0.102886	0
NM_205769	Crh	chr3	19593401	19595396	-	0	0.0516148	1.32614	0.100011	0	0.0363243	0	0	0	0	0.10256	3.1533	0.116584	0	0	0.0912972	0	chr3	19594495	19596159	+	0	0.0307891	0.149257	0.0795444	0	0	0.0343049	0	0	0	0	5.49829	0.139089	0	0	0	0
NM_001160214	Smek1	chr12	102277619	102321912	-	8.28725	5.24425	3.68089	0.63869	4.47387	6.35062	4.59124	3.56779	3.56779	18.0036	8.75299	4.94826	3.38507	8.32561	5.90802	3.68038	10.0681	chr12	102322001	102326962	+	15.2238	2.72405	2.47969	2.30679	4.17277	4.51577	3.91192	5.80365	1.52099	3.7148	1.92453	1.37498	1.43568	2.32446	2.32446	0.428298	1.42586
NM_011865	Pcbp1	chr6	86474491	86476159	-	29.1496	37.0397	30.7434	20.9122	42.5735	30.2338	19.6155	60.3248	60.3248	109.722	62.3811	55.7112	43.5421	46.8535	44.3238	37.786	22.61	chr6	86476241	86514870	+	4.01284	1.19106	0.881131	0.508851	1.28745	2.20033	1.50678	1.88848	0.860848	2.65755	1.81198	1.20499	1.97569	1.27218	1.27218	0.954634	2.51341
NM_001013806	Ankrd13c	chr3	157610430	157669801	+	3.8575	12.018	15.4523	2.11351	23.0213	2.9656	4.18366	8.32449	8.32449	17.3636	9.58943	8.40809	5.37061	10.5724	12.3775	15.9485	9.09413	chr3	157608205	157609281	-	0.116927	0.205139	0.437562	0	2.35171	0.173242	0.137138	0	0	0.095914	0.163046	0.128539	0	0.276998	0.276998	0.435424	0
NM_008889	Ppp1r14b	chr19	7049538	7051814	+	32.674	7.08002	4.71928	13.9264	14.0735	8.04014	10.264	48.5903	48.5903	40.5795	71.9395	37.0532	19.9899	23.5543	23.2892	15.2272	16.6745	chr19	7047861	7048236	-	0.940979	0.165033	0.160007	0.213184	0.163098	0.69686	1.6549	1.30493	1.21735	1.15743	0	1.03409	0.745533	0.835662	0.835662	1.16765	0
NM_001163470	Trafd1	chr5	121821734	121835624	-	15.4368	2.44912	2.37646	1.97238	2.32992	6.4961	4.89223	4.38151	4.38151	2.61329	4.9034	6.08939	8.08886	4.74037	8.02215	0.00161461	0.00861883	chr5	121836170	121836396	+	0	2.53875	14.1533	0	0	1.78667	0.707164	0	1.17043	0	0	1.98846	0	2.14254	2.14254	0	0
NM_013815	Baz1a	chr12	55993976	56087323	-	10.8589	0.183526	0.262223	0.655067	1.38894	1.59748	2.47532	5.36607	5.36607	11.0027	4.41442	2.98082	3.99264	10.1859	5.92633	1.96483	4.09555	chr12	56088620	56089249	+	1.03982	0.802616	0.212229	1.2253	1.87485	1.33509	1.62594	3.84628	0.538222	0.597018	2.31973	0.457195	0.329618	0.862088	0.862088	0.516248	1.37452
NM_021788	Sap30	chr8	59961499	59966657	-	7.62684	4.91131	1.73932	1.86149	31.8544	1.69714	2.12987	4.33867	4.33867	19.113	27.1145	18.7039	8.63555	5.8514	5.80771	1.87269	2.77066	chr8	59966782	59969480	+	4.09873	1.236	1.19836	1.16117	3.04266	1.39175	1.6776	0.977315	0.870282	5.96285	0.803766	1.1969	0.507599	1.44137	1.44137	0.318001	0.846899
NM_001081092	Taf4a	chr2	179646851	179711351	-	6.43242	4.01515	2.14208	1.9969	2.29161	2.38764	4.51175	2.83813	2.83813	5.22896	5.21913	3.90024	4.41871	4.62724	4.71045	2.49238	6.70269	chr2	179712059	179714953	+	0.97376	0.89087	0.662595	0.961622	1.06133	0.480953	0.747848	0.964959	0.472603	0.185442	1.21245	0.573507	1.21286	0.679741	0.679741	0.690756	0.689895
NM_011408	Slfn2	chr11	82878614	82884180	+	63.7858	0.434232	0.631513	3.51853	3.27708	1.3335	7.82905	2.27492	2.27492	0.945926	0.235317	0.680219	0.0891652	1.90748	11.7935	3.42144	30.8696	chr11	82877929	82878585	-	1.08345	0	0	0	0.125229	0	0.211777	3.00584	0	0	0	0.198497	0	0.320817	0.320817	0.224136	2.38717
NM_198710	Sypl	chr12	33639051	33664367	+	3.78314	1.96795	1.30344	3.42443	7.4102	1.72347	5.35003	6.27547	6.27547	9.10903	0.00100789	8.49418	6.2634	5.20569	23.4111	8.33028	5.79305	chr12	33627172	33638653	-	0.597202	0.523909	1.13201	0.25137	0.4438	0.0842754	2.01805	0.35508	0.207031	0.174969	0.297434	0.328278	0.270485	0.505308	0.505308	0.529543	1.12827
NM_026168	Ergic2	chr6	148127840	148160896	-	5.3985	7.14442	5.57723	3.3346	6.7516	6.41058	3.51154	9.37808	9.37808	11.8196	14.6097	9.23205	11.8099	13.6777	13.8126	13.2894	4.24714	chr6	148160993	148161570	+	3.93221	0.689811	0.445869	0.396032	0.454482	1.51032	1.11017	2.22217	0.706714	1.34386	3.65512	1.92103	2.42372	1.16431	1.16431	0.813434	1.44382
NM_010515	Igf2r	chr17	12875272	12962572	-	1.82869	5.08748	2.94414	7.82381	8.91803	3.15667	6.37237	68.9671	68.9671	16.8658	4.11456	144.974	16.6019	13.5579	7.02928	23.521	5.92189	chr17	12934201	13023099	+	0.322951	2.00889	0.117161	1.97018	0.347813	0.225339	2.9305	0.569521	1.99835	1.46397	0.412398	16.9735	6.65252	1.17423	1.17423	2.92118	3.78897
NM_008143	Gnb2l1	chr11	48613862	48619743	+	325.216	48.0768	44.5653	113.261	157.853	72.8415	154.405	515.819	515.819	626.337	295.254	284.062	244.938	486.273	224.741	163.578	194.302	chr11	48611900	48613575	-	2.41856	0.804009	0.779524	0.346197	1.10359	0.565827	1.07001	1.79537	0.453041	1.64465	0.355019	0.559764	1.10981	0.339265	0.339265	0.395041	0.841658
NM_175649	Tnfrsf26	chr7	150793590	150813750	-	2.48976	0.114412	0.131096	0.161229	0.421444	0.219595	0.718503	0.527468	0.527468	0.911828	0.206671	0.26069	0.0939731	0.354764	0.667113	0.220771	2.74397	chr7	150813989	150814295	+	2.27048	0	0	0.342838	0	0	0.59142	3.49762	0.244716	0	0	0	0	0.447966	0.447966	0	9.98969
NM_001200028	1700027A23Rik	chr3	105799875	105817564	-	0	0.0890933	0.524271	0	0.0378066	0	0.673849	0	0	6.42E-08	6.82E-07	0	0	0	0	0.135333	0	chr3	105813189	105817352	+	0.0508837	0.0267837	0.389521	0.046131	0.0529394	0.0125662	0.984791	0.576517	0	0.041743	0.0709598	0.0279709	0.0403316	0.135622	0.135622	0.157919	1.51415
NM_183261	Nr2f2	chr7	77496836	77511632	-	1.42688	0.678295	1.80369	0.572395	3.45827	0.724717	2.43635	2.10721	2.10721	0.316781	8.90661	1.31825	4.1222	1.62503	0.412001	0.588689	3.43145	chr7	77510011	77510406	+	0.845149	0.59293	2.44321	1.34037	4.68783	1.25184	5.94574	2.73488	1.64014	0.173268	1.76725	0.464408	3.34819	0	0	0.524393	0
NM_173393	Xkr6	chr14	64225367	64439247	+	0.45791	6.08134	1.52197	0.143701	0.122155	0.13918	0.206578	0.250734	0.250734	0.491232	2.25956	0.735773	0.502542	0	0.14604	0.13118	0	chr14	64222536	64225040	-	0.345248	1.30574	0.10441	0.104332	0.0532137	0.530513	0.0599935	0.0532197	0.0620599	0.110143	0.106991	0.0421737	0	0.0681624	0.0681624	0.238105	0
NM_024475	Ublcp1	chr11	44268073	44284050	-	10.6628	15.9952	8.16596	4.54449	8.91299	5.05662	5.97932	12.8516	12.8516	14.3056	14.3363	6.72526	9.62991	10.5928	5.25866	11.0745	3.08992	chr11	44284284	44285624	+	7.57388	0.0435662	0.168958	0.112554	0.215277	0.0613201	0.388328	0.631551	0.0401704	0.152772	0.692536	0	0	0.220602	0.220602	0.462364	0
NM_182636	Vwa5b2	chr16	20589655	20598540	+	0	0.0338358	0.100618	0	0	0	0	3.36E-05	3.36E-05	1.56E-08	0.12017	0	2.68E-08	3.36E-07	0.103456	0	0	chr16	20580231	20589393	-	0	0.963968	1.61387	0	0	0	0	0	0	0.0184717	0.188403	0.0165032	0.0713886	0.017782	0.017782	0	0
NM_001024602	AW555464	chr12	113960385	113984802	+	0.319435	10.2994	15.7198	0.903559	6.71335	2.39189	7.42382	9.73635	9.73635	14.2558	4.33	2.62692	4.73981	1.14702	5.9561	8.2166	1.85891	chr12	113950803	113959959	-	0.0289352	0.280925	0.173923	0.00437216	2.25785	1.71502	0.893759	0.00892091	0.0686581	0.336284	0.0941551	0.254496	0.351671	2.19944	2.19944	0.694471	0.127565
NM_145837	Il17d	chr14	58143666	58162003	+	1.04791	3.11138	2.30361	1.71728	0.167722	0	1.76485	1.35619	1.35619	0.760436	2.69777	0.443085	2.55556	0	0.477419	1.70107	0	chr14	58142828	58143861	-	0.296431	6.69162	10.1183	1.0749	2.33002	0	3.90171	0.137076	0.799226	4.98486	3.85802	0.543125	5.16873	1.98972	1.98972	4.29294	0.653272
NM_001081116	Arhgef17	chr7	108018260	108080675	-	0.736836	4.11702	7.15877	3.81145	1.90518	0.23454	5.46103	10.8002	10.8002	4.59406	1.57561	5.58965	5.49001	0.996271	0.562513	1.41275	0.270706	chr7	108080851	108081103	+	1.29745	0	0.440941	1.76245	2.69675	0	5.06724	0	2.09671	0	0	0	0	0.767628	0.767628	1.60889	0
NM_153484	Tef	chr15	81633103	81657293	+	3.58266	24.2471	21.1394	14.9722	32.8051	14.1723	36.5522	4.19788	4.19788	3.52135	2.35749	5.2422	4.88694	1.70357	5.77817	1.78768	4.13221	chr15	81631263	81632126	-	0	1.46556	1.23758	0.244278	1.86887	0.598875	0.737442	0.124605	0.174364	0.221042	0	0.148114	0.213568	0.239387	0.239387	0	0
NM_009122	Satb1	chr17	51875512	51971972	-	1.07E-08	1.54E-07	0.388387	2.45E-07	8.30E-08	0.0810435	1.99E-07	1.88E-07	1.88E-07	1.63E-07	4.22E-07	4.52E-07	0.394176	1.57E-06	2.29E-06	1.00E-05	21.74	chr17	51972873	52003790	+	0.219806	0.021874	2.01698	0.00594865	0.00568883	0.00324085	0.0756809	1.22286	0.0265382	0.0201855	0.13268	0.00721376	0.478475	0.0446932	0.0446932	0.101819	12.0844
NM_027395	Basp1	chr15	25293032	25343519	-	2.38807	5.21997	146.735	0.992276	0.672883	0.491451	3.63746	74.5949	74.5949	34.4872	403.718	7.6574	54.4179	2.8781	1.91535	86.5264	3.94763	chr15	25344473	25381754	+	1.26958	0.421429	1.48262	0.202201	0.33319	0.372848	0.670788	0.491908	0.210943	0.985208	3.25385	0.113171	0.271971	0.508083	0.508083	0	0.226896
NM_172517	Rbbp5	chr1	134373944	134402242	+	6.06716	9.55971	7.17173	2.45673	3.44306	3.42308	4.43493	7.59635	7.59635	16.5843	9.46424	5.72114	7.18496	7.89335	6.27808	4.31666	6.81889	chr1	134372242	134373619	-	0.759509	0.959368	0.413401	0.413092	0.421387	0.225054	0.593844	0.210717	0.196575	2.24279	0.847238	0.166982	1.68541	0.0899604	0.0899604	0.18855	0
NM_133715	Arhgap27	chr11	103192798	103206016	-	6.93148	1.5621	0.636289	2.23044	4.10865	0.157959	4.12094	0.512115	0.512115	0.86924	0.275904	1.68565	0.627181	0.493336	6.79481	2.80525	7.68619	chr11	103206069	103211641	+	0.879442	0.00551092	0.0213724	0.0213564	0.0326778	0.0310268	0.202627	4.58268	0	0	0	0	0	0.399973	0.399973	0	1.86931
NM_001126490	Ism1	chr2	139503914	139584317	+	1.13987	0.652625	0.796041	0.190363	0.0832223	0	10.227	0.368818	0.368818	0.0738239	0.0836632	0.164891	4.75519	0	0.159902	1.19161	0	chr2	139399322	139503747	-	0.300073	2.59961	3.40738	0.0850146	0.058537	0.185265	0.322643	0.0260194	0.042478	0.153856	0.601549	0.288665	1.24869	0.0111083	0.0111083	0.186257	0
NM_183106	Ttc17	chr2	94140923	94246846	-	1.55556	7.74745	4.26588	2.70162	2.47637	2.04578	2.70395	6.15511	6.15511	2.99814	4.28637	4.38884	4.30802	2.43018	5.49487	5.67697	4.33775	chr2	94246898	94251868	+	0.984816	4.0605	1.08891	1.5345	2.07048	0.547202	1.90111	2.39093	2.48936	1.76723	5.83665	2.16535	3.90281	1.13011	1.13011	0.993296	4.06978
NM_001039154	Cdh8	chr8	101552669	101940357	-	0	2.9219	3.05892	2.28E-07	0	0	0	0.140463	0.140463	2.27E-07	4.64072	0.138676	0.285213	0	0.0540411	0	0	chr8	101940686	101940930	+	0	5.00971	2.42858	0	0	0	0	0	0	0	1.99088	0	0	0	0	0	0
NM_022427	Gpr88	chr3	115952572	115956402	-	0.40519	0.151074	16.336	0.0573975	0.0439125	0.0250163	0.277241	1.04883	1.04883	0.0103876	1.51859	0.0835252	1.16422	0.151556	0.0449986	0	0.167462	chr3	115956501	115957395	+	1.14942	0	2.1995	0	0	0	0.449358	0.132874	0.0929671	0	0.200344	0	0.45548	0	0	0	0
NM_001162973	Lrrc51	chr7	109061503	109082371	-	0.165512	1.18677	0.621167	1.30E-05	2.29218	0.44939	2.75193	0.622602	0.622602	1.83825	1.97623	1.74577	0.0419669	5.98E-07	0.684842	1.56742	3.71E-07	chr7	109082472	109090853	+	1.36537	0.845208	0.381027	0.271214	0.601202	0.280362	0.851749	0.695274	0.277977	1.98221	0.427885	0.725252	0.778234	0.854143	0.854143	0.914153	2.13044
NM_001001985	Nat8l	chr5	34338633	34348565	+	1.20914	19.8286	17.0395	0.318257	0.0541079	0.102748	0.177922	0.0841371	0.0841371	0.239987	2.28457	0.686118	0.0824437	0.0778097	0.0462052	0.0968425	0.601848	chr5	34335038	34338437	-	0.129476	1.40847	2.3347	0	0	0	0.0126557	0	0.0209465	0.026554	0.631956	0.106759	0	0	0	0.120548	0
NM_010329	Pdpn	chr4	142857325	142889410	-	3.8311	3.42534	3.55315	3.73486	3.03938	3.88808	45.6337	46.1017	46.1017	52.416	16.3203	25.3863	68.3847	0.418757	2.17584	13.4206	2.08209	chr4	142889577	142896998	+	0	0	0	0	0.00572498	0	0.0774527	0	0.0480723	2.20066	0.138127	0.18149	0.497216	0.00977765	0.00977765	0.0409864	0
NM_144792	Sgms1	chr19	32197217	32462944	-	1.77765	4.19454	3.4118	1.89736	3.30145	0.968223	2.6055	6.32369	6.32369	4.21205	1.38494	3.91019	1.67151	2.69715	3.38697	3.01728	1.32E-05	chr19	32464161	32465710	+	0.164112	1.41086	1.75872	1.11582	2.67482	0.729481	1.15492	0.45534	0.849561	0.605808	0.9154	2.34541	1.30072	0.826182	0.826182	0.916736	0
NM_011492	Stk11	chr10	79579281	79593215	+	55.808	15.9838	9.24698	23.9572	18.4493	16.4008	20.1881	15.9942	15.9942	16.9719	17.6985	17.202	13.7799	32.0221	13.1461	14.0283	18.393	chr10	79577661	79578135	-	0	0.316478	0.10228	1.49899	0	0.445448	1.17539	0	0.09727	0.12331	0	0	0.476561	0	0	0.373195	0
NM_008957	Ptch1	chr13	63612841	63666828	-	0.441054	13.0432	4.2426	1.04509	1.66864	2.17846	6.62352	2.10172	2.10172	8.34666	5.56364	3.59267	12.5853	2.11963	2.37488	1.29416	3.57947	chr13	63667247	63669050	+	0	1.89329	0.233627	0.355737	0.23814	0.0969033	0.345189	0.0453651	0.095221	0.281661	0.273601	0.323544	4.35421	0.116205	0.116205	0	0
NM_019491	Rala	chr13	17972409	18036051	-	4.44678	16.8362	15.6182	8.35078	13.7169	7.24953	10.0787	17.655	17.655	20.3654	68.1667	17.4967	19.1335	6.00269	20.1594	13.4893	7.51696	chr13	18037004	18037442	+	0	1.70061	1.41327	0.627653	1.68067	1.36779	1.21809	0.960492	0.224008	1.70385	3.37915	0	1.09749	1.64023	1.64023	1.28917	0
NM_023184	Klf15	chr6	90412620	90425203	+	0.393142	3.17302	2.64837	4.75816	10.171	17.5148	7.37812	0.381612	0.381612	1.74158	1.26097	1.55598	0.436253	1.41165	0.558849	0.195217	1.81974	chr6	90410977	90411274	-	0	0.860418	0	0.370486	2.83443	2.82579	1.27823	0	0	0.335245	0	0.898555	0	0	0	0	0
NM_133748	Insig2	chr1	123200930	123224339	-	1.62063	11.0152	6.99658	5.74339	6.80819	14.4734	5.78911	8.19919	8.19919	5.30283	6.88278	6.47892	3.67841	2.20423	11.1477	6.49274	2.13759	chr1	123224510	123225076	+	0	0.710562	0.153094	0.203973	0.156051	0.444501	1.14357	0.832368	0.363987	0.461427	0.627512	0.247352	1.42664	0.266519	0.266519	0.558602	2.97448
NM_008380	Inhba	chr13	16106308	16119044	+	2.85054	0.217448	1.51795	0.196624	0	1.59152	0.121139	60.9717	60.9717	2.23672	0.518489	4.97319	1.66994	0.123614	0.110107	23.8468	0	chr13	16105536	16105756	-	0	4.14645	11.3905	0	0	0	0	0	0	0	0	0	0	0	0	0	0
NM_008482	Lamb1	chr12	31950159	32014504	+	1.10644	3.12685	1.94747	7.06852	9.87428	0.648505	6.20066	59.042	59.042	34.8309	4.95815	37.4174	15.4351	1.61862	4.14178	36.4632	1.75602	chr12	31943462	31949773	-	1.20325	0.363125	0.0736884	0.218173	1.48555	0.190178	0.658636	1.32435	0.467192	0.987102	1.54376	1.74618	1.52596	0.441864	0.441864	0.448118	1.27308
NM_027760	Rassf8	chr6	145756903	145766104	+	0.859431	2.865	1.82747	3.28698	3.22259	4.37742	6.61532	14.8595	14.8595	4.67079	1.12358	9.21216	6.81187	1.0715	0.413583	22.6711	0.71034	chr6	145757114	145757741	-	0	0.270655	0.721635	0	0.0668704	0	0.150781	0	0	0	0	0	0	0	0	0	0
NM_008626	Mrc2	chr11	105153960	105212459	+	1.21943	0.587743	0.564846	2.45083	2.5425	0.195929	5.79032	38.7623	38.7623	1.10885	1.61861	3.95736	7.94206	0.58617	0.313274	1.29495	0.291467	chr11	105152531	105153791	-	1.31684	0.0866385	0.0840001	0.596888	0.428113	0	2.02717	0.190294	2.3433	0.135028	0.459074	0.271436	2.73971	0.0974896	0.0974896	0.20433	0
NM_175472	Zcchc11	chr4	108132031	108232020	+	2.90975	7.36463	4.32821	2.01992	1.33086	2.71469	2.9184	6.47675	6.47675	16.5999	22.7003	11.6525	25.4257	7.71143	3.7966	11.6045	8.18013	chr4	108131240	108131513	-	0	0.721575	0	0	0	1.01563	0.401986	9.03382	0.332665	0	0	0	0	0	0	0	0
NM_026900	Zfp580	chr7	5003134	5005325	+	1.00484	4.07084	5.998	1.90468	1.86901	0.270698	2.21428	4.31509	4.31509	4.53357	13.1205	4.82035	7.67454	0.911091	0.432822	0.22679	1.81187	chr7	5002269	5003154	-	0	2.31915	0.204411	0.108938	0.541735	0.178049	0.187925	0.0555689	0.272157	0.246439	0.167571	0.132106	0	0	0	0	0
NM_001164580	BC030336	chr7	127821134	127878368	+	1.31187	6.6752	6.58652	1.51883	1.98584	1.18209	2.37749	5.28873	5.28873	4.05763	6.23014	3.43031	4.49656	2.75848	1.22854	3.12512	2.81358	chr7	127820787	127821056	-	1.07297	2.25701	4.74127	2.91553	0.743516	0.529463	2.51474	1.98294	1.04054	1.7588	0	1.17853	0	1.26985	1.26985	2.6615	0
NM_145569	Mat2a	chr6	72382793	72389552	-	25.3514	41.652	30.1452	22.1953	86.6575	12.8337	29.3899	58.861	58.861	46.8844	65.197	35.8991	40.8395	50.2569	26.5111	18.7572	31.1448	chr6	72389661	72390657	+	0.413622	4.78947	2.84949	0.749923	1.00404	0.306421	1.37452	0.956334	0.568747	0.339295	5.04678	0.909411	2.13085	0.918636	0.918636	0.513437	0
NM_001044383	Ubtf	chr11	102165874	102178601	-	26.737	11.2544	6.42879	4.68818	9.6118	5.19651	7.3965	11.2879	11.2879	7.27422	7.65753	9.54104	12.6534	14.8292	7.13052	3.65188	14.2293	chr11	102178681	102185045	+	3.48491	1.36763	0.75069	0.719751	0.464836	0.295365	0.894933	0.877328	0.473721	1.67474	0.431353	0.702791	0.653784	0.732821	0.732821	0.307187	0.681804
NM_001081359	Ubr5	chr15	37897083	38008608	-	0.00242838	0.00047611	3.30589	0.000655292	1.31548	0.000629993	2.71281	12.3046	12.3046	21.9781	6.56046	13.4959	7.01098	3.75885	5.26136	0.00301447	0.0160994	chr15	38009179	38012798	+	0.192848	0.293248	0.535829	0.27682	0.334396	0.396876	0.213634	0.297274	0.249591	3.29591	0.403401	0.459368	0.356661	0.32363	0.32363	0.598503	0.63761
NM_013666	St8sia5	chr18	77424586	77494189	+	1.22E-05	18.938	3.9248	5.63E-06	4.19E-06	0	0	0	0	5.09E-06	1.77E-05	1.33E-05	0	0	0	1.57E-05	0	chr18	77422917	77424448	-	0	2.65299	0.432494	0.0606556	0	0	0	0	0	0.027443	0.186604	0.147111	0	0	0	0.083056	0
NM_001130516	Hexim2	chr11	102994653	103001222	+	1.24742	0.382382	0.442914	5.52E-07	0.349425	0.000234581	1.13E-06	1.47E-05	1.47E-05	0.728167	1.91E-06	0.169103	5.73E-06	1.05281	0.000285652	0.833877	0.00309055	chr11	102983232	102994012	-	1.23447	2.75572	1.62855	1.04698	1.41971	0.719885	3.53439	1.76057	0.626211	1.66611	1.11069	1.0595	2.12111	1.33501	1.33501	1.26556	3.1601
NM_011221	Purb	chr11	6374785	6375920	-	2.11263	8.21618	12.7575	1.71569	1.92312	1.52163	2.89086	4.21508	4.21508	4.54917	3.68249	10.7416	3.62792	2.80944	5.2656	2.84102	4.07394	chr11	6376247	6381501	+	0.565262	1.71177	1.79498	0.920543	0.602622	0.982349	0.785814	0.81327	0.426762	0.154574	0.321155	0.667488	0.564201	0.558008	0.558008	0.415836	1.66131
NM_001113214	Odf2	chr2	29745240	29778058	+	2.93E-11	1.34706	2.37992	0.14799	7.97E-11	0.155996	0.0840809	8.97E-09	8.97E-09	4.06044	0.030768	1.55344	2.4566	5.35E-67	8.37E-05	0.554668	3.65E-59	chr2	29742814	29744943	-	0.0507959	2.44197	0.0518453	0	0.0176156	0	0.0397199	0.0469803	0.295834	0.12501	0	0.0558439	0	0.0300855	0.0300855	0	0
NM_026851	Mrpl52	chr14	55045746	55048587	+	66.7929	22.0604	17.2703	58.9406	85.1757	72.1293	48.8536	65.3181	65.3181	52.8537	110.539	93.1544	40.8533	105.155	54.5805	30.538	33.5446	chr14	55045146	55045477	-	0.623052	0.437034	0	0.564545	3.88719	0.307566	0.973878	0.575945	0	4.34218	2.60519	0	2.96144	0.737656	0.737656	2.3191	0
NM_144946	Neto1	chr18	86564344	86671289	+	0	0.398843	15.8378	0.0112002	0.00856884	0.0366116	0.0193212	0.0319787	0.0319787	0.0101349	2.10187	0.0271644	0.0783376	0.197158	0.0585386	0	0	chr18	86562953	86563619	-	0	0.0963399	3.17581	0	0	0	0	0	0	0	0	0	0	0	0	0	0
NM_008495	Lgals1	chr15	78757155	78760895	+	45.3542	5.49749	7.57432	117.61	70.4388	3.12227	35.3008	1243.86	1243.86	66.909	20.6974	181.451	193.668	135.699	12.2907	281.145	29.9822	chr15	78754635	78755926	-	2.19868	0.210388	0.271974	0.271771	0.207921	0.098708	0.234412	2.3105	0.193989	0.0819734	0.278697	0.659138	0.633614	0.118369	0.118369	2.72901	2.64223
NM_011156	Prep	chr10	44787020	44878801	+	4.3461	4.34596	4.49156	4.81408	4.91829	2.85676	8.94343	30.0911	30.0911	27.0618	11.5292	23.9982	11.8108	7.36607	6.36768	17.0782	15.774	chr10	44785168	44786832	-	2.60572	1.57925	0.564112	2.89898	1.43752	0.175486	1.71328	2.3003	1.3412	0.194313	2.97285	1.30204	1.12646	0.561173	0.561173	0.882131	0.78302
NM_180600	Ube2q2	chr9	54997176	55055336	+	3.57351	17.5453	12.4952	4.05645	8.3001	5.91798	4.68468	9.93983	9.93983	18.1313	10.1762	6.37178	9.18757	6.70928	5.44261	15.5825	3.97147	chr9	54996207	54996768	-	1.14075	3.28188	1.62977	0.517002	0.553751	0.225332	0.535118	0.632931	0.590452	0.374259	2.86295	0.501563	0	0.40532	0.40532	1.98221	0
NM_015794	Fbxl17	chr17	63395301	63849929	-	1.25952	4.23761	4.22028	1.33073	1.56197	1.30958	2.14997	1.92352	1.92352	1.26446	3.49248	2.23607	2.32299	0.606154	1.28014	1.00387	1.16675	chr17	63849910	63851653	+	3.14655	7.11142	3.26598	1.76473	2.75573	0.8429	3.27365	2.31828	0.880033	0.787498	5.57785	1.52441	3.12803	1.07397	1.07397	1.05927	2.46846
NM_026006	Sft2d3	chr18	32068748	32071557	-	0.567675	1.83711	1.23394	0.914933	1.24684	0.732112	2.03456	1.22451	1.22451	1.17718	2.94669	1.90698	2.34974	1.25825	1.08341	1.68348	1.04272	chr18	32071681	32075906	+	0.0364408	1.24039	0.843068	0.363405	0.278026	0.413967	0.569908	0.539264	0.412676	0.313891	0.863907	0.600942	1.50195	0.345337	0.345337	0.54285	0.96386
NM_198105	Fam120c	chrX	147778766	147908677	+	0.416516	6.88123	7.39515	1.18751	1.25443	0.584699	1.00712	2.69541	2.69541	0.319218	3.33231	2.25348	2.06775	0.699708	0.856975	0.503467	0.797328	chrX	147777999	147778309	-	0.732161	1.2838	0.99576	0	0.761246	0	0.286079	3.72207	0.236746	0	0	0	0	0.866751	0.866751	0	0
NM_138656	Mvd	chr8	124957496	124967322	-	3.63975	3.72057	3.78673	0.956437	16.3542	6.53943	3.87731	6.02482	6.02482	18.1963	4.92857	4.05945	3.76289	5.36654	5.71745	1.44062	1.04638	chr8	124967556	124969634	+	2.76041	1.04553	1.59507	0.834178	1.869	0.411181	1.21631	2.06677	1.91389	1.02441	3.05513	2.55305	1.87537	1.45329	1.45329	1.19664	2.89727
NM_029661	1700027D21Rik	chr10	76025017	76032945	+	0	0.0511122	0	0	0.303078	0.57553	0.0569487	0	0	0.0298723	0.101561	0	0	0	0.0431353	0	0	chr10	76025535	76026018	-	0	0	0	0	1.41311	0.143755	0	0	0	0	0	0	0	0	0	0	0
NM_008426	Kcnj3	chr2	55289567	55447936	+	0	19.7328	18.5826	4.79518	0	0.0824979	0.108842	0.0180146	0.0180146	0	1.31993	3.30536	0.17652	0	0	0	0	chr2	55288262	55289601	-	0	5.18476	6.66776	4.44185	0	0	0.0299316	0.0354028	0	0	0.533794	0.841642	0	0	0	0	0
NM_027543	Gpr173	chrX	148779189	148802654	-	0	3.52648	2.28559	0.111409	0.0284114	0.0539519	0.0854168	1.40491	1.40491	0.403246	3.31319	1.23093	1.68832	0.217904	0.0485237	0.440708	0	chrX	148803139	148806938	+	0	6.02696	2.70528	0	0.330905	0	0.373065	0.294171	2.26403	0.13046	2.21772	1.74836	2.01679	0	0	0.394837	0
NM_001113569	Stxbp1	chr2	32643127	32702757	-	1.72E-05	61.2201	13.5711	0.254272	0.219196	0.306524	0.620161	0.342006	0.342006	0.951845	3.99993	2.60854	1.00246	3.41E-05	1.04E-05	2.22E-05	0.000116593	chr2	32703023	32705965	+	0	1.74066	1.35696	0.0911563	0.03487	0.0165541	0.0786254	0.0774976	0.140978	0.0137476	0.373917	0.110543	0.106262	0.0397028	0.0397028	0.208035	0
NM_022814	Svep1	chr4	58055668	58219468	-	0.222877	3.11024	0.0985795	0.653339	1.24445	0.0256865	2.89316	19.8535	19.8535	0.0304739	0.155409	1.23335	1.63706	0.192667	0.558851	3.63382	0.0491298	chr4	58220462	58220743	+	0	5.65966	0	0	0	0	0	0	0.920914	0	0	0	1.50396	0	0	1.17776	0
NM_001037726	Creb1	chr1	64579378	64651122	+	0.624351	0.000117734	2.94E-05	5.14E-22	0.242054	4.22E-07	0.315307	0.0890701	0.0890701	0.326393	4.3528	7.76E-16	1.72226	0.485035	0.93973	2.64E-16	0.000137979	chr1	64574608	64578494	-	0.750463	0.221212	0.531081	0.29936	0.395595	0.474451	0.645522	1.55479	0.194256	1.16973	0.293035	0.264019	0.333106	0.586734	0.586734	0.186325	0.992505
NM_016658	Galt	chr4	41702126	41705998	+	4.02517	8.82789	7.60977	7.98248	10.5486	6.84526	4.11322	3.47791	3.47791	4.6341	1.78601	8.19668	3.55293	2.55484	6.55614	0.851724	3.93187	chr4	41700694	41701893	-	0.365398	2.30788	1.36742	1.98749	2.28082	1.71442	1.60714	0.675876	0.413776	0.29974	0.254767	1.20509	0.144803	0.649233	0.649233	0.113395	0
NM_145480	Rfc4	chr16	23114021	23127803	-	14.19	2.27621	0.579308	1.8377	1.51842	0.800949	1.33147	6.11271	6.11271	23.0145	19.1091	13.5494	11.8251	37.3632	4.70637	2.31506	7.50557	chr16	23128709	23129209	+	1.37302	0.4817	0.934061	0.373345	0.380842	0.1356	1.39543	1.14265	0.0888306	1.23872	0.765718	0.60366	0.435213	0.325218	0.325218	0.340816	0
NM_176850	Bptf	chr11	106894395	106993236	-	6.9173	10.3133	6.9365	3.10922	3.75896	2.873	6.67175	9.77597	9.77597	18.7615	14.4649	10.2015	14.7906	5.20563	5.33625	7.44719	14.1234	chr11	106993998	106995295	+	0	0.969511	0.563991	0.0834919	0.447134	0	1.72835	0.085178	0.178788	0.1511	0.513717	0.809986	0.291983	0.436375	0.436375	0.228652	0
NM_133821	Phlpp1	chr1	108068446	108290822	+	0.446006	8.71574	7.52088	2.3882	1.67244	1.63154	4.16341	5.16818	5.16818	3.27014	5.07306	4.03003	1.92226	1.11216	1.42817	2.57808	0.460843	chr1	108066945	108067983	-	0.426935	2.24642	5.22722	0.967282	0.444017	0.210792	1.66863	0.394726	0.276176	0	1.78548	0	0.676544	0.505555	0.505555	0	0
NM_145933	St6gal1	chr16	23224835	23360420	+	1.88302	1.85423	2.41881	1.43714	1.35938	6.11183	4.39488	2.27546	2.27546	4.14564	9.64645	3.99255	5.0868	5.86455	2.72	29.4109	6.35308	chr16	23222381	23223430	-	0.488153	0.228371	0.110708	0.0737503	0.0564233	0.401794	0.954182	1.65527	0.21057	0.734086	0.680667	0.357739	1.28957	0.0963649	0.0963649	0.807893	2.1512
NM_025824	Bzw1	chr1	58449980	58463392	+	21.0392	22.8619	29.7173	7.31218	13.5736	10.7931	11.4895	94.4851	94.4851	82.1566	66.3095	31.6541	45.4443	49.7654	44.9019	36.48	31.215	chr1	58441670	58449607	-	0.161185	1.59184	1.3005	0.302701	0.590938	0.55729	0.760761	0.441923	0.495462	0.51948	1.01152	0.493654	0.876071	0.770582	0.770582	0.700344	0.761361
NM_173764	Tapt1	chr5	44566401	44617845	-	13.5129	12.6362	7.37299	2.13254	3.85317	6.2046	6.12479	8.22635	8.22635	4.21864	7.60758	7.208	6.9421	13.3784	8.27046	9.10203	30.944	chr5	44618207	44622410	+	0.262378	2.13302	1.71098	0.406365	0.561124	0.658767	0.803594	0.586467	0.417405	0.905825	1.34164	0.697113	1.28247	0.73818	0.73818	0.407149	1.01211
NM_019827	Gsk3b	chr16	38089087	38246165	+	3.29212	18.4166	20.7942	4.51386	5.07786	4.43654	8.28729	16.3531	16.3531	11.5575	33.5689	12.1094	15.1735	4.98637	11.9103	11.8319	8.26482	chr16	38085154	38087978	-	0.437694	1.55126	1.48913	0.198403	0.409832	0.324271	0.838532	0.303614	0.679769	1.09514	2.07528	0.625552	1.38768	0.596253	0.596253	0.326008	0
NM_010998	Olfr55	chr17	33313361	33314308	+	0	0.23199	0.14995	0.0499461	0	0	0	0	0	0	0.153656	0	0	0	0	0	0	chr17	33311119	33312137	-	0	1.44932	0.678366	0.0645581	0	0	0	0	0.0460812	0	0.19861	0	0	0	0	0	0
NM_133823	Mmaa	chr8	81790323	81818855	-	1.02774	3.52996	2.95624	4.44693	5.19505	2.99954	2.2892	1.58206	1.58206	1.00918	2.86644	1.60924	2.22165	0.807646	2.95138	0.927879	1.44158	chr8	81819139	81819365	+	1.81135	0	0.61536	0.819868	8.78146	3.57334	2.82866	2.50927	2.34087	0.741882	0	1.98846	2.86719	2.14254	2.14254	8.98119	0
NM_028525	Prss52	chr14	64723160	64732588	+	0.100133	0.913529	0.170329	0.0453871	0.104171	0.148362	0.117444	0	0	0	0	0.110079	0	0	0.0593045	0.49719	0	chr14	64723259	64724242	-	0	1.55199	0.376181	0	0.0852107	0.0606791	0.0480337	0	0	0	0	0	0	0	0	0	0
NM_198414	Paqr9	chr9	95460236	95462540	+	12.593	5.05028	6.46656	5.74376	20.005	54.4716	0.168198	0.0126539	0.0126539	0.11229	1.63615	0.386961	0.123992	12.7165	0.301127	0.242746	0.258604	chr9	95452376	95459711	-	0.459631	1.94975	0.726712	0.245121	0.206285	0.500785	0.00528562	0.0625177	0.00437414	0.0166354	0.395903	0	0.0857221	0.0240213	0.0240213	0.0335645	0.0893971
NM_001033223	Lin7a	chr10	106708887	106862199	+	1.71E-05	11.8825	2.32238	0.00017191	0.433612	0.481269	0.0967894	0.292427	0.292427	0.131438	4.05691	0.127921	0.900828	0.464753	6.83E-06	0.0539605	0.094617	chr10	106703797	106708772	-	0	1.38811	0.44581	0.0224139	0.51444	2.75973	0	0	0.0319979	0	0.310299	0	0.0783847	0.0292869	0.0292869	0	0
NM_008730	Nptx1	chr11	119400033	119409134	-	1.29491	72.2391	29.4464	0.0880476	0.196471	0.135911	0.816399	0.712276	0.712276	0.252296	2.30243	0.320319	0.487532	0.0968692	0.316378	0.40188	0.214076	chr11	119410005	119410482	+	0	1.66958	1.11288	0	0	0	0	0	0	0	0	0	0	0	0	0	0
NM_009508	Slc32a1	chr2	158436494	158441483	+	0.0631962	19.4486	10.8902	0	0.0109582	0	0	0	0	0.0388825	4.759	0	0	0	0	0	0	chr2	158421203	158436386	-	1.56007	2.60969	0.941847	0.186102	0.30103	0.34762	0.509076	0.499061	0.231519	0.63992	5.8562	0.0515841	0.018595	0.389069	0.389069	0.0436852	1.0084
NM_026082	Dock7	chr4	98603356	98787606	-	0.829708	4.88643	4.31213	1.10653	1.99754	0.736475	4.30193	18.991	18.991	10.1755	22.538	8.02469	17.2134	3.4063	5.11383	6.83694	0.636152	chr4	98787842	98788620	+	0.142434	1.34937	1.40519	0.129116	0	0	0.167051	0.197585	0.368649	0.175252	2.38332	0.156576	0.225769	0.337416	0.337416	0	0
NM_011498	Bhlhe40	chr6	108610623	108616919	+	1.86486	13.0881	11.2572	5.11045	8.56432	10.439	9.29092	15.4872	15.4872	10.6047	1.26092	6.11964	0.985421	1.46551	17.0703	18.9764	1.12106	chr6	108571888	108610837	-	1.36633	0.733263	0.328123	0.546463	2.53633	0.277867	0.754149	0.334499	0.208033	3.29655	0	0.353429	0.127404	0.618825	0.618825	0.19954	0
NM_053255	Elac1	chr18	73894692	73914133	-	1.00042	5.36279	3.83212	1.32138	1.22628	1.03937	2.30644	1.72453	1.72453	1.85367	1.29892	1.09987	2.24216	0.688173	2.0637	2.07703	1.48281	chr18	73914737	73915430	+	0	0.117198	0.738591	0	0	0	0.261163	0	0.108063	0	0	0	0	2.27488	2.27488	0.207303	0
NM_133967	Zdhhc7	chr8	122604995	122625372	-	4.68317	3.24324	3.55599	4.27385	4.53892	2.11395	4.42603	3.99394	3.99394	2.95137	3.67633	5.31916	3.04825	4.57831	14.2548	6.27572	5.94748	chr8	122624676	122627811	+	2.63682	1.5104	0.606868	0.544895	0.5648	0.727787	1.07643	1.07593	0.376396	0.763454	1.18966	1.32156	1.72116	2.36561	2.36561	0.481372	0.76923
NM_011078	Phf2	chr13	48897119	48966254	-	3.74052	6.84842	3.86218	3.36906	2.93285	1.7672	6.86104	7.89326	7.89326	2.66168	9.72969	6.5798	9.22971	4.34735	2.87054	6.84419	17.6375	chr13	48966646	48970962	+	1.82206	2.17392	0.832459	0.507362	0.51454	0.488543	1.01771	1.08337	0.345308	0.352334	1.56087	0.543721	1.40295	0.693773	0.693773	1.00171	11.5324
NM_023750	Zfp84	chr7	30553571	30566438	+	2.18005	4.26001	2.88052	1.41465	2.4235	1.27591	2.40534	3.2274	3.2274	3.12366	6.51774	3.36535	4.66318	2.23404	3.21044	2.07611	4.64091	chr7	30545463	30552197	-	0.422966	1.29428	0.990074	0.52151	0.486997	0.568241	0.787185	0.571162	0.454365	0.201253	0.896575	0.595219	0.992357	0.330691	0.330691	0.33605	0.111881
NM_026721	Slc39a13	chr2	90901948	90910378	-	2.54161	5.51849	2.62117	3.54629	5.67414	1.29456	7.18895	16.4086	16.4086	2.00357	3.26746	7.33484	3.71427	3.01037	1.36424	6.35958	4.20157	chr2	90911243	90911779	+	0.735437	0.258023	0.250165	0.444406	2.97497	1.08951	1.3416	1.13345	0.158607	1.30693	1.02539	0.538918	0.388537	0.580678	0.580678	1.52132	1.6201
NM_029971	Pmch	chr10	87553817	87555119	+	0	0.0528107	0.307215	0	0	0	0	0.0486943	0.0486943	0.80249	1.04936	0.661818	0.954285	0.900647	0.178275	0	1.9899	chr10	87541981	87553341	-	0.319837	0.0299299	0.112446	0.00483279	0.0221842	0	0.0125054	0.0493039	0.417404	2.6501	0.594714	0.89081	1.18307	0.416771	0.416771	0.0397054	0.211507
NM_025664	Snx9	chr17	5841380	5930711	+	3.45103	2.64217	1.86029	3.69748	9.2635	3.09908	4.62609	30.6703	30.6703	14.0633	2.12502	7.83438	10.7992	5.45371	32.2792	27.8186	2.6672	chr17	5841890	5846768	-	0.154112	0.0270402	0	0.0261971	1.04888	0.00951486	0.0150639	0.0178174	0.205693	2.12557	0	0.021179	0.18323	0.0114101	0.0114101	0.621779	0.254778
NM_027721	Katnal2	chr18	77231939	77286035	-	0	0.470811	1.21726	0	0	0	0.677574	0.343673	0.343673	1.90321	1.63715	0.553139	0.708959	0	0.0331111	0.138797	0	chr18	77277331	77292002	+	0	0.00272032	0.0158249	0.00351401	0	0	0.0121238	0	0	2.41662	0.0108107	0.00852269	0	0	0	0	0.102528
NM_010902	Nfe2l2	chr2	75513576	75542698	-	13.4236	4.27765	2.36993	9.17662	9.70059	10.4648	24.5682	38.4444	38.4444	28.3339	4.95821	11.6468	6.959	17.5866	69.472	13.3763	12.4749	chr2	75542918	75543141	+	1.88943	0.662012	0	1.71033	0.65425	13.9769	0.737607	0	1.22082	1.54764	0	0	0	14.526	14.526	0	0
NM_001081293	Rprd2	chr3	95563796	95622876	-	2.32261	7.17385	4.86059	2.6639	2.55883	1.67135	4.22355	5.65907	5.65907	8.13084	6.28263	5.31618	6.31648	4.91295	4.34649	4.93401	7.54729	chr3	95622929	95623180	+	0	5.52238	3.12329	4.75574	4.09323	3.23868	2.56374	2.42589	2.12164	1.61377	1.82885	0	2.07894	0.776755	0.776755	3.25603	0
NM_007730	Col12a1	chr9	79446798	79566485	-	0.452356	0.514019	1.40471	0.091136	0.286368	0.166686	1.67323	255.967	255.967	0.860014	1.40188	4.3102	20.8758	0.329449	1.11852	4.08251	0.474833	chr9	79567171	79568661	+	0	0.329314	0.447	0	0.0650906	0.0463515	0	0	0.789478	0	0.261742	1.85712	6.24821	0	0	0	0
NM_001081277	Ak5	chr3	152125779	152331104	-	0.141764	1.20388	31.9104	0.0128523	0.796453	0.112032	0.243882	7.6235	7.6235	0.325634	0.67217	0.187027	0.494409	0.0565599	0.0671732	0.0703948	0	chr3	152330168	152330373	+	0	0	11.7784	0	0	0	0	0	8.00102	0	0	0	0	0	0	0	0
NM_178281	Trim39	chr17	36395818	36408378	-	13.2781	4.91845	2.29811	2.37897	4.36613	0.146675	3.45783	2.85358	2.85358	1.25332	6.91754	4.2248	6.04159	0.000849051	4.22943	0.00487125	11.5613	chr17	36408959	36418625	+	0.602797	1.89388	1.80737	0.422685	0.633692	0.595472	1.33679	1.03667	0.728371	1.44106	1.43172	1.11835	2.20982	1.16038	1.16038	1.43819	3.98629
NM_001242427	Slc37a1	chr17	31433169	31487643	+	1.14E-06	0.197082	0.230597	0.444892	0.135561	5.88E-07	2.39677	3.80E-07	3.80E-07	0.429221	0.274082	0.644153	0	2.21E-06	2.80775	0.902298	1.29165	chr17	31429523	31432044	-	0.333181	0.187062	0.430742	0.0604099	0.0693257	0.0658231	1.92791	0.616299	0	0.0546637	0.92924	0	0	2.01281	2.01281	0.744477	0.440596
NM_007839	Dhx15	chr5	52541448	52581758	-	20.5194	23.2115	15.0903	7.52538	12.4799	7.17123	12.2917	49.7996	49.7996	90.7477	69.1938	33.2674	52.092	45.3812	26.431	21.193	39.7247	chr5	52581909	52591248	+	3.30484	1.04502	0.969954	0.72435	1.17132	0.861008	1.29925	0.621413	3.26086	4.49877	0.734368	0.638836	0.633288	1.14006	1.14006	0.270506	0.840551
NM_008861	Pkd2	chr5	104888476	104934838	+	2.10162	5.93453	3.65897	3.85534	15.4197	1.62193	10.1109	30.4092	30.4092	5.4215	5.95327	8.03278	17.3869	1.89971	2.26592	4.26	1.52006	chr5	104884404	104888503	-	0.159541	1.20769	2.61322	0.0826515	0.371496	0.0112572	0.249514	0	1.27579	0.729199	3.59161	0.375859	1.22844	0.0269989	0.0269989	0.169763	0.150715
NM_175087	Aqp6	chr15	99431831	99435908	+	0	8.74484	0.105417	0.0401288	12.7409	0	0	0	0	0.0907794	0.555544	0	0	0	0.0262169	0	0	chr15	99425430	99431556	-	0	2.08234	0.0118412	0.00788826	0.0603498	0	0	0.00804756	0	0	0.0970713	0.0191317	0	0	0	0	0.115075
NM_008701	Nkx2-9	chr12	57712384	57714271	-	0.546069	0.437975	0.185779	0.28288	0.405788	0.462343	0.853979	0.100959	0.100959	0.703925	0.217567	0	0	0	0.231014	0	0	chr12	57713355	57713862	+	0	0.0941409	0.182548	0	0	0	0.944018	0	0	0	0	0	0	0	0	0	0
NM_008937	Prox1	chr1	191945658	191994559	-	0.0209143	5.06403	2.02797	3.58362	0.406175	7.58222	0.302558	0.0676711	0.0676711	0.377463	3.61661	11.1518	0.928328	3.29599	0.346852	0.103853	0.276604	chr1	191994940	192006578	+	0.0375844	0.158269	0.0607405	0.0681489	0.0228103	2.31584	0.0146952	0.0347626	0	0.00385416	0.0393106	0.258257	0.0297908	0.0166961	0.0166961	0	0
NM_024245	Kif23	chr9	61765085	61794606	-	12.7604	0.0626892	0.208389	0.208233	0.380576	0.0504206	0.518869	9.29799	9.29799	27.102	9.96519	11.9526	12.663	14.6622	8.58582	1.77417	8.94434	chr9	61794843	61795816	+	0	0	0.107726	0.574107	0.274516	0	0.990374	0.585701	0.614692	2.7923	0.662329	0.696204	1.25483	0.281306	0.281306	0.196532	0
NM_011766	Zfpm2	chr15	40486588	40936138	+	0.0344754	7.84556	1.70079	1.31273	0.0956493	0.0851407	0.492001	2.44295	2.44295	0.282825	4.35106	5.62855	0.683156	0.687741	0.0612595	0.0427984	0	chr15	40485651	40486132	-	0	1.74865	0.0997293	0.531492	0	0	0.114608	0	0.094844	0.120234	0	0.644526	0	0	0	0	0
NM_027045	Gcap14	chr14	37688122	37781950	-	0.241462	4.88605	7.51848	2.02228	0.971054	1.41663	2.31498	6.90674	6.90674	6.82095	8.67608	4.28181	4.60308	0.948588	5.19125	5.02513	3.40853	chr14	37783218	37791740	+	0.0840247	0	0.00952929	0	0.01457	3.02271	0.00547547	0.00647631	0.00453125	0	0	0.0153964	0.0222002	0.00829469	0.00829469	0.017385	0
NM_025434	Mrps28	chr3	8802146	8923857	-	21.9661	6.32106	5.10714	24.4959	28.714	22.0083	9.20515	10.8898	10.8898	21.5178	13.2211	20.4986	6.5126	40.6617	15.0678	5.68848	11.4908	chr3	8924009	8926574	+	0.144003	0.631634	0.563407	0.359006	0.249691	0.106684	0.225203	0.133184	1.30458	0.177195	1.00406	1.02902	1.14136	0.0852891	0.0852891	0.357519	0
NM_007420	Adrb2	chr18	62337470	62339613	-	20.4973	1.20374	0.53311	1.2094	3.9801	0.397423	20.3828	1.0414	1.0414	1.71971	0.413407	0.372471	0.201402	8.87048	0.501666	0.315436	2.24027	chr18	62339828	62340165	+	0	0.418847	0.203046	0.270526	1.03484	0.294767	2.56672	0.551978	1.931	0.73438	0	0	0	0.35348	0.35348	0	0
NM_172280	2210018M11Rik	chr7	105739116	105805079	-	1.83414	8.67762	7.01113	2.82681	2.02798	1.87578	4.45461	7.8965	7.8965	9.12533	13.8122	8.37427	9.91996	4.82109	4.16651	2.7591	8.41877	chr7	105805438	105806539	+	1.64429	1.31421	0.994488	0.455467	1.71062	0.857211	0.857139	1.26727	1.77332	0.786818	5.22273	1.90805	1.88244	0.973849	0.973849	0.22679	1.81187
NM_008792	Pcsk2	chr2	143371869	143642018	+	4.32936	11.7726	31.4934	0.295607	0.169618	0.545774	0.219559	0.339949	0.339949	0.995654	3.53664	0.0398305	0.143581	3.83042	0.27896	0.0449752	3.83321	chr2	143361292	143371581	-	0.331596	1.90052	1.67342	0.125257	0.172492	0.382145	0.172861	0.255572	0.0894074	0.498705	0.462415	0	0.0876079	0.360063	0.360063	0	0
NM_011134	Pon1	chr6	5118090	5143946	-	1.12904	0.0660302	0	1.62061	0.065256	194.768	19.2509	0	0	0	0	0	0	0.125122	0	0	0	chr6	5145289	5146195	+	0	0	0	0	0	0.122149	2.51402	0	0	0	0	0	0	0	0	0	0
NM_008430	Kcnk1	chr8	128519002	128554585	+	0.508896	32.9955	12.6125	0.141956	6.29908	0.328687	2.75495	0.455974	0.455974	11.4805	0.818851	0.258219	1.7996	0.0780894	8.50914	2.96431	0.25885	chr8	128516646	128518590	-	0	1.76084	0.250391	0.0303278	0	0	0.0261587	0	0	0.137215	0	0	0	0	0	0	0
NM_027315	Ube2q1	chr3	89577531	89587919	+	12.0278	12.7824	13.5596	4.97298	11.1166	4.23328	11.3043	15.1786	15.1786	18.2225	27.0524	10.051	12.7264	10.1446	17.5815	11.0655	17.9474	chr3	89571450	89577187	-	0.671313	2.75021	3.13388	0.877539	1.34815	0.925329	1.54434	2.036	0.575868	1.59454	3.04805	1.61341	1.03946	1.52575	1.52575	0.581429	2.27127
NM_023743	Eif4enif1	chr11	3102586	3144591	+	0.95411	7.14503	2.00713	1.81588	2.40713	4.05E-05	1.29735	7.27776	7.27776	7.09651	4.07101	11.3385	0.00201522	0.00068562	0.000751715	6.57356	6.35614	chr11	3101322	3102216	-	0.9489	0.374573	0.322814	0.268811	1.19281	1.69881	0.881063	0.767871	0.268626	1.16756	0.99238	1.04313	1.12808	0.983469	0.983469	0.441701	1.5683
NM_009609	Actg1	chr11	120207004	120209798	-	167.785	110.556	179.569	54.177	128.762	7.85009	181.141	1243.09	1243.09	623.512	234.318	79.5654	118.117	59.4354	429.258	199.536	71.9914	chr11	120210657	120212682	+	1.79083	0.956258	0.927136	2.68228	2.1601	0.115367	1.6134	1.98032	0.327496	0.510976	1.41151	1.96875	0.74055	0.553384	0.553384	0.676579	1.54442
NM_001013378	Uspl1	chr5	149996136	150027010	+	1.86E-06	0.218034	3.22E-05	0.212937	0.500075	0.000104698	6.89E-05	5.59E-06	5.59E-06	3.13681	0.00664188	0.122887	0.714084	1.33019	0.735078	8.54E-06	8.07311	chr5	149993332	149995735	-	0.123048	2.02924	1.13023	0.446178	0.384022	0.364619	0.769688	0.79658	0.597149	1.11028	1.20106	2.029	0.975217	0.728742	0.728742	0.610954	1.62692
NM_001168501	Zfp57	chr17	37139427	37147674	+	0.662348	0.780506	0.822965	5.91E-06	0.407999	0.026245	2.95576	5.09217	5.09217	25.6873	37.152	4.62172	14.6962	1.52093	0.48384	1.28452	4.90E-06	chr17	37137324	37139156	-	0.179902	0.0946898	0.673245	0.0407723	0	0	0.246172	0	0.29103	1.58644	4.26475	0.197774	1.56845	0	0	0	0
NM_080465	Kcnn2	chr18	45719808	45845537	+	0	9.21812	7.8904	1.53647	0.35574	4.38362	0.331314	0.0721528	0.0721528	0.658572	4.60248	2.69678	0.565605	0	0.0792477	0	0.29491	chr18	45717626	45719067	-	0	1.81238	1.01171	0.283777	0.379936	1.39143	0.244768	0	0.0506396	0.706157	1.5278	0.688257	0.248102	0.0926985	0.0926985	0	1.03469
NM_009067	Ralbp1	chr17	66197769	66235095	-	2.08E-06	0.246509	0.223568	0.29638	0.245093	1.16E-06	1.17574	0.97794	0.97794	1.01499	0.330959	0.261788	3.61E-06	4.21E-06	0.452317	7.4684	1.21E-05	chr17	66236389	66236689	+	0	0	3.25014	0.360857	0.552153	0.393192	1.24501	0.368144	0	0.326532	0	0.875202	1.26197	0.471509	0.471509	0.988246	0
NM_145401	Prkag2	chr5	24368553	24606460	-	1.12104	1.45612	4.80747	1.27614	1.98904	3.94495	2.5431	0.874726	0.874726	0.0945878	0.105683	2.42406	6.29650104766876e-318	0.303632	1.56155	1.51162	6.2961996676248e-318	chr5	24606774	24609881	+	2.52358	0.299342	0.532081	0.418902	1.03541	1.50976	1.83438	1.0684	0.368012	0.510268	0.0991332	0.31261	0.338068	0.778927	0.778927	0.397111	1.41019
NM_001160415	Apobec3	chr15	79722838	79738859	+	1.80135	1.98E-06	5.94E-06	0.334727	0.496677	3.70E-06	0.94393	2.60E-06	2.60E-06	0.852403	2.46E-05	1.96E-05	3.02E-06	1.30E-05	4.79E-06	2.27E-05	4.04497	chr15	79713439	79723442	-	1.49133	0.0463128	0.017961	0.197423	0.132733	0.0521488	1.35195	3.79628	0.128109	0.541346	0.0184049	0.159606	0.146452	0.695713	0.695713	0.0491514	1.83277
NM_026496	Grhl2	chr15	37162791	37293323	+	0.104037	0.109525	0.0825916	0.18864	0.673496	0.0342572	2.75926	0.0112208	0.0112208	6.41534	0	0.114379	1.70422	0	1.73566	4.11136	0.917303	chr15	37161633	37162801	-	0	0	0	0.0385392	1.85754	0.0419925	4.95296	0	0	0.697466	0	0.0934707	5.25629	0.503567	0.503567	6.33262	0
NM_007886	Dtnb	chr12	3573041	3781398	+	1.35852	7.64997	4.98136	0.368597	4.9426	3.05291	2.31676	2.84402	2.84402	6.57998	1.6102	2.57579	5.95407	3.63045	0.756721	2.66746	4.35144	chr12	3570309	3572204	-	0.117393	1.23581	2.07684	0.0266062	0.264619	0.086971	0.229488	0.352866	0.0569741	0.312981	0.491116	0.387175	0.744365	0.139059	0.139059	0	0
NM_025902	Cisd2	chr3	135069376	135086397	-	5.52036	11.9585	6.86214	9.78576	13.2086	4.87435	5.30549	8.2523	8.2523	4.93346	15.0957	7.69654	8.45776	11.3814	10.5762	3.25421	5.30225	chr3	135086512	135087553	+	0.880829	1.37367	0.566029	0.621058	0.644841	0.676709	0.61221	1.08617	0.316648	1.08382	1.36475	0.753139	1.86165	0.637606	0.637606	0.607441	0.647056
NM_145359	Fam100a	chr16	4874779	4879851	-	10.3479	16.4495	18.0987	7.39775	11.3194	7.61474	13.4133	12.4484	12.4484	11.2233	8.4256	6.71874	6.71544	4.71019	4.4012	8.79351	10.5614	chr16	4881043	4881358	+	0	1.47975	0.717344	0.637163	1.21867	0.694257	0.549575	3.25015	1.13701	1.72967	1.9602	1.54534	2.22825	0.416271	0.416271	2.61741	4.64186
NM_001034851	Fam134b	chr15	25773019	25903442	+	1.97161	5.44685	5.20822	14.7577	19.4154	7.12869	7.2549	1.797	1.797	4.40405	2.51714	16.257	1.18856	0.408271	5.71616	7.61463	4.40706	chr15	25771517	25771778	-	0	0.410261	0	0	0.405451	0	0.457109	5.94729	0	0	0	0	0	0	0	0	0
NM_011227	Rab20	chr8	11453977	11478499	-	0.632117	0.0554479	0	2.36364	5.42498	0.780438	1.54449	0.869141	0.869141	0.453688	0	2.0846	0	0	2.43331	1.37308	0	chr8	11477929	11481307	+	0.0823346	0.0192616	0.0280125	2.17712	1.85598	0.271109	0.718945	0.368066	0.133201	0.067544	0	1.08623	0.0870137	0.455154	0.455154	0.374772	0
NM_007384	Accn1	chr11	80693667	80966405	-	0	4.97331	2.6299	0	4.46E-07	0	0	0.00943733	0.00943733	5.37E-07	0.541881	0	1.98E-06	0	0.0863751	0	0	chr11	80967666	80971872	+	0	0.651019	1.18057	0	0	0	0	0	0	0	0.0958214	0.113312	0.0544623	0	0	0	0.22718
NM_172715	Agpat9	chr5	101275248	101328121	+	1.07617	0.593438	0.334758	1.71436	1.63148	0.42523	0.949728	0.457643	0.457643	2.59809	0	2.40009	0.584911	0.552035	33.1818	10.0388	0.406646	chr5	101274002	101275139	-	0	0.275388	0.100126	0.889342	0.306179	0.0484517	0.498607	0.0907301	0.317403	0.482848	0	3.66683	0.311015	3.54425	3.54425	1.58311	0
NM_019832	Gkap1	chr13	58334712	58375549	-	1.87458	8.90215	4.44308	5.63644	23.8363	5.15393	7.47567	9.50218	9.50218	14.0451	21.5228	10.7851	8.22135	3.73939	3.33081	25.9077	1.23948	chr13	58376104	58378257	+	0.069157	0.509611	0.282338	0.12539	0.935324	0.307408	0.811148	0.159903	0.290883	1.50338	0.675072	0.152057	0.767386	0.163839	0.163839	2.66131	0.45726
NM_001114879	D14Abb1e	chr14	28242033	28296740	+	3.4284	0.660314	6.55E-05	0.618319	2.24111	1.36258	0.777023	1.25457	1.25457	1.23075	2.39672	1.31E-05	3.83E-05	1.28449	1.08604	2.56412	0.000152204	chr14	28237613	28241815	-	0.293174	1.42561	1.78118	0.588538	0.835171	0.237892	1.21996	0.658529	2.24277	0.352174	1.54778	1.63461	1.99181	0.347293	0.347293	1.71576	1.10782
NM_023580	Epha1	chr6	42308486	42323267	-	0.883861	0.695509	0.0820129	0.388512	2.49863	5.54291	4.78571	1.38659	1.38659	5.3063	0.112053	1.4723	2.16539	1.01516	16.4508	2.42721	0.885559	chr6	42324727	42325038	+	1.45242	0.254674	0.246919	0	0	0	3.68883	0	0	0	0	0.797888	1.15049	0	0	0	0
NM_010174	Fabp3	chr4	129986022	129992707	+	15.1936	38.7637	49.9621	2273.71	95.3503	0.463162	12.3924	9.34517	9.34517	607.269	17.7849	258.768	2.08115	0.374129	0.6665	170.891	0	chr4	129983574	129984750	-	1.16663	0.0818616	0.0793687	0.317238	1.86074	0	0	0	0	0.669811	0.650644	0	0	0	0	0.86879	0
NM_009512	Slc27a5	chr7	13573696	13583541	-	0.657347	0.244238	0.0657779	0.666052	0.120687	98.5854	0.0755911	0.0125112	0.0125112	0.111023	0.107846	0	0	1.00276	0.0916093	0	0	chr7	13583907	13590690	+	0.0439735	0	0	0.0531556	0	5.32852	0.0573106	0	0	0.00601242	0	0.0483452	0	0.00868189	0.00868189	0	0
NM_146241	Trhde	chr10	113835877	114238426	-	0.0596085	5.67915	3.4832	0.0202655	0.0103362	0.014721	0.00582657	0.0433962	0.0433962	0.00611262	1.24692	0	0.637842	0	0.0353063	0	0	chr10	114238909	114243716	+	0.342114	1.95515	0.191224	0.0110771	0	0.0120697	0.00955442	0.0452034	0.0079068	0.0100235	0.238548	0	0.46486	0.0144738	0.0144738	0	0
NM_008272	Hoxc9	chr15	102807463	102814875	+	0.32526	0	0.0368865	0	2.63193	0	0.0211947	2.29771	2.29771	0.0667058	0	0	0.687471	0	0	0.13459	0	chr15	102805871	102807365	-	0	0	0	0	0.786013	0	0	0	1.21381	0	0	0	0.247788	0	0	0	0
NM_001081270	Dscaml1	chr9	45238376	45561796	+	0.0738541	3.72338	4.51039	0	0.0939141	0.0364783	0.0481271	0.00796556	0.00796556	0.600829	2.38604	2.72009	7.92232	0	0.0364534	0.0611228	0.0813988	chr9	45236810	45238192	-	0	0.0985881	0.0477929	0	0.194864	0	0.384461	0	0	2.47763	0	0	0	0	0	0	0
NM_001081382	Zfp777	chr6	47974187	47998113	-	1.95097	4.07796	3.03027	1.71747	2.21609	1.43844	2.94065	4.0986	4.0986	4.52314	4.02193	2.73552	3.89957	2.08696	1.89242	2.91335	4.48733	chr6	47999020	48000113	+	0.184337	2.84602	1.09747	0.0835543	0.31962	0.0455207	0.360342	0.340966	0.447304	1.1341	1.92788	0.202648	1.0227	0.272938	0.272938	0.228823	0
NM_001123327	Qser1	chr2	104594954	104656853	-	0.825537	3.7924	2.19593	2.96825	1.82842	1.9322	2.72527	7.98617	7.98617	14.0991	14.417	9.50931	13.5332	5.12771	2.63377	2.59705	4.77686	chr2	104657241	104658844	+	0.234619	1.42017	1.95562	1.22301	0.610225	0.115879	0.940229	0.379738	1.59414	1.78031	4.3351	1.74105	3.62619	0.1737	0.1737	1.09218	0.38783
NM_011599	Tle1	chr4	71778176	71861953	-	0.473761	2.00886	3.17674	0.832181	0.76674	4.24125	4.6849	4.18359	4.18359	4.3724	12.3053	1.71449	8.23007	2.12646	4.51313	1.34781	1.43591	chr4	71862324	71873873	+	0.0687694	0.880817	1.77818	0.311728	0.691622	0.866136	1.29061	0.174913	1.24605	0.409011	5.75409	0.302419	5.83234	1.52743	1.52743	0.25611	0
NM_001145779	Kif2a	chr13	107750665	107812194	-	11.1275	4.94444	9.00035	0.00130561	0.207239	1.84E-07	0.127135	15.2393	15.2393	14.3163	27.6395	10.3738	17.0221	20.8042	6.66346	8.94999	0.000759378	chr13	107812886	107821618	+	0.785735	0.716889	1.18389	0.295115	0.210209	0.232854	0.561759	0.228402	0.392248	1.2063	1.03314	0.493625	1.49471	0.279234	0.279234	0.752467	0.44536
NM_175643	Adamts2	chr11	50415587	50617551	+	0.88321	1.02767	0.695879	2.02286	0.451386	0.619911	3.73494	6.91873	6.91873	0.13347	0.0648254	2.37641	1.65802	0.278192	0.178963	7.90581	0.307391	chr11	50412889	50414169	-	5.3928	2.7948	1.69355	0.940161	2.61817	1.80296	2.78957	3.22273	1.15426	2.31399	0.115694	0.364834	0.394545	2.0638	2.0638	0.102989	1.09709
NM_001168297	Fbxo30	chr10	11001385	11017767	+	0.000313378	0.00122895	0.488476	7.41E-06	0.613666	1.28526	2.42E-05	7.07E-05	7.07E-05	1.05272	0.00477025	1.59755	0.957263	3.0473	0.0729637	4.97507	1.14511	chr10	10992958	11000232	-	1.06223	1.25791	0.542047	0.0601824	0.322302	0.196726	0.363366	0.429785	0.128874	0.707952	0	0.583852	0.210466	0.23591	0.23591	0.164816	0
NM_134105	Txndc11	chr16	11075004	11088023	-	7.76804	3.87818	2.14551	2.34803	8.66928	5.59801	2.26408	0.88235	0.88235	0.597101	11.2091	2.07931	1.51433	3.93526	2.34982	3.86255	0.962297	chr16	11088863	11090798	+	0	0.652985	0.345327	0.153364	0.175999	0.0417767	0.429916	0.782306	0.191573	0.242858	0.235909	0.18598	0.268168	0.200392	0.200392	0.105001	1.11852
NM_007690	Chd1	chr17	15841931	15909576	+	4.55235	3.67389	2.33598	1.61415	2.92462	2.70138	3.25556	8.53781	8.53781	23.7415	9.54515	6.07157	10.5124	8.59226	9.68677	8.20579	16.5681	chr17	15841211	15841653	-	1.36212	0.955692	0.694941	0.77158	1.06255	0.84072	1.73034	1.41689	0.550749	0.418912	0.474745	0	0	0.806541	0.806541	0.422612	4.49976
NM_182714	Olfr91	chr17	37229879	37230817	-	0	0	0	0	0	0	0	0	0	0.411719	0	0	0.176799	0	0	0	0	chr17	37229158	37229415	+	0	0.429173	0	0	0	0	0	0	0	5.51822	0	0	0	0	0	0	0
NM_017467	Zfp316	chr5	144011374	144031701	-	3.52847	2.4419	2.20858	1.08675	1.72681	1.22056	2.03334	1.62303	1.62303	2.28446	4.02913	1.44627	1.91	0.539566	1.12871	0.351036	0.975618	chr5	144032053	144033823	+	0.0627721	0.881074	1.36679	0.199175	0.174149	0.155016	0.490842	0.203197	0.345269	0.669422	0.525214	0.207029	0.597035	0.0371784	0.0371784	0.311692	0
NM_207000	H2afy2	chr10	61201395	61246612	-	0.914848	5.18712	3.60395	1.74607	2.72178	0.689666	3.70863	12.0115	12.0115	6.35942	47.0022	7.88733	31.6761	1.5368	0.684443	0.298862	0.955143	chr10	61246019	61247610	+	0.137505	2.3884	2.08176	0.498626	0.619902	0.0339567	0.645123	0.158967	0.689588	0.281998	2.01337	0.529086	1.30782	0.0407202	0.0407202	0	0.454585
NM_134000	Traf3ip2	chr10	39332740	39375113	+	1.4197	1.11552	0.997542	1.31507	1.3058	0.609751	3.8011	3.96448	3.96448	2.91166	0.946879	2.71447	1.81024	0.492538	4.9539	2.95014	3.67354	chr10	39331971	39332430	-	0	1.00449	0	0.288348	0.66181	0.785466	2.23839	0.294171	1.02911	0.26092	0	0.349672	1.00839	0.56515	0.56515	0.394837	0
NM_001081319	C030046E11Rik	chr19	29596772	29680411	+	0.974137	5.69263	3.77925	1.96258	1.4921	1.79094	3.19514	6.77674	6.77674	9.07372	4.41512	3.62944	9.50153	3.21182	4.08698	3.62795	4.563	chr19	29594057	29596424	-	0.116479	0.347419	0.574608	0.395986	0.545314	0.977996	0.751413	0.484779	0.75374	1.60049	0.649723	0.704294	0.923211	0.51741	0.51741	1.08445	0.770171
NM_001201341	LOC100504473	chr11	88547268	88579581	-	1.54375	1.08699	0.804967	1.05848	1.37666	0.317405	3.1219	0.723645	0.723645	2.91083	1.70507	3.788	3.04448	0.572152	0.241801	0.336048	7.30248	chr11	88580162	88593649	+	1.3649	1.65411	1.26895	1.15829	0.533897	0.164619	0.421965	0.411019	0.313252	0.644491	1.06238	2.23344	1.98761	0.329014	0.329014	0.275835	1.04953
NM_010725	Lmx1b	chr2	33420056	33496031	-	0	0	0	0	0.224289	0	0.0316081	0.496992	0.496992	0.0331599	0.563692	0.0888783	7.04852	0	0	0.200716	0	chr2	33496767	33497126	+	0	0	0.175825	0	0	0	0	0	1.3377	0	2.88274	0	13.1078	0	0	0	0
NM_010878	Nck1	chr9	100395422	100446472	-	5.65613	14.9052	5.54657	7.26423	4.94219	4.08083	10.3632	11.8236	11.8236	14.0563	13.8419	7.98613	9.75725	8.62808	8.8677	15.1441	14.2997	chr9	100447154	100448478	+	0	1.43785	0.779038	0.327771	0.250764	0.416665	1.41357	0.445854	0.116981	0.346026	1.17643	0.264986	0.955217	0.356898	0.356898	1.34646	3.18713
NM_134111	Eaf2	chr16	36792970	36874912	-	0.398763	0.639099	0.893611	0.22659	0.866422	0.586111	0.354589	0.553325	0.553325	0.584893	6.89E-07	0.86311	0.748315	8.82E-07	0.494947	0.343073	1.94674	chr16	36875217	36880614	+	0.688495	0.64428	0.669278	0.557315	0.881183	1.44931	2.01255	0.917293	1.58593	4.13529	1.02873	1.27959	1.84506	2.94197	2.94197	2.91009	1.30084
NM_001081454	Furin	chr7	87534080	87550317	-	6.76127	4.16738	0.778664	8.1932	31.4826	24.1232	9.87127	12.4462	12.4462	6.73188	1.79413	11.8486	6.21718	2.73203	8.45211	12.0561	6.31188	chr7	87550749	87551270	+	0	0.0900308	0	0.116298	0.622826	3.04127	0	0	0	0	0	0	0.406712	0	0	0	0
NM_001083891	Ndufv3	chr17	31657060	31668270	+	37.2799	79.7532	61.9048	536.633	296.731	104.204	29.9899	48.7254	48.7254	41.4461	54.7545	145.43	22.9066	36.2707	75.8506	28.2112	36.0014	chr17	31631266	31656030	-	0.25877	0.479259	0.391296	0.879758	1.55055	1.67576	1.24784	0.372306	0.651224	0.253565	0.922225	1.09057	1.27623	1.01329	1.01329	0.588944	0.950676
NM_023377	Stard5	chr7	90780527	90790838	+	4.84674	7.65997	1.46017	2.16346	27.0473	29.0919	4.2384	4.03424	4.03424	4.59824	1.18669	5.49118	2.93252	2.80459	1.84074	5.55743	5.13763	chr7	90778979	90781052	-	1.28085	1.70792	1.22014	0.348352	0.222092	0.347937	0.85132	0.918084	0.248652	0.236413	0.803766	0.774468	0.609118	0.265516	0.265516	0.556501	0.846899
NM_008057	Fzd7	chr1	59538991	59543799	+	0.624925	4.9937	0.601406	0.615121	1.59758	2.12537	4.14677	13.0334	13.0334	14.9699	1.99199	1.41336	7.16111	1.88778	1.69209	2.61553	1.41687	chr1	59535187	59538744	-	0	1.32924	0.119329	0	0.0121634	0.0692934	0.0411395	0.0648791	0.0453936	0.0719321	0.244558	0	0.1112	0.0623216	0.0623216	0	0
NM_001159533	Cacna1c	chr6	118542314	119058207	-	0.0139491	3.77E-08	9.99E-06	1.10E-39	0.00452077	2.75E-09	0.0543942	2.04578	2.04578	1.49E-08	0.84012	1.87E-32	2.70954	1.10E-07	9.55E-103	0.013214	9.64E-08	chr6	119058975	119060940	+	0	0.327199	1.34825	0	0.0161681	0	0.0729124	0	0.980509	0	0.13003	0.153766	0.221717	0.0828404	0.0828404	0	0
NM_001085355	Arid1b	chr17	4995074	5347656	+	2.65511	4.83515	4.15193	1.66959	2.25201	1.13608	3.49898	3.84804	3.84804	3.28548	6.48754	3.56959	5.85051	1.82949	2.70284	5.91284	4.79308	chr17	4987235	4993822	-	0.208205	1.169	0.832342	0.180894	0.367047	0.334219	1.51279	0.505499	0.179647	0.448362	0.750081	0.40058	1.01768	0.83241	0.83241	0.667712	1.37683
NM_207175	Olfr239	chr17	33336007	33336954	+	0	0.347985	0.337388	0	0	0.0544216	0	0.0713024	0.0713024	0	0	0.121136	0	0	0	0	0	chr17	33331727	33334847	-	0	1.14323	0.745314	0.0509236	0	0	0.0219617	0	0.036349	0.0230399	0.0783319	0	0.0890435	0	0	0	0
NM_001166547	Eif4enif1	chr11	3102998	3144591	+	5.56424	0.00369076	3.83292	2.85904	0.00130243	2.79244	3.266	2.30743	2.30743	7.13641	8.50048	0.3479	5.03616	8.54179	2.59373	1.44659	1.38E-05	chr11	3101322	3102216	-	0.9489	0.374573	0.322814	0.268811	1.19281	1.69881	0.881063	0.767871	0.268626	1.16756	0.99238	1.04313	1.12808	0.983469	0.983469	0.441701	1.5683
NM_024179	0610009O20Rik	chr18	38409903	38422283	+	8.03042	8.58494	4.44767	18.8271	11.049	3.91098	6.81981	5.30538	5.30538	11	8.49017	15.0291	6.92752	8.5685	4.68997	7.55783	5.43359	chr18	38397975	38409849	-	3.4554	0.594507	0.764731	0.395387	0.721332	0.795353	0.734536	0.620571	0.548167	1.21782	0.818722	0.737652	1.48908	0.834552	0.834552	0.874577	0.554613
NM_178665	Lpp	chr16	24393436	24992664	+	0.397845	2.61885	0.776513	2.12974	2.97308	2.48395	3.53574	8.91945	8.91945	3.51669	1.10981	6.5148	4.37858	5.84E-05	2.12707	2.20904	0.000106305	chr16	24392371	24393309	-	3.79225	2.38734	1.36602	8.59442	7.58086	6.16958	3.61928	4.17769	1.2991	0.686199	0.466594	2.45229	1.76799	2.90654	2.90654	1.66142	0.737386
NM_001168655	Socs2	chr10	94874124	94878846	-	1.62E-07	1.76314	1.49156	2.30499	0.656518	1.40929	6.40759	0.61536	0.61536	1.66405	1.0018	5.33E-06	1.08109	1.35751	2.18364	7.31E-08	1.44E-06	chr10	94880040	94880445	+	0	0.141025	0	0.182171	0	0.198494	1.72841	0	0	0.494527	0	0	0	0.714093	0.714093	0	2.65569
NM_019662	Rrad	chr8	107151966	107155221	-	0.479144	0.2522	0.468662	36.2162	1.49546	0	1.33474	1.86033	1.86033	0.417625	0.0835211	50.1735	1.23425	0	0.42568	0.148699	3.16814	chr8	107155509	107161564	+	0	0.0942502	0.0852879	0.33278	2.47145	0.0265317	0.133016	0.107647	0.0347615	0.0293782	0.0749109	0.255912	0.170309	0.0106055	0.0106055	0.0666846	0
NM_008059	G0s2	chr1	195098354	195099382	-	6.79597	3.3744	1.0033	16.5058	18.186	59.2107	14.8384	0.871186	0.871186	0.105181	0.715201	11.9815	1.2195	9.71919	0.911287	0.636662	5.08609	chr1	195097103	195098216	+	0.839913	0	0	0.0951758	0.546113	0.155556	0.0410462	1.31082	0	0	0	0	0	0.0621802	0.0621802	0.651624	0
NM_177821	Ep300	chr15	81416644	81482507	+	5.66898	9.51446	6.41833	3.46855	4.04889	4.5685	8.52364	9.05001	9.05001	21.1531	11.8654	8.51823	9.84131	8.16013	10.2671	8.07714	8.46523	chr15	81414602	81416026	-	2.12171	1.24083	1.05266	0.721284	1.87007	1.00423	2.07377	2.37107	0.715067	1.08779	1.47933	0.971867	2.10203	1.67548	1.67548	0.768179	0
NM_009385	Nkx2-1	chr12	57632924	57637895	-	5.04E-07	1.47E-07	0.0989989	2.10E-07	1.52E-07	2.10E-07	6.99523	1.61E-07	1.61E-07	1.72E-07	0.489412	5.68E-07	7.71E-07	1.05E-06	2.92E-07	6.19E-07	3.33E-06	chr12	57639253	57639460	+	0	0	0	0	0	0	10.304	0	0	0	0	0	0	0	0	0	0
NM_001039533	Pdxdc1	chr16	13834023	13903228	-	9.6228	14.0586	9.144	11.3106	16.8544	11.5087	12.1801	25.4838	25.4838	14.894	15.7687	13.8439	16.8104	7.64911	27.7301	19.8338	5.72519	chr16	13903630	13908435	+	0.208155	1.22088	0.971243	0.215671	0.701253	0.64624	0.662708	0.371294	0.37524	1.06116	0.622031	0.555768	0.659952	0.669284	0.669284	0.738298	0.589907
NM_001001738	Itprip	chr19	47969086	47993789	-	4.26968	0.0566923	0.102079	1.2345	1.93695	0.113993	3.70875	6.91501	6.91501	1.94068	1.44834	4.21202	2.4513	1.19704	0.410096	4.75606	3.81545	chr19	47995131	47995499	+	0	0	0	2.66329	0.169798	0	0	0	0	0	0.682789	0	0	0	0	0.607809	0
NM_207242	Npc1l1	chr11	6111014	6130248	-	0.0188275	0.244455	0.185765	0.0341381	0.0326471	0	0.022084	0.0060919	0.0060919	0.1699	0.026256	0.0206992	0	0.0751169	184.87	0.116864	0	chr11	6130397	6135400	+	0.0228359	0	0.00776944	0	0	0	0	0	0	0	0	0	0	2.46167	2.46167	0.0283488	0.302016
NM_153392	Ttc39a	chr4	109079705	109117350	+	0.00760188	0.0039488	0.000739071	4.50E-06	0.333042	0.00107556	2.30569	0.372867	0.372867	0.693253	0.00305194	0.0069781	0.00347391	4.94E-05	0.00024846	0.000360092	0.0345041	chr4	109074887	109079215	-	1.10653	1.79213	0.492307	0.257223	0.118074	0.0980953	0.787616	0.0524835	0.165244	0.186205	0.553934	1.90276	0.764613	1.19315	1.19315	2.78251	0.750468
NM_001005510	Syne2	chr12	76919305	77211915	+	1.72439	2.68886	0.572389	2.9586	10.022	2.83279	9.69631	1.46604	1.46604	3.05986	7.59832	6.95283	6.67349	0.84665	3.90432	3.53148	1.11254	chr12	76915521	76918785	-	0	0.440848	0.0657573	0.328541	1.45785	0.357981	0.869026	0.0446901	0.015634	0.118916	0.336913	0.212487	0.153194	0.429284	0.429284	0.119966	0
NM_016661	Ahcy	chr2	154885048	154900233	-	15.3665	4.29408	3.46943	4.52681	89.8135	233.892	4.152	24.7461	24.7461	63.3183	7.20844	8.11833	9.81069	18.4484	24.0762	2.2699	5.34797	chr2	154901674	154901979	+	0	2.67644	0.778479	0	0	0	0	0	0	0	0	0	0	0	0	0	0
NM_133710	Ctdspl	chr9	118835654	118953237	+	2.17494	1.46122	4.04144	1.12073	8.49044	0.495808	19.0281	5.06447	5.06447	5.58913	3.18863	4.10789	8.13338	2.37332	8.1257	17.8385	1.10635	chr9	118830079	118835539	-	0.769655	0.435618	2.69461	0.213832	0.861022	0.147153	1.83467	0.0918528	0.401663	0.183308	1.80041	0.818868	1.10202	0.294106	0.294106	0.862994	0
NM_001033466	Zbtb2	chr10	5958433	5979467	+	1.74022	2.01329	1.52643	0.838139	1.075	0.886382	1.89236	2.48101	2.48101	3.75861	3.48855	1.67405	1.93969	1.41029	2.43186	2.32909	3.41628	chr10	5945197	5959366	-	0.808139	2.02963	1.45834	0.668021	0.75837	0.755274	1.73787	1.45096	1.10491	3.29213	1.74576	1.95119	2.36128	1.27644	1.27644	1.39668	5.02987
NM_029375	1700020A23Rik	chr2	130230995	130231810	+	0	0.427034	0.259684	0.23044	0	0.125545	0	0.164487	0.164487	0.10426	0.708939	0	5.73E-06	0	0	0	0	chr2	130227903	130230086	-	0	1.61024	1.2906	0.166404	0.0424364	0.0302192	0.119608	0.0848824	0.257353	0.401536	0.597257	0.470852	0.581939	0	0	0	0
NM_175642	Bai3	chr1	25124321	25886552	-	0.0463868	11.6713	11.8735	0	0.0160871	0.0152743	0.00604558	0	0	0.177587	7.11583	0.220993	0.343165	0	0.0366334	0	0	chr1	25887775	25889079	+	0	1.44953	1.93241	0	0	0	0	0	0	0	1.0801	0	0	0	0	0	0
NM_177368	Tmtc2	chr10	104624720	105011535	-	0.18046	5.55691	1.24843	0.920283	0.198183	0.809626	4.35695	1.95122	1.95122	0.296087	3.5023	1.91787	11.4907	0.539993	2.18227	0.448053	0.397787	chr10	105011604	105020935	+	0.73332	1.93	1.18926	0.166207	0.118681	0.169027	0.59255	0.124346	0.522004	0.391032	1.29536	0.188117	2.44124	0.434344	0.434344	0.091035	0.969847
NM_011057	Pdgfb	chr15	79826306	79845238	-	2.1013	0.979652	2.55327	5.90557	2.64424	0.207573	14.7648	0.116554	0.116554	4.17409	1.13028	2.47518	0.999319	0.838354	0.853431	3.65198	1.19101	chr15	79843484	79844368	+	0	0.802332	0.859782	0.0545486	0.0417329	0	0.42345	0	0	0.0987198	0	0	0	0.142551	0.142551	0	0
NM_001081436	Ino80d	chr1	63094375	63160841	-	0.000339661	0.217699	0.258262	0.0333092	0.706542	0.879625	1.41148	1.07348	1.07348	3.55427	0.882603	0.00185371	0.762932	3.18621	2.16652	4.14326	0.549135	chr1	63160916	63176159	+	5.53238	2.58993	1.73401	0.943083	1.90657	1.86574	2.47441	2.01832	1.03608	3.16083	1.72622	1.89757	2.31235	2.27866	2.27866	1.45008	3.07445
NM_001110791	Sf1	chr19	6363690	6378038	+	13.5833	13.1016	7.90692	4.80695	5.47049	4.04181	8.89627	11.88	11.88	29.9811	10.6208	14.2391	14.2859	9.82782	6.90056	12.0094	14.4745	chr19	6361020	6363415	-	0.419597	1.04704	0.935843	0.549463	0.792239	0.736861	1.44002	0.776159	0.362034	0.631059	0.520122	0.358787	0.960775	0.71795	0.71795	0.289378	1.54139
NM_001115087	Fancf	chr7	59115949	59117637	-	1.10606	1.49427	1.09128	0.300818	0.767145	0.73749	0.691909	4.24076	4.24076	2.51789	3.85604	1.88477	2.80534	3.30957	1.63775	0.617867	0.365673	chr7	59117744	59121216	+	0.126247	0.28796	0.246977	0.143068	0.229856	0.327365	0.333183	0.20434	0.541242	2.13608	1.32042	0.485785	1.30085	0.616896	0.616896	0.156723	0.626114
NM_026947	Eci3	chr13	35038483	35055678	-	0.35938	0.504424	0.293438	0.586437	113.311	0.993979	0.22481	0.651148	0.651148	0.825463	1.90437	2.44954	1.48117	0.716881	23.8818	0.713788	0.475233	chr13	35057000	35057999	+	0	0	0.0836375	0	2.13133	0	0	0	0	0.100834	0	0	0	1.60163	1.60163	0	0
NM_009055	Rfx1	chr8	86590735	86620891	+	4.33037	3.03192	2.15006	1.5497	2.27063	1.32015	3.39434	2.83582	2.83582	2.53263	2.48492	2.3007	2.85757	1.57064	3.19075	1.62045	4.52144	chr8	86587164	86590169	-	0.57622	0.404403	0.849523	0.78359	0.759357	0.208708	0.660853	0.586237	0.522034	0.157568	0.642846	0.506793	0.913441	0.318537	0.318537	0.190751	0.762047
NM_130889	Anp32b	chr4	46463989	46485395	+	323.473	16.1232	11.2379	27.3859	30.155	32.3847	29.9129	77.027	77.027	174.364	49.606	72.395	72.9481	175.71	35.6163	46.4365	59.2675	chr4	46463274	46463549	-	9.07363	3.88821	2.39897	3.19623	1.04799	0.99504	3.54454	7.91904	0.325922	0	5.61889	0	3.19362	1.78985	1.78985	0	0
NM_144814	Rcor3	chr1	193924343	193961669	-	1.41782	4.08379	3.21578	2.81171	2.31502	1.45888	3.9265	6.25031	6.25031	2.25348	3.21288	7.01419	4.40141	2.23904	4.75855	3.52008	2.7343	chr1	193962914	193974913	+	1.21006	1.84141	1.07351	0.640804	1.0864	0.631195	1.00373	0.277188	0.545223	0.496352	0.804331	0.708701	1.32666	2.02961	2.02961	0.716004	0.149572
NM_008845	Pip4k2a	chr2	18763883	18919748	-	11.4234	14.5247	14.0225	2.15569	1.69286	0.807808	3.12844	7.38422	7.38422	1.81647	6.17571	3.56851	3.39044	14.2551	2.53355	2.96742	25.4572	chr2	18920198	18921560	+	0.212472	0.149113	0.45781	0.0321031	0.0491215	0.0349797	0.24921	0.22926	1.94777	0	0.29629	0.0778609	0	0.167788	0.167788	0.0879178	0
NM_145514	Wdr26	chr1	183103357	183142109	-	17.8584	11.7408	12.9084	7.46333	8.76906	8.87408	9.08751	21.2158	21.2158	26.8658	27.67	19.7263	19.5276	43.9923	12.4283	17.7985	16.2124	chr1	183142837	183152871	+	0.708365	0.849979	0.84353	0.730255	0.566613	0.671541	1.52777	0.755569	0.288352	0.468647	0.477998	0.653178	0.887492	0.392499	0.392499	0.496425	0.8311
NM_198632	Trim67	chr8	127316919	127358604	+	1.03235	7.14479	0.468318	0.337977	0.155807	0.198295	0.284042	0.0804154	0.0804154	2.92498	7.53167	0.210182	0.060613	0.247893	0.232131	0.0949322	0.063212	chr8	127314746	127316010	-	0	1.47326	0.432846	0	0	0	0	0	0	0	0.177418	0	0	0	0	0	0
NM_026376	Plxnd1	chr6	115904829	115945023	-	5.37366	1.29159	7.61371	9.64351	2.73159	1.6725	6.21681	3.33059	3.33059	0.815252	3.72986	21.1767	5.64023	3.05931	0.835679	8.01128	16.1452	chr6	115945171	115947645	+	0	0.0614471	1.78727	0	0	0	0.342319	0.040489	0	0	0	0	0	0	0	0	0
NM_001163396	Evl	chr12	109873963	109926725	+	2.87214	2.28068	1.4131	0.775871	0.296957	0.671202	2.99515	2.64987	2.64987	1.96772	17.5385	5.83089	11.5339	1.21069	1.15808	1.54852	10.5327	chr12	109868447	109872586	-	0.0304406	0.010682	0	0.0137986	0.042227	0.0150351	0.0119018	0	0	0	0	0	0	1.11785	1.11785	0.037789	0
NM_001029983	Man1b1	chr2	25188263	25207733	+	10.4561	7.96626	7.13865	3.63381	7.55859	3.84466	7.5132	12.4728	12.4728	10.341	9.00819	5.92658	9.57699	8.48246	10.7348	11.4227	8.29722	chr2	25186723	25187321	-	0.620754	1.30677	0.633486	0.0937797	0.789217	0.102183	0.485329	0.478368	0.200818	1.10317	0.288508	0.454896	0.983882	0.490144	0.490144	1.0273	2.73521
NM_007713	Clk3	chr9	57598518	57613667	-	39.0423	8.94051	5.99452	5.07507	5.64986	5.93748	8.83902	7.74437	7.74437	11.1276	9.90836	9.15268	7.50886	22.191	8.65041	7.35024	33.4574	chr9	57614001	57615728	+	1.61671	0.983341	1.5951	1.53895	1.04657	0.745267	1.17991	0.523343	0.784638	0.596813	0.901809	1.18491	1.11055	0.255346	0.255346	0.936574	0.356333
NM_009721	Atp1b1	chr1	166367398	166388486	-	8.26171	362.858	320.738	45.326	544.914	8.61858	81.4641	9.84149	9.84149	31.4562	22.7842	114.452	1.64443	4.72991	609.429	19.9602	13.7189	chr1	166388716	166394605	+	7.01549	2.22381	1.72487	1.13287	3.76401	1.75459	1.89844	2.98018	0.987693	2.8996	0.647255	1.04016	1.01875	2.91821	2.91821	0.620499	2.95116
NM_026734	Tmem126b	chr7	97617339	97624505	-	2.49076	8.65222	8.09216	8.12846	13.6899	5.53552	4.91749	8.74336	8.74336	8.27468	7.64096	10.9524	11.0547	5.21666	7.74444	6.18352	3.29323	chr7	97625335	97626371	+	0	1.33187	1.95541	0.049156	0.112822	0.107122	0.0847975	0	0	0	0.302452	0	0	0	0	0	0
NM_178364	Zfp369	chr13	65380162	65399103	+	1.29528	4.12324	4.46984	1.04847	1.71124	2.05637	2.29101	4.07127	4.07127	4.33892	7.22529	4.3399	6.06221	3.38366	2.52076	2.87136	8.56517	chr13	65378769	65379987	-	0.60773	1.12717	0.82702	0.196763	0.541926	0.257273	0.4752	0.923386	0.140448	1.56681	0.60533	0.57266	2.47718	0.514195	0.514195	0.431085	3.44405
NM_203491	Chrm2	chr6	36338084	36474774	+	0	0.51928	1.67822	6.32166	0	0	0.806501	0.0435276	0.0435276	0	0.500277	3.69748	0.284344	0	1.32799	0	0	chr6	36337369	36340187	-	0	0.201166	0.300061	5.77686	0	0	0.586205	0	0	0.0542633	0.184487	0.872649	0	0.261186	0.261186	0	0
NM_029920	Mtus2	chr5	148768896	149127641	+	0.0224116	7.33773	2.9395	6.24796	0.034976	0.0664178	0.915706	0.725164	0.725164	0.487226	3.96933	13.3671	0.692805	0.0670629	0.457971	0.681647	0.148207	chr5	148762097	148768480	-	9.07736	1.64953	2.4449	0.342887	0.281067	0.960718	1.14076	0.849542	0.297197	4.1665	0.150696	0.118803	0	1.02407	1.02407	0	0
NM_001159517	Qk	chr17	10399336	10512226	-	6.23422	9.47427	8.79992	12.3623	3.88139	3.22863	12.2277	30.0875	30.0875	33.3228	37.2132	56.9572	33.2508	13.5065	1.54125	12.8308	9.55718	chr17	10513180	10514705	+	0.0621086	1.15509	1.03539	0.309681	0.236924	0.184053	0.898461	0.545705	0.0803812	0.815196	2.07865	2.11669	1.083	0.0367855	0.0367855	0.154199	0.410664
NM_001042671	Gpcpd1	chr2	132354819	132403984	-	0.308909	4.05704	0.786978	1.37358	0.000691771	4.3812	1.76949	0.000240441	0.000240441	7.61E-05	0.00076734	2.27507	0.00098741	3.1328	4.23632	5.3855	0.221295	chr2	132404133	132404516	+	0.450116	0	0.153081	9.58594	0	0	0	0.41615	0	0.184556	0	0	0	0.266497	0.266497	0	0
NM_134206	Vmn1r74	chr7	12432124	12433038	+	0	0	0	0	0	0	0	0	0	0	0	0	0	0	0	0	0	chr7	12430026	12431033	-	0	0.0424141	0.0411225	0	0.12575	0	0.378059	0.167686	0.234648	0.0495775	13.1473	10.3648	6.89777	2.07609	2.07609	9.00275	3.99561
NM_011701	Vim	chr2	13495938	13504453	+	34.4677	29.1587	5.94902	67.2691	6.43092	4.13151	79.4969	872.087	872.087	21.4752	209.339	326.523	146.342	21.3105	14.1768	43.1003	28.322	chr2	13493542	13494913	-	1.5937	0.0621303	0	0.0802576	0	0	0.41535	2.45635	0.22915	0.0726235	0.246909	0.194652	0.280672	0.314603	0.314603	0	0
NM_028722	Msl1	chr11	98657083	98669173	+	9.97895	17.5507	17.4829	6.53289	5.77705	4.30043	8.55719	11.0307	11.0307	11.7903	28.1928	10.971	14.3381	10.3895	10.9969	4.88611	14.0653	chr11	98655216	98656002	-	0.140488	1.13376	0.955857	0.191029	0.487161	0.346911	0.549229	0.584659	0.0454517	0.288097	1.56717	0.308873	0.668054	0.416009	0.416009	0.348769	1.85743
NM_008172	Grin2d	chr7	53087853	53122051	-	0.236088	1.00797	1.21155	0.107019	0.0545838	0.0194347	0.323076	0.464702	0.464702	0.161398	0.823094	0.0648893	0.218318	0	0.337934	0.0732707	0	chr7	53122054	53123517	+	1.50357	0.444294	0.323073	0.573923	0.521414	0.35176	1.98011	1.06124	1.38261	2.14224	0.220706	0.69598	1.25443	0.515563	0.515563	0.392938	0.523222
NM_175498	Pnma2	chr14	67530045	67538898	+	0.0190587	0.595232	7.32729	0.025918	0.00660959	0.0188269	0.0223551	0.222001	0.222001	1.71986	4.57149	0.0838133	0.332342	0.152078	0.0225769	0.189278	0	chr14	67529301	67529875	-	0	0.077261	5.01885	0	0	0	0	0	0	0.812787	2.76335	0.242056	0	0	0	0.273322	0
NM_183161	Slc17a9	chr2	180460044	180476983	+	4.74089	0.0433988	0.0280515	0.0747481	0.228747	1.11988	1.25722	0.453515	0.453515	4.54866	0.114979	0	0.0653511	1.56251	1.17202	0.255882	0.817793	chr2	180459176	180459465	-	0	0	0	0	0.304811	0	0	3.25169	0	1.08155	0	0	0	0	0	0	5.80338
NM_145380	Eif3m	chr2	104839814	104857184	-	35.2262	24.244	19.5835	29.9385	41.9225	18.7424	25.2908	60.043	60.043	102.879	54.1461	39.43	34.6459	59.5679	34.0452	18.7831	32.2892	chr2	104857291	104858096	+	4.07977	1.71737	0.832533	4.25199	4.10164	3.02152	2.87021	3.77205	2.63917	1.50556	3.41245	1.79349	1.29303	0.724672	0.724672	0.506285	0
NM_001003953	Kdm2b	chr5	123320685	123439101	-	0.939655	1.98142	0.933597	0.704263	0.564024	0.445495	1.15853	1.36204	1.36204	6.37511	1.75731	1.5629	0.870582	3.08E-05	0.712133	9.50E-06	0.000106847	chr5	123439517	123448631	+	2.93247	3.60819	1.06717	0.513207	0.598606	0.898378	1.65453	1.86254	1.0149	3.82932	2.51064	1.57118	1.70649	1.34115	1.34115	0.460811	2.45467
NM_011948	Map3k4	chr17	12420487	12511526	-	2.04721	6.06397	3.85555	3.66086	4.84126	1.32963	2.83618	3.3381	3.3381	10.9694	5.01303	5.1749	4.36973	2.57255	3.50402	4.30244	3.73092	chr17	12511782	12518195	+	0	2.3337	1.41415	2.1479	3.14239	0.369532	0.552541	0.153774	0.457258	0.409177	1.27521	2.28482	0.922465	0.640085	0.640085	0.722383	0.549653
NM_001177784	Dis3l	chr9	64154563	64188580	-	8.27E-05	2.88E-05	2.75E-05	3.71E-05	1.00798	4.08E-05	2.58159	2.65E-05	2.65E-05	3.38E-05	0.000114626	9.05E-05	0.000130749	0.000163184	4.91E-05	0.000102414	0.000538816	chr9	64190050	64191042	+	0.103928	0.510541	0.31821	0.141321	0.252278	0.205313	0.975154	0.192233	0.403497	0.255757	0.289845	0.457003	0.16474	0.0615518	0.0615518	0.258016	0.687098
NM_198029	Fermt1	chr2	132729915	132771772	-	0.0813961	0.0457013	0.232625	0.0811735	2.18488	0.104529	0.299155	0.0105348	0.0105348	2.97815	0.0908095	0.0178976	1.5226	0.097425	5.69855	0.222303	0.96887	chr2	132773189	132774421	+	0	0	0	0	0.428614	0	0.144967	0	0	0.456252	0	0	0.195922	2.26928	2.26928	0	0
NM_001205355	Fhdc1	chr3	84246118	84283413	-	5.94405	1.11E-05	4.29E-06	4.20E-05	3.24E-05	3.86E-08	0.809802	1.26606	1.26606	3.89E-05	0.000129998	0.000102407	0.000147251	4.57025	0.665842	1.01682	0.00062085	chr3	84283474	84285068	+	3.30864	0.522444	0.36583	0.187465	0.0573687	0	0.776136	0.344252	1.52545	0.0339267	0.115345	0	0	0.146969	0.146969	1.23215	0
NM_001205132	Yes1	chr5	32913544	32989439	+	0.528265	2.95319	1.29292	1.41332	1.74314	0.982493	1.96113	5.37878	5.37878	11.5919	4.07269	3.72657	8.41248	2.70829	11.2762	5.8444	0.317581	chr5	32911365	32912483	-	0	2.05133	1.3922	1.5899	3.44637	9.528	4.34258	1.08134	0.56743	3.83644	8.15206	1.92802	4.63341	1.73118	1.73118	1.45137	0
NM_001112705	Tlk2	chr11	105042844	105145270	+	2.5566	4.71655	4.63085	2.7435	2.22697	2.82009	4.00733	9.05155	9.05155	12.4375	9.72716	4.25191	4.47484	5.84373	4.49042	8.73542	6.29239	chr11	105039513	105042667	-	3.57486	1.80972	1.66489	0.810237	1.08733	0.911786	1.40917	1.63965	1.67814	1.28605	2.0023	1.12752	1.62579	0.728932	0.728932	2.00067	2.51894
NM_178701	Lrrc8d	chr5	106129829	106244228	+	1.8103	1.62616	1.56931	9.26E-06	7.83613	1.33325	1.48915	2.04468	2.04468	5.75714	0.00189358	0.580355	2.04094	0.000270596	7.85833	0.000167101	1.90854	chr5	106128230	106128725	-	2.51338	0.489873	0.569946	0	1.54922	0.275802	1.30995	0.774696	0.361352	1.6033	0.778711	0.306952	0.442598	2.81126	2.81126	0.346599	0
NM_054056	Pawr	chr10	107769245	107851447	+	1.06212	0.159731	0.567844	0.596078	6.92822	1.89851	4.46904	14.2698	14.2698	50.3489	3.17389	3.50302	1.60351	2.32052	7.1595	15.3825	0.668858	chr10	107767731	107768612	-	0	0.868229	0	0	15.8739	0.611023	0.483686	1.1442	2.00138	0.507432	0	0	0	2.19818	2.19818	1.53574	0
NM_001168226	Morf4l2	chrX	133267490	133275891	-	0.000763313	0.00129016	1.44138	3.04228	1.53116	0.000269605	2.54423	105.389	105.389	54.5043	39.5728	26.4986	40.1311	34.5305	17.9113	39.9775	9.60151	chrX	133276630	133278838	+	0.910325	0.851828	1.0943	0.935307	1.03125	2.36795	1.04401	1.20678	0.863974	4.15702	1.94649	2.33516	2.50127	0.143777	0.143777	1.6574	0.80255
NM_001195253	Gm3336	chr8	73242442	73246534	+	2.07707	0.0911041	0.0588864	0.117685	2.22089	2.56461	1.31959	0	0	3.33671	0	0	0	0.345269	9.12379	0.107431	0.572198	chr8	73241557	73245682	-	0.0535673	0	0	0	1.55119	2.11663	1.14145	0	0	0	0.0373511	0.0294461	0	0.0158639	0.0158639	0	0.177112
NM_012042	Cul1	chr6	47404323	47476138	+	15.1143	19.1739	16.3929	7.49478	11.4679	7.10777	10.1538	25.6499	25.6499	27.5728	37.1091	20.6562	24.6218	19.1011	17.8713	25.3975	8.46687	chr6	47402291	47403804	-	0.376059	1.01169	1.55662	0.312512	0.543386	0.216691	0.588113	0.724597	1.74399	2.05662	2.70947	1.79151	2.08644	0.779558	0.779558	1.32267	0
NM_001081168	Sap30l	chr11	57615139	57624117	+	6.83744	5.99819	5.1509	7.94195	11.6652	4.40219	7.04115	5.62942	5.62942	4.20674	9.87537	6.37591	5.51611	3.77516	12.7998	4.09232	6.4585	chr11	57610955	57614962	-	0.940349	0.608402	0.399915	0.399616	1.54903	0.580566	0.884685	1.12793	0.589504	0.55446	0.655679	1.09843	0.419254	2.88925	2.88925	0.620156	0.97159
NM_007788	Csnk2a1	chr2	152052576	152107587	+	21.4171	25.6626	22.3776	18.8577	19.9159	22.1211	15.5261	37.2758	37.2758	76.6108	27.4309	17.0382	22.6778	20.5421	36.9481	13.0641	19.844	chr2	152051835	152052154	-	0	0.478028	2.54909	0.6175	1.65348	0.336416	1.06523	2.20489	1.98345	1.95567	1.89971	4.49295	1.07974	0.806849	0.806849	4.22773	0
NM_001164493	Klhl29	chr12	5084274	5382488	-	0.108191	2.1008	4.15136	0.0926378	0.0958875	0.0653133	0.916537	1.093	1.093	0.118343	3.87258	0.29076	2.72514	0.143886	0.128164	0.984948	1.19244	chr12	5382829	5423304	+	0.505647	1.36036	2.17911	0.0254676	0.0487105	0.0416245	0.142783	0.155891	0.318126	0.0345677	1.52782	0.0926515	1.33596	0.0499154	0.0499154	0.348729	0.185759
NM_028639	Ttc7	chr17	87682226	87781110	+	8.63023	0.588692	1.01469	1.90958	7.81537	4.76901	6.5883	3.0578	3.0578	1.72029	0.72784	0.635277	0.590978	4.16461	10.8306	1.71234	5.91656	chr17	87674220	87681870	-	0.353742	0.077584	0.255753	0.360793	0.802525	0.822645	1.35428	0.272651	0.810748	0.169283	1.06885	0.162046	0.467312	1.63253	1.63253	0.219571	0.487345
NM_011517	Sycp3	chr10	87922332	87935981	+	0	2.44589	1.33772	1.17469	7.09669	1.942	0.663828	0.318047	0.318047	4.655	0.747698	1.27715	1.13326	0.17826	1.58782	1.22025	0	chr10	87922746	87925169	-	0.541352	0.818313	0.694218	0.811676	2.52724	0.246812	1.02573	0.173316	0.0538949	0.119565	0.406501	0.457812	0.396076	0.493287	0.493287	0.465251	0.550714
NM_201531	Kcnf1	chr12	17178906	17183694	-	0.304858	0.094394	12.349	0	0.0746298	0.0177148	0.105173	0.121851	0.121851	0.058846	0.77526	0.0394311	0.227425	0.107321	0.58419	0.0890485	0	chr12	17184143	17184780	+	0	0	3.52554	0	0	0	0	0	0	0	0	0	0	0.111592	0.111592	0	0
NM_001081421	Galntl1	chr12	81619977	81704883	+	0	6.98715	15.5058	0.661888	0.0460349	0.0218545	0.276801	1.56052	1.56052	0.163344	7.28119	0.997236	2.87586	0.0441335	0.131038	1.56547	0.292596	chr12	81618772	81619232	-	0	0.222361	1.07795	0.287238	0	0	0.123876	0	0	0	1.32551	0	0.502255	0	0	0	0
NM_001077713	Acn9	chr6	6906018	6989220	+	1.18002	4.30564	5.05759	3.63661	3.92784	2.79704	1.01481	4.80984	4.80984	7.54923	7.56824	5.70707	5.98481	4.23631	2.79514	2.92919	3.11944	chr6	6904944	6905392	-	3.32277	3.14732	3.39053	1.05404	3.80162	4.92211	4.15611	1.84342	2.04215	10.2191	0	0.365202	0.526591	4.91876	4.91876	1.23712	0
NM_001159593	Slc20a1	chr2	129024509	129030840	+	3.02326	8.90217	7.42602	1.14248	1.45808	1.85363	2.35789	7.48915	7.48915	13.4612	3.22602	3.13973	3.50322	10.2155	1.2288	2.97623	9.22588	chr2	129021819	129023958	-	1.29815	2.11919	1.20975	0.281425	1.15483	0.306643	0.551679	1.14843	1.6253	0.625064	4.72249	1.241	1.69995	0.167146	0.167146	0.490454	1.1196
NM_144515	Zfp52	chr17	21672503	21699565	+	1.47176	1.77351	1.25656	1.0196	0.780055	0.370322	1.07487	6.51413	6.51413	2.85897	1.12303	1.43488	1.98094	0.94172	0.756586	1.58575	3.12167	chr17	21670483	21671244	-	1.61429	0.102984	0.0499239	0.133031	0.407107	0.144952	0.114744	1.62861	0.0474784	0.722263	0.204632	0.322646	0.232614	0	0	0	0
NM_173368	Chd6	chr2	160772714	160934792	-	3.32331	8.62665	6.38115	5.30149	2.94202	1.62576	6.0151	5.38686	5.38686	11.0424	11.4645	6.52075	12.0113	2.55352	2.31689	3.66176	9.51639	chr2	160935216	160936131	+	0	1.1311	0.587491	0	0.239536	0	0.135027	0.0532362	0.14899	0.42497	0.48161	0	0.364979	0	0	0	0
NM_018889	Pigb	chr9	72863503	72887506	-	5.2048	4.9719	3.09186	2.69633	6.07396	2.46869	5.42659	3.18098	3.18098	4.23587	2.07378	1.86195	3.53605	2.22486	1.71263	0.820468	1.09258	chr9	72887535	72890640	+	6.84451	3.40983	2.44356	3.33224	9.96303	2.50403	4.06349	6.48648	4.04625	2.14882	9.19098	3.53	3.61655	3.95367	3.95367	2.20276	3.3521
NM_011324	Scnn1a	chr6	125271358	125294960	+	1.07309	0.113845	0.41604	0.135748	18.5295	4.75785	61.0709	0.169569	0.169569	0.511816	0.174009	0.246927	0.356048	0.298698	2.0398	0.991364	4.95073	chr6	125265411	125270495	-	0	0	0.00759241	0	0.208955	0	1.50944	0	0	0.0183069	0	0.0245339	0	0	0	0.0277028	0.147568
NM_010555	Il1r2	chr1	40141613	40182070	+	7.783	0.050575	0.0490348	0.0326655	0	0	0.0563501	0.0932656	0.0932656	0.0886749	0	0	0.114236	0	0.853639	26.8374	0.952964	chr1	40141834	40142611	-	0	1.26186	2.00198	0	0	0	0	0	0	0	0	0	0	0	0	1.21746	0
NM_019501	Pdss1	chr2	22751042	22795779	+	1.95114	2.71851	1.62048	2.36712	6.0101	0.453492	0.538477	2.50661	2.50661	3.86024	3.04098	5.1102	2.72907	4.12107	9.24494	1.63847	3.41501	chr2	22750138	22751019	-	0.241756	0.848282	1.11031	0.383523	0.79642	0.238794	1.08692	1.84455	0.430189	2.77634	2.19122	1.06306	1.72444	1.00225	1.00225	0.750229	0
NM_007950	Ereg	chr5	91503643	91522675	+	0.020909	0	0.0142277	0.0189561	0	0.0103274	0.0245255	6.97512	6.97512	0.102918	0	0.0229876	0.0662923	0.0834215	1.85766	0	0	chr5	91501523	91502490	-	0	0	0	0	0	0	0	0	1.7761	0	0	0.223513	0	0.240833	0.240833	0	0
NM_001195681	Gm684	chr9	51078363	51086659	-	1.31742	1.65877	0.395473	0.772792	0.725602	0.0382745	4.69621	1.40411	1.40411	0.0953568	0.216132	1.19273	0.614218	0	1.05566	0	0.512381	chr9	51083964	51092363	+	0.429507	0.075361	0.073066	0.112719	0.0705576	0.0502445	2.3599	1.1395	0.120688	0.0278175	0.0157625	0.136692	0.125426	0.957343	0.957343	0.0280632	0.448469
NM_010097	Sparcl1	chr5	104508128	104543107	-	1.27019	288.801	245.031	44.0147	4.17007	0.850431	58.5465	0.712372	0.712372	0.0810453	23.9327	17.4711	9.79932	0.394153	20.1457	9.18059	3.17307	chr5	104543285	104551408	+	2.7798	2.78369	1.08995	0.591628	0.517292	0.694874	1.1664	0.736833	0.57038	2.16227	0.8746	0.950389	1.20916	1.11439	1.11439	0.673346	0.784616
NM_001169114	B3gnt2	chr11	22734739	22760336	-	6.62786	2.29401	3.68485	1.07004	7.16792	2.82344	5.00197	4.1655	4.1655	9.57205	1.69098	2.7043	1.72058	4.69959	6.1676	7.26844	16.9528	chr11	22760687	22761265	+	4.13968	0.611542	0.296459	0.0987459	1.88866	2.15189	1.10723	2.21628	0.352421	0.625472	0	0	0.345328	1.29025	1.29025	0.270427	0
NM_172606	March6	chr15	31385654	31460792	-	5.18047	20.0115	25.6313	7.99667	15.1388	7.79073	7.4784	11.0278	11.0278	13.8625	24.6203	11.9006	9.50912	9.27378	23.6994	6.92195	8.20389	chr15	31461243	31462264	+	4.85462	0.264977	0.256908	0.244491	0.897841	0.479519	0.421764	0.3492	0.10471	0.707952	1.80519	0.23719	0.342008	0.383354	0.383354	0.267826	2.13966
NM_053119	Echs1	chr7	147291622	147302322	-	7.14496	13.9462	9.52798	49.7658	50.3964	22.6542	14.2667	18.3702	18.3702	23.3141	21.0838	33.173	14.5622	23.7969	33.2875	6.8897	8.43616	chr7	147302358	147305788	+	0	0.0394278	0.0127423	0	0.0129885	1.94233	0.0146433	0	0.0605908	0.0307245	0.0522292	0.0411753	0.0593713	0.0221829	0.0221829	0.0464937	0
NM_009037	Rcn1	chr2	105226105	105239476	-	3.53615	1.08956	3.30606	4.19628	2.80163	1.17857	6.42956	65.3753	65.3753	17.9243	12.2281	24.7166	28.8031	5.44829	2.31581	6.81668	2.47141	chr2	105236136	105238235	+	0	0	0	0.0244759	1.17971	0.106676	0	0	0	0	0	0.0593624	0	0	0	0	0
NM_145589	Prr14	chr7	134615128	134620272	+	12.7567	7.00662	3.36967	4.8487	5.86657	4.93096	9.94426	13.1773	13.1773	7.58873	11.5467	6.5332	7.91306	7.19168	13.1403	7.72131	14.6701	chr7	134613569	134614399	-	0.991886	1.69043	0.915884	0.449572	1.08098	1.18965	1.66188	0.917301	0.458431	1.45289	0.592751	0.623066	2.69523	0.755264	0.755264	0.351772	0
NM_172838	Slc16a12	chr19	34742896	34821601	-	0.0224251	0.354119	0.251779	0.386281	11.5334	4.34186	1.23628	0.94327	0.94327	0.128777	0.750552	5.10344	0.142198	3.08672	0.358624	3.28498	0.148292	chr19	34820942	34822891	+	0.150456	0.131987	0.0255934	0.272793	1.85224	2.41505	0.470586	0	0.0486795	0	0.209808	1.24053	0	0.0445552	0.0445552	0.0933842	0
NM_001003911	Adamts7	chr9	90057816	90094940	+	0.287843	0.0336697	0.0435258	2.89955	0.244016	0.695062	0.325125	1.50569	1.50569	1.01014	2.20778	1.49439	3.473	0.382807	0.0852449	0.337482	0.211496	chr9	90054505	90057515	-	0.129987	0	0.0442249	2.44529	0.225396	0.224709	0.0635284	0.0901687	0.15772	0.0666473	1.81272	0.643083	0.566666	0.0962381	0.0962381	0	0
NM_207669	Gabpb1	chr2	126454649	126501223	-	4.48986	5.45295	2.98811	1.83747	1.79931	1.14515	4.05664	6.34597	6.34597	8.80951	12.2158	6.02198	11.7192	6.37109	3.59143	3.33252	7.58834	chr2	126501624	126510180	+	0.644099	1.1	1.09206	0.394164	0.79671	0.885478	1.86359	1.08722	0.614805	2.06957	2.51507	1.09761	2.39951	1.16358	1.16358	0.986174	3.47851
NM_001164037	Ly6e	chr15	74785481	74790335	+	1.95519	1.4292	1.69379	1.22842	6.95E-06	0.482692	1.76E-05	9.50E-05	9.50E-05	0.511421	2.98E-05	2.34E-05	3.39E-05	4.22E-05	1.29E-05	2.36E-05	0.00587563	chr15	74784403	74785459	-	0.471372	0.0551302	0	0.0712152	0	0	0.982809	2.32491	0	0.0644412	0	0	0	0	0	0	2.07728
NM_011551	Ubtf	chr11	102165874	102180410	-	4.68116	5.54353	4.01474	2.08773	1.67755	1.66658	4.03967	4.30398	4.30398	9.63392	7.91226	7.11491	7.03339	8.53228	4.16542	3.71221	1.69373	chr11	102178681	102185045	+	3.48491	1.36763	0.75069	0.719751	0.464836	0.295365	0.894933	0.877328	0.473721	1.67474	0.431353	0.702791	0.653784	0.732821	0.732821	0.307187	0.681804
NM_001034859	Gm4841	chr18	60427955	60432921	-	3.6507	1.48912	1.65609	1.24467	1.83957	2.97441	1.52496	0.93892	0.93892	1.8302	0.304593	0.308737	0.148391	1.99182	1.60786	0.426085	1.85697	chr18	60430965	60435818	+	0.56762	0.0090539	0.00877818	0.0116955	0.0268432	2.59968	0.100878	0.0596584	0.00834818	0	0	0	0	0.0458454	0.0458454	0.0640589	0.341227
NM_009223	Snn	chr16	11066391	11075078	+	5.90548	14.4207	26.2024	3.29787	11.7813	0.345807	4.84402	7.57417	7.57417	4.85709	46.6958	16.1643	11.6296	1.63956	1.26209	2.00282	13.6878	chr16	11052305	11066239	-	0.466827	0.0953129	0.0924103	0.034628	0.135406	0.012577	0.192482	2.20992	0.104362	0.201931	0.532656	0.261286	0.32293	0.0804378	0.0804378	0.126443	0.224519
NM_001081477	Brwd3	chrX	105937547	106029694	-	1.08238	2.15389	1.80088	0.712035	0.851455	1.25177	1.43475	2.57967	2.57967	12.009	4.87809	3.628	6.3403	2.63319	4.00294	16.157	5.76105	chrX	106030001	106033874	+	10.2404	1.53245	1.22961	0.989779	1.82782	1.89662	2.50228	2.8552	1.38864	3.86048	0.735001	0.910555	3.10332	2.76495	2.76495	0.934696	0.497847
NM_001081149	Myst3	chr8	23970011	24053734	+	5.78902	11.9463	5.71126	3.57692	3.83949	2.30842	8.53481	8.90335	8.90335	8.94626	18.0361	8.51312	14.1457	6.8408	7.7095	6.96921	12.1919	chr8	23959518	23969320	-	0.112012	1.40327	1.42532	0.0913963	0.128193	0.19364	0.407301	0.295266	0.0978572	0.33081	0.499868	0.172408	0.372896	0.338362	0.338362	0.444976	0.518513
NM_001033443	Cdkl4	chr17	80922890	80963174	-	0.180837	0.20095	4.28628	0	0.0522617	0.0297727	1.19019	0.0877675	0.0877675	0.197801	0.672493	0.0331354	0.143335	0.120248	0.0178515	0.261907	0.398602	chr17	80963251	80968907	+	6.21938	0.0773088	0.0922517	0.176684	0.0587711	0.0502215	0.781856	3.65989	0.0054833	0.0278048	0.0708989	0.0558937	0.0268647	0.321199	0.321199	0.147264	6.61183
NM_028203	Wdr89	chr12	76731581	76770524	-	68.0739	12.6503	12.3758	17.5084	14.0929	8.90272	20.2049	32.1005	32.1005	58.5401	61.128	21.2807	24.0694	37.9642	14.1996	14.5867	18.7887	chr12	76771903	76772626	+	0	0.132532	0.449736	0.2568	0.720379	0.652892	0.664496	0.6113	0.122202	2.40119	1.05338	0.622828	0	0.111848	0.111848	0	1.24836
NM_001029912	Zswim5	chr4	116550007	116661710	+	0.205846	2.64491	1.5731	0.122021	1.44423	0.289373	0.396226	0.0256171	0.0256171	0.655993	7.77283	0.765972	0.67774	0.442224	3.29192	0.098285	0.20942	chr4	116547432	116549227	-	0.170224	1.94125	0.608074	0.077158	0.61982	0	0.133103	0	0	0.104728	1.30555	0.187135	0	0.705724	0.705724	0	0
NM_030887	Jdp2	chr12	86940366	86980828	+	6.25E-06	1.85E-12	0.31146	1.83E-36	8.46E-35	4.44E-29	1.27512	1.29747	1.29747	0.376161	4.38E-30	1.07867	5.14E-36	1.44E-26	2.46E-36	3.59E-39	1.35E-16	chr12	86937841	86939733	-	0.503714	1.08262	0.428429	1.08454	0.240188	0.0621961	0.812369	0.232936	1.14084	0.154955	0	0.969091	0.499052	0.67126	0.67126	0.547131	0.416321
NM_008808	Pdgfa	chr5	139452929	139470907	-	2.32571	3.93841	6.70813	1.83333	1.57793	0.349582	13.8365	11.3523	11.3523	16.1333	1.97405	15.118	8.33485	1.21021	12.7561	5.27183	0.668523	chr5	139472136	139476529	+	0.392447	0.964012	2.8774	1.29865	0.251788	0.125994	1.2659	0.317606	1.3587	0.555364	0.410467	1.33753	0.466597	0.34867	0.34867	0.682065	0.129759
NM_011104	Prkce	chr17	86567125	87057259	+	2.2835	22.5086	42.1618	2.52618	1.8714	1.28229	3.61382	2.13303	2.13303	1.27676	7.05138	3.97499	2.4564	0.840564	2.97073	5.7877	0.269654	chr17	86564737	86566680	-	1.19331	2.51245	0.76123	1.64528	2.62093	1.64537	2.33279	1.3796	0.772203	0.57104	0.554699	1.91319	2.36457	2.23814	2.23814	1.11102	0.986312
NM_177785	BC049635	chr4	42880875	42887075	-	0.113116	0.972473	2.96327	0.153821	0.0392274	0	0.375915	0	0	0.115991	0.0788704	0	0	0.225643	0	0	0	chr4	42884968	42957822	+	0.13772	1.02872	2.85532	0.0366651	0.0765716	0.0388709	0.311976	0.0677344	0	0.0331775	0.222548	0.067295	0.0415859	0.0129481	0.0129481	0.0162829	0.0289131
NM_001011802	Olfr1318	chr2	111996055	111997164	+	0	0	0	0	0.0627984	0	0.0353997	2.34362	2.34362	0	0	0	0	0	0	0	0	chr2	111997261	111999877	-	0	0	0.034436	0	0.0351012	0.0249958	0	0	2.12869	0	0.0705742	0	0	0	0	0	0
NM_001145192	A330050F15Rik	chr17	69788666	69838573	+	0	6.7948	1.00221	0	0	0	0	0.0127083	0.0127083	0	0.0547725	0	0	0	0	0	0.259715	chr17	69787204	69787966	-	0	2.76047	0.33455	0	0	0	0	0	0	0	0	0	0	0	0	0	0
NM_026146	Eps8l1	chr7	4416344	4430844	+	0.92174	0.522494	0.506582	0.691009	0.762258	0.15759	7.70666	0.126177	0.126177	0.72707	0.148315	0.389752	0.786785	0.282881	0.251972	1.76038	2.10981	chr7	4412332	4422813	-	0.0885408	1.37022	1.64781	0.108367	0.214945	0.0306128	0.855082	0.159692	0.297948	0.410397	0.654425	0.116812	0.196506	0.241239	0.241239	0.329751	0.351312
NM_008596	Sypl2	chr3	108015184	108029517	-	0.0540247	0.597177	0.523849	0.110202	15.3446	0.0133418	0.0105614	0	0	0.0553996	0.791069	1.54427	0.0856423	0.0538857	0.927959	0	0	chr3	108029597	108030400	+	0	0.0527143	0.204436	0	1.77127	0	0	0	0	0	0	0.330305	0	0	0	0	0
NM_007692	Chkb	chr15	89256780	89260358	-	18.9819	8.83772	3.24704	8.3639	7.07922	10.9465	8.8933	6.22744	6.22744	7.95979	11.3128	12.0663	6.80812	8.03843	19.5647	6.84531	11.9201	chr15	89260442	89261135	+	1.00207	1.23058	0.738591	0.378482	0.694946	1.56711	0.914069	0.9267	0.594348	0.753457	0.698627	0.917948	0.529441	1.48362	1.48362	1.65842	1.10397
NM_001166428	Hnrnpf	chr6	117857822	117875640	+	3.62545	1.14491	0.777275	8.70E-08	0.564407	5.44E-08	1.45699	5.15503	5.15503	12.4623	0.0492256	0.990722	0.000129124	2.00159	7.57E-42	3.62613	1.21E-06	chr6	117855825	117856791	-	0.537288	0.113117	0.40213	0.389653	1.75138	0.583782	0.546145	1.09319	0.417198	0.264442	0.44953	0.826912	0	0.572778	0.572778	0.400166	0
NM_001199733	Daxx	chr17	34046546	34052535	+	0.741989	0.304503	0.128828	2.59E-06	0.423578	2.56E-06	0.431988	0.0587247	0.0587247	0.458663	8.50E-06	1.28E-06	7.13E-06	0.598716	0.912208	0.655272	4.44E-05	chr17	34044957	34046211	-	1.62893	1.23341	1.19585	0.738348	2.11087	1.14325	1.77648	2.37871	0.804412	2.2505	2.03239	0.376999	1.0872	0.558542	0.558542	1.48993	0.566833
NM_134164	Syt12	chr19	4445908	4477143	-	7.48968	14.8589	3.87689	1.12764	2.34695	1.34759	1.66288	1.97332	1.97332	4.54234	0.14921	0.411709	0.381631	0.320161	2.8201	0.166031	0.176881	chr19	4461066	4492322	+	0.0156591	0.0230795	0.00106555	0	0.00325841	0.00154689	0.0195923	0.0028967	0.0212805	2.36245	0.00436757	0.0275457	0.0148944	0.0296801	0.0296801	0.0233277	0
NM_013791	Mkln1	chr6	31348828	31459477	+	5.24199	10.6614	9.88344	4.8316	7.80195	4.86539	6.22551	10.2544	10.2544	11.7274	11.1177	11.0699	10.6297	11.1106	10.6858	11.4965	9.82148	chr6	31335028	31348660	-	0.435839	0.749403	0.860035	0.217318	0.39298	0.301371	0.170404	0.0806205	0.0705092	0.0715078	0.243115	0.095831	0.0690901	0.0516283	0.0516283	0.595149	0.288193
NM_178404	Zc3h6	chr2	128793138	128844299	+	0.837589	3.84551	2.52914	0.482511	0.562801	0.405084	1.20761	1.51881	1.51881	3.42849	2.28747	0.537166	0.829872	0.765822	0.341072	0.584886	2.07707	chr2	128791246	128793013	-	0.769644	1.12183	1.43008	2.14688	2.54586	1.60824	0.949025	1.39627	1.09186	0.50995	9.74202	2.79872	6.56944	0.736363	0.736363	0.587946	0.782916
NM_011484	Stam	chr2	13995739	14069957	+	4.98727	9.28967	8.72531	1.50001	3.03293	1.80954	3.60418	11.8389	11.8389	9.41403	16.6459	8.23755	9.32992	5.98821	6.3419	4.31334	3.43862	chr2	13991963	13995462	-	0.902586	0.633343	0.230271	0.102266	1.33007	0.33429	0.529248	0.208663	1.16795	0.555231	0.943849	0.496061	0.357639	0.668124	0.668124	0.560134	0
NM_027085	Clic3	chr2	25312363	25314292	+	0.826002	0.724565	0.468333	1.12316	3.67582	0.407934	87.2425	0.133617	0.133617	0.0564625	0	0.908016	0.218214	0.274598	0.733782	0.170883	0	chr2	25310636	25311462	-	6.0721	5.84664	1.68136	1.47209	0.489669	1.04609	1.21453	2.35068	0.228429	0.28958	3.93811	1.70755	0.895325	1.08719	1.08719	0.175282	2.80048
NM_008298	Dnaja1	chr4	40669501	40684184	+	10.2881	14.8146	19.0662	5.16219	26.5886	9.78546	8.438	22.5637	22.5637	33.1965	40.5173	11.5359	18.7673	16.767	23.5425	22.8053	12.4911	chr4	40667498	40668115	-	0.789923	0.90074	1.07484	0.447517	1.16408	0.585141	0.926396	0.273932	0.127774	2.59167	0.275352	1.51953	0.939017	2.45592	2.45592	0.245115	0
NM_078479	Mrps21	chr3	95666575	95674542	-	50.0088	70.3111	43.9498	182.738	277.531	70.5192	51.1321	75.571	75.571	76.2804	57.4455	91.015	31.6995	23.9342	83.1441	34.2569	21.1427	chr3	95675480	95681127	+	0.680001	0.914715	0.732623	0.655015	0.864687	0.419829	0.797609	0.366879	0.348368	0.453249	0.711219	0.778744	1.34746	0.704832	0.704832	0.0703463	1.49887
NM_020491	Sssca1	chr19	5730306	5731721	-	13.9755	9.45262	9.68027	10.9132	11.7356	7.56705	6.12173	12.2021	12.2021	18.3691	11.7391	15.3627	7.20596	15.449	4.08841	2.299	8.90405	chr19	5731183	5732189	+	8.98318	0	0	0.0607709	0.0464933	0	0.104834	0.371989	0	0	0	0	0	0	0	0	0
NM_172257	Sidt2	chr9	45745958	45763332	-	11.4615	11.3694	7.38124	7.65406	12.0239	11.2715	11.3072	24.6947	24.6947	13.8184	5.70844	9.00059	7.59218	7.71663	20.2204	17.0487	20.7075	chr9	45763706	45764036	+	0	0.440205	0.853599	1.13728	2.82779	1.54899	0.245236	0.580125	0.202946	0	0	0	0	0	0	1.55729	0
NM_016692	Incenp	chr19	9946787	9974023	-	51.3157	1.91466	1.67072	0.704887	0.577124	0.29644	1.7493	9.81573	9.81573	29.8217	11.7939	13.6168	15.6987	25.6871	5.0576	3.45442	15.5144	chr19	9974240	9975676	+	7.81317	2.07448	2.15497	0.95705	2.12338	1.45993	2.47647	2.44094	0.956391	4.50328	0.883295	1.3927	1.00408	3.3764	3.3764	1.57259	2.79135
NM_010426	Foxf1a	chr8	123608374	123610779	+	0	0.134174	0.0325221	0.129991	0.0331503	0.236066	12.5577	1.42273	1.42273	0.156835	0.266608	0	0.303065	0.190687	2.32131	1.18665	0	chr8	123573373	123607100	-	0.0264789	0.0570796	0.0308882	0.0102884	0.00393561	0.383018	18.112	0.0717236	0.118724	0.0325841	0.0105505	0.0166352	0.0239866	1.59526	1.59526	0.446118	0.0250154
NM_025735	Map1lc3a	chr2	155102180	155103809	+	12.7132	53.3796	65.3523	345.111	81.8954	25.1684	58.4221	40.3651	40.3651	16.836	27.3429	42.283	13.1501	2.7938	7.21038	16.7172	2.84914	chr2	155100507	155101692	-	0.0910462	0.415317	0.278771	0.825372	0.410448	0.314766	1.53061	0.126306	0.206201	0.336088	0.126961	0.700634	0.865932	0.269616	0.269616	0.452074	1.80586
NM_018779	Pde3a	chr6	141197790	141447872	+	1.80828	1.68734	0.300624	2.68264	0.491716	0.213137	3.59132	3.52386	3.52386	0.210718	0.630438	5.03788	2.54084	0.819838	2.76281	0.86732	0.407652	chr6	141193291	141197540	-	0.633487	1.84013	0.179607	0.558359	0.207486	0.0521479	1.16961	0.179028	0.33023	0.0144356	0.638026	1.4316	1.45055	0.625348	0.625348	0.218447	0.232719
NM_183173	Ankrd43	chr11	53290080	53293697	-	4.18977	5.48387	10.5272	0.0436602	0.283922	0.107038	0.141219	0.0545377	0.0545377	0.138275	0.302216	0.0264727	0	6.48466	6.36086	0.0597841	0	chr11	53293843	53295967	+	0.0948241	1.16455	0.580675	0	0	0	0.0370725	0.0438488	0	0	0	0	0	0	0	0	0
NM_025855	Echdc1	chr10	29033306	29066467	+	5.21E-47	1.2099	1.08732	0.224147	1.23453	1.38606	0.180763	1.22426	1.22426	1.31232	2.11E-29	0.438741	0.453389	0.94406	1.05869	0.574039	8.64E-29	chr10	29031385	29032623	-	0.110192	1.35328	0.937188	0.299676	0.534963	0.489794	0.861604	0.611456	0.356512	0.858708	1.0756	1.09023	0.698673	0.45683	0.45683	0.683914	2.1855
NM_001122675	Zcchc2	chr1	107886983	107930654	+	0.0956992	1.71724	1.23544	0.892479	1.11785	1.61938	1.21006	2.76873	2.76873	3.38499	1.7938	1.36004	0.367163	1.71207	1.05834	1.6643	2.06016	chr1	107884848	107886778	-	0.555326	0.513741	0.395041	0.640748	0.542732	1.82021	1.18429	0.747072	0.702378	0.766164	0.281604	1.11002	0.320112	0.598018	0.598018	0.81471	0.333814
NM_029219	Rnf19b	chr4	128735515	128761770	+	8.40126	22.3213	5.78869	2.83218	2.87681	2.59779	4.7891	13.7286	13.7286	9.87468	8.95919	2.79417	2.96576	4.92917	14.0499	6.52927	7.46938	chr4	128733018	128734293	-	0	0.32969	0.287685	0.0425882	0.325825	0.185618	0.220403	0	0.121597	1.58002	0.262041	0	0.148937	0.0556474	0.0556474	0.46653	0
NM_001163577	Prom1	chr5	44384861	44492975	-	5.92E-20	2.9867	0.474403	0.000179643	6.78E-05	4.37E-16	1.15E-06	0.000128542	0.000128542	0.670344	0.000544982	0.000437481	0.000253082	0.000785635	8.49E-05	0.000491943	4.91E-18	chr5	44493456	44493950	+	0	1.08139	0	0	0.0971557	0	0.219068	0	0	0.114912	0	0.307997	0.888211	0.331863	0.331863	0	0
NM_001122989	Cdc14b	chr13	64293853	64349846	-	3.88951	2.95673	1.58897	1.55629	1.95779	3.45114	2.51655	3.20139	3.20139	5.92866	2.2122	3.67385	4.78764	180.194	5.8795	1.15505	126.385	chr13	64350025	64350732	+	1.13678	0.51282	0.11049	1.17768	1.63305	1.0426	0.825326	1.12637	0.788079	0.532827	0	1.78517	1.02962	1.63497	1.63497	0.201575	1.07348
NM_026792	Agpat5	chr8	18846279	18884413	+	4.78517	12.4467	6.67425	3.2691	3.97966	1.24335	2.12808	4.74764	4.74764	9.76744	10.8479	5.38552	5.06912	6.69561	3.94915	5.18023	4.49903	chr8	18845829	18846080	-	7.87737	1.3806	1.33855	0.594468	0.454803	2.59095	0	1.21295	0.424328	10.2205	7.3154	0	2.07894	0	0	0	0
NM_025987	Ndufa6	chr15	82180569	82184721	-	69.7443	107.296	53.7702	412.684	450.642	255.818	67.8905	56.7769	56.7769	81.6672	70.3735	156.604	46.5436	104.328	207.323	23.6344	30.3251	chr15	82184876	82193144	+	0.364041	1.0632	0.623288	0.644116	1.91006	0.771437	1.38204	0.91237	0.144389	0.43834	0.360289	0.568073	0.521254	0.222579	0.222579	0.276989	0.62126
NM_001199936	Mup16	chr4	61176625	61180518	-	13.8004	0.254859	0.041183	13.5528	0.293849	3047.73	0.236635	0	0	0.0496504	0	0	0	0	0	0	0	chr4	61181401	61185315	+	0	0	0	0.0159942	0	4.49626	0	0.0163172	0	0	0	0.0387913	0	0.0208986	0.0208986	0	0
NM_001167981	Galnt7	chr8	60002622	60131852	-	0.25589	5.02086	1.15983	0.882982	0.238997	0.162002	0.524143	1.13241	1.13241	5.08002	1.11439	0.577779	1.84685	1.7944	7.09074	0.704228	5.52096	chr8	60130552	60143411	+	0.237364	2.08239	0.455712	0.222882	0.264597	0.108866	0.371229	0.270508	0.178293	0.52159	0.236443	0.260963	0.67194	0.537263	0.537263	0.136811	0.840904
NM_053207	Egln1	chr8	127432487	127473154	-	2.22843	12.5726	9.88997	28.531	9.042	1.93227	6.93155	9.70995	9.70995	6.11404	14.606	20.4162	9.73432	3.30936	5.92486	6.23976	5.89439	chr8	127474641	127478191	+	0.16591	0.912089	0.58327	0.501363	0.460287	0.0819433	1.38382	0.588211	0.232616	0.567092	1.15681	0.54719	0.438334	0.19653	0.19653	0.274608	1.09702
NM_009701	Aqp5	chr15	99421459	99425260	+	0.0609581	0.59893	0.0414779	0.0276313	0	0	70.5694	1.24255	1.24255	0.075009	0.0850063	0	0	0	0	0.0756714	0	chr15	99422051	99424225	-	0	0.756148	0	0	0	0	0.0683103	0	0	0	0	0	0	0	0	0	0
NM_001102446	Alas2	chrX	146981960	147005165	+	205.791	0.816418	0.000155337	3.99206	3.15177	8.90445	2.49499	0.460877	0.460877	0.837446	3.70799	6.29717	2.75572	114.483	0.281192	0.0118022	0.941913	chrX	146982010	146986515	-	0.592466	0.549945	0.695757	0.727726	0.815246	0.670219	0.724831	0.344696	0.52563	0.901524	0.666313	0.567317	1.66634	0.192439	0.192439	0.616868	0.505531
NM_053168	Trim11	chr11	58791618	58804960	+	19.4579	2.94236	2.25218	2.87336	4.99485	5.05293	5.31752	5.45199	5.45199	7.04316	3.18902	7.1012	3.05272	2.32091	3.63563	1.79294	11.6726	chr11	58787208	58791545	-	1.0313	0.962651	0.526317	0.299192	0.865527	0.784442	0.991932	1.25909	0.347038	1.31982	2.01348	0.884378	1.92915	0.928473	0.928473	0.486501	3.13708
NM_001081112	Ankrd26	chr6	118452582	118512274	-	2.25758	2.20879	1.94823	0.548959	0.985152	0.649842	0.958683	1.83344	1.83344	3.26255	5.19163	2.21902	4.33729	3.54919	0.779279	0.816653	2.96605	chr6	118513004	118513559	+	0.46402	1.628	0.631369	0.10515	1.20668	1.14572	0.453476	0.429092	0.15011	0.475739	1.61744	0.255024	2.57406	0.274785	0.274785	0.287964	0
NM_022026	Aqp9	chr9	70958468	71011096	-	4.98476	0.579131	0.114591	0.381684	0	45.7141	0.118518	0.0108977	0.0108977	0	0.0469692	0	0.160176	3.49378	0.0398978	0.125434	0	chr9	71012002	71013800	+	0.14842	0	0	0	0	1.72264	0	0.0343171	0	0	0	0	0	0	0	0	0
NM_010109	Efna5	chr17	62952306	63230666	-	2.66144	1.03823	0.285807	1.12255	0.972915	2.27802	1.53304	2.82405	2.82405	1.15619	0.000115201	0.00437442	3.08815	0.692402	0.0686457	0.304048	0.655489	chr17	63231757	63236594	+	0.577483	0.378862	1.64869	0.056907	0.0261223	0.0124013	0.0490842	0.0696675	0.389951	0.113287	0.875357	0.358849	1.07466	0	0	0	0
NM_080848	Wdr5	chr2	27370667	27392055	+	12.2248	5.04938	3.77542	4.24245	7.25267	4.08054	5.56637	9.09458	9.09458	26.2596	9.77814	7.44055	8.60224	14.6563	5.97671	8.66652	6.65247	chr2	27366339	27369694	-	0.548623	0.59893	0.435518	0.165788	0.655327	0.240858	0.738821	0.789301	0.5128	0.825099	0.68005	0.402092	0.676414	0.397145	0.397145	0	0.403058
NM_028665	Ankrd42	chr7	99732693	99785652	-	0.127519	1.23057	3.0695	0.0867056	1.72471	0.267679	2.25606	1.62977	1.62977	0.457673	2.35625	0.595824	1.56665	0.0635951	0.151057	0.672783	0.421614	chr7	99785714	99792027	+	0.301019	2.19429	1.64332	0.514801	1.07716	0.973181	1.2572	0.658078	0.920868	2.20008	1.88906	1.32378	1.67018	1.17513	1.17513	1.40984	1.26675
NM_001177844	Frmd4a	chr2	4480800	4535089	+	5.14341	2.55521	0.906429	1.61682	0.708332	0.678478	5.77776	3.67664	3.67664	1.04157	5.99133	3.94176	5.54395	9.01053	0.715255	6.67551	3.10068	chr2	4477614	4480190	-	0	0.292666	0.0378338	0.151222	0.115694	0.0274621	1.02174	0	0.0359805	0.0456126	0.0775379	0.122255	0.0881408	0.164661	0.164661	0	0.36765
NM_027874	Csnk1d	chr11	120823055	120852647	-	3.94321	6.3672	8.42478	1.06275	4.48109	3.85302	9.67777	20.379	20.379	7.37877	3.13408	8.47272	8.80906	2.62936	11.5691	18.449	0.000471209	chr11	120852785	120856311	+	0	0.695763	0.612114	1.3315	0.318336	0.689135	0.588587	0.169798	0.344526	0.677726	0.614443	0.444034	0.814876	0.282715	0.282715	0.410226	0.242793
NM_001081429	Ccdc15	chr9	37083420	37155977	-	0.866351	0.590658	0.454768	0.325393	0.291867	0.391229	1.35492	0.776882	0.776882	4.69076	1.38077	1.0069	1.64806	2.46893	0.527799	0.737483	0.654735	chr9	37156093	37156421	+	0	0	0.216536	0	0	0	2.23956	0	0	0.522114	0.887552	0.699709	1.00892	0.376964	0.376964	0.790087	0
NM_007706	Socs2	chr10	94874124	94879491	-	0.918973	0.407816	1.41427	1.90751	0.362617	0.712268	4.77394	1.86794	1.86794	7.03787	2.43253	0.641662	0.883413	2.53E-08	2.65997	1.31E-09	7.42E-08	chr10	94880040	94880445	+	0	0.141025	0	0.182171	0	0.198494	1.72841	0	0	0.494527	0	0	0	0.714093	0.714093	0	2.65569
NM_144866	Etf1	chr18	35062439	35091657	-	16.6482	10.7284	11.4322	9.87764	13.0456	8.19964	11.2649	36.8637	36.8637	72.1596	30.4208	23.0789	24.1953	39.066	21.5155	30.6656	16.6144	chr18	35091903	35095376	+	0.497731	0.545813	0.338682	0.211518	0.496261	0.430215	0.60814	0.805616	0.452942	2.28403	1.08454	0.889209	1.47942	0.700158	0.700158	0.810974	1.43994
NM_001043228	Dntt	chr19	41103765	41134015	+	1.23231	0.0463331	0	0.0398943	0.0152531	0.239177	0.0516239	0	0	0	0.0613358	0.0483546	0	0	0.0260507	0	158.117	chr19	41102740	41103112	-	0	0	0	0	0	0	0	0.221234	0	0	0	0	0	0.28335	0.28335	0	34.7697
NM_001039544	Mup3	chr4	61744511	61748346	-	28.0995	0	0.0396656	47.6689	0.849068	7179.8	1.45866	0	0	0.143463	0	0	0	0	0	0	0	chr4	61749570	61751817	+	0.123799	0	0	0	0	6.35917	0.0161344	0	0	0	0.0575473	0	0	0	0	0	0
NM_001093754	Dennd2d	chr3	106285349	106303972	+	5.80847	0.123331	8.98E-05	0.338537	1.26454	0.943597	3.06103	0.963002	0.963002	0.000108044	0.000370697	0.000289652	0.325438	1.05165	9.05169	0.000325618	0.00174504	chr3	106279679	106288874	-	0.648958	0	0.00659096	0.0526883	0.0604645	0.243991	1.28005	6.23527	0.0188043	0.00397305	0	0.0106489	0.0153549	3.16111	3.16111	0.060122	4.41966
NM_153780	2610044O15Rik	chr17	95214079	95233760	-	3.61521	6.02	6.03794	2.59214	2.80375	1.59076	2.74979	5.27429	5.27429	8.24995	6.32467	3.4686	6.98115	3.27799	3.11447	2.69267	6.51919	chr17	95234264	95235709	+	9.24546	1.69924	1.34795	0.997733	2.54442	1.66694	2.40962	1.69647	0.807133	7.52357	3.68337	2.0972	3.2566	3.30265	3.30265	1.45728	2.91034
NM_153144	Ggnbp2	chr11	84645863	84684240	-	24.5136	15.9019	14.2262	7.95067	13.2035	13.4382	10.2632	19.6306	19.6306	18.6612	24.6685	15.6634	19.2639	33.1977	33.2047	20.2504	16.0318	chr11	84684409	84685751	+	16.8632	1.69426	1.25039	1.14329	2.24919	1.81522	2.70481	2.96594	0.862707	1.59615	3.41678	2.61442	2.39895	1.92069	1.92069	2.14699	2.38241
NM_011048	Pcsk6	chr7	73007022	73195272	+	0.321315	10.7469	1.36651	7.81971	2.52116	6.57629	1.31126	2.7226	2.7226	5.82382	0.728149	2.60527	5.85771	0.520797	1.05863	6.15779	0.663997	chr7	73004124	73005525	-	0.137047	0.88966	0.139876	0.434844	0.142578	3.28282	0.321487	0.0316875	0.266048	2.07983	0.191111	0	0.325866	0.0405846	0.0405846	0.340248	0
NM_008180	Gss	chr2	155388919	155418442	-	2.78271	5.07417	2.70496	2.65789	93.2627	12.8605	6.29472	7.92638	7.92638	3.66875	2.07886	3.16852	2.28437	17.6442	21.3672	3.51609	3.61429	chr2	155418569	155420773	+	0.0473463	0.59811	0.434922	0.0858463	2.79129	0.0935388	0.203625	0	0.0919149	0.0388403	0.0660254	0.0520517	0	0.0280425	0.0280425	0	0
NM_001162942	Mapre2	chr18	23910834	24052362	+	0.739546	31.4066	17.3878	5.66928	5.42569	0.0616926	2.65145	3.15454	3.15454	0.410972	20.0775	19.0495	4.55082	1.74066	0.413928	1.36258	2.33011	chr18	23908962	23910281	-	4.82169	1.1272	1.36609	4.36822	6.4054	0.396637	0.627957	0.37137	0.259834	0	0	0.88287	0	0.951281	0.951281	0	0
NM_011046	Furin	chr7	87534080	87547648	-	0.829182	0.980306	2.24566	4.16303	2.91438	2.29143	3.58564	7.09227	7.09227	2.87581	3.10E-05	1.56407	3.81E-05	4.44E-05	0.397459	1.64999	0.00025705	chr7	87548390	87548630	+	0	0	0.510743	0	1.56183	8.15605	0.586939	0	0	0.615755	0	0	0	0	0	0	0
NM_177750	Frmpd3	chrX	136916510	136929079	+	0.559727	5.91212	0.999781	1.07832	0.262053	2.33607	0.186018	0.208272	0.208272	0.40178	6.79092	0.738439	1.06477	0	1.3924	6.01044	0.555192	chrX	136911658	136916289	-	0.0192685	5.01712	0	0.113547	0	0	0	0	0	0	0	0.021184	0	0	0	0	0
NM_028139	Atxn7l1	chr12	33832551	33936022	+	1.85291	5.25892	4.96898	2.32207	2.64588	1.61498	3.77135	2.38042	2.38042	2.72708	7.5997	2.57625	3.97391	3.15263	2.90499	5.34447	0.72069	chr12	33820851	33832441	-	0.0708115	1.03121	2.54169	0.224689	0.0491144	0.0524621	1.07975	1.19525	0.60716	0.580905	1.57999	0.1557	0.449011	0.209705	0.209705	0.835099	0.702364
NM_184109	Rtl1	chr12	110828379	110833613	-	1.53633	1.96149	2.02965	0.140766	0.198384	0.274469	0.255611	2.623	2.623	0.978785	1.18521	1.04218	2.66866	3.81467	0.18393	3.63184	0.32424	chr12	110833589	110918795	+	0.166753	7.74238	10.2829	0.188055	0.0220982	0.0676324	0.119798	0.0326024	13.5255	1.19395	6.09359	2.51897	8.67631	0.118042	0.118042	3.09511	0.116552
NM_181328	Slc25a29	chr12	110064088	110074086	-	0.653447	4.24204	1.63561	1.29059	0.712206	0.322742	1.93437	0.48326	0.48326	0.248881	1.69231	0.410507	1.18383	0.186215	0.138224	1.91206	0.925885	chr12	110074288	110081693	+	0.421579	0.924625	0.448234	0.806218	0.498012	1.07367	1.52471	0.280259	0.745985	0.540393	0.88188	1.12976	2.38087	0.569635	0.569635	0.997652	0.87121
NM_144899	Adamtsl4	chr3	95480127	95491781	-	1.55326	1.4061	0.490169	8.00012	1.0227	0.63376	7.83333	6.87583	6.87583	1.46814	0.251142	1.68292	0.963511	0.49397	0.999993	0.530963	1.4886	chr3	95489798	95490506	+	1.13454	0.341207	0.496224	0.367299	0.112402	0.240127	1.20387	0.299773	0.524351	1.46239	0.45199	1.60349	2.05519	0.575912	0.575912	0.402355	0
NM_007836	Gadd45a	chr6	66985090	66987401	-	48.6729	3.18999	1.23166	4.37598	7.25374	1.94697	4.3406	14.108	14.108	23.5934	2.35593	1.50354	1.7854	31.9356	16.4864	5.09324	1.06384	chr6	66986550	67030452	+	1.43975	1.72	1.15357	0.555961	1.39315	1.26643	1.07722	0.64939	0.71029	1.36888	0.570129	0.361527	0.725581	1.35286	1.35286	0.661983	0.528955
NM_019660	Mycbp	chr4	123582256	123589493	+	6.15288	4.61048	3.29259	4.64832	10.113	5.22312	7.64279	8.06675	8.06675	8.88553	6.43514	7.18702	7.51831	15.2143	11.8816	10.7409	5.50913	chr4	123569272	123588156	-	0.297814	0.729189	1.54293	0.196365	0.328631	0.157128	0.529287	0.215982	0.556278	0.266531	0.717378	0.639966	1.2554	0.236533	0.236533	0.386521	0.402844
NM_025325	Haao	chr17	84230694	84246130	-	13.9985	0.11292	0.0547406	0.911662	93.8523	145.705	0.912154	0.0260296	0.0260296	0.0989933	0	0	0	5.29585	0.619431	0.39947	0	chr17	84247417	84248479	+	0.381938	0	0	0.0865603	0	0	0	1.45709	0	0	0	0	0	0.0565515	0.0565515	0	0
NM_146615	Olfr986	chr9	39994664	39995679	+	0	0.0708753	0	0.0457771	0	0	0	0	0	1.11841	0	0	0	0	0	0	0	chr9	39995734	39996966	-	0.67368	0.047276	0.0458363	0	0	0.0665417	0.158023	0.124605	0	3.53667	0	0	0	0	0	0.334491	0
NM_001113470	Ctdsp2	chr10	126415773	126437031	+	6.57108	10.4245	5.57479	9.42363	7.62521	3.09618	21.2137	36.2389	36.2389	12.3508	8.34977	18.1008	22.5194	7.40387	14.2538	16.0081	12.3984	chr10	126415097	126415504	-	0	1.95531	0.406235	0	0.276055	0.19658	1.24491	0	0	0.163253	0.555034	0	0	1.17868	1.17868	0	0
NM_001163640	Chn2	chr6	53989926	54251806	+	0.497691	101.729	2.90378	0.216792	1.66502	3.08684	1.18987	0.225691	0.225691	0.801107	5.99995	1.90181	1.56568	0.556582	8.17978	0.969816	0.922378	chr6	53988576	53989257	-	0	1.50155	0.0582331	0	0	0.0845384	0.133841	0	0	0.0702061	0.23869	0	0	0	0	0	0
NM_001122895	Nab2	chr10	127097974	127103759	-	1.56066	6.67969	2.80908	1.2487	2.23709	2.95918	3.04091	13.9516	13.9516	1.44708	0.299502	4.29352	5.29522	1.2036	3.33673	2.96943	7.48073	chr10	127105003	127105844	+	2.7701	2.30797	1.41327	1.25531	1.20048	5.98408	1.35343	2.56131	0.89603	0.141988	0	0.380568	1.09749	0.410058	0.410058	0	0
NM_001039532	Zfp784	chr7	4986048	4990048	-	1.48072	2.53861	1.36739	1.82182	2.71425	1.06567	2.59692	1.13615	1.13615	0.537942	1.76992	2.18602	2.61553	1.3503	2.10483	0.682742	0.839238	chr7	4990189	4991466	+	0.494409	1.17099	1.42967	0.448189	0.900089	0.427306	1.01477	0.628705	1.1197	1.57153	1.55118	0.679382	2.15515	0.366013	0.366013	0.920561	1.63425
NM_029638	Abp1	chr6	48845254	48859186	+	0	0.0116611	0	0.0150633	0.761669	0.0492935	0.297545	0.0107521	0.0107521	0.0818953	0	0	0	0	130.691	0.000593384	0.439839	chr6	48825972	48848445	-	0.00452084	0.00158646	0.00922888	0	2.59324	0.0870857	0.00707048	0.00418143	0	0.00927199	0.0126093	0.0397627	0.0645012	0.0107109	0.0107109	0.016837	0
NM_028005	2310047M10Rik	chr11	68873277	68875078	+	6.52765	3.51705	3.63727	2.39974	2.86978	1.57394	3.31579	3.10987	3.10987	1.60225	2.437	2.71232	1.30365	1.23037	2.03966	2.67983	2.03917	chr11	68872513	68872971	-	9.9007	0.560217	0.651788	1.59207	1.55022	0.788514	2.12224	3.24844	0.61986	0.130967	2.22633	1.40412	2.02462	1.13469	1.13469	0	2.11025
NM_026585	D6Wsu116e	chr6	116158051	116212689	+	6.70909	34.5607	9.06901	3.1505	6.75725	4.99047	6.39299	11.673	11.673	12.0707	9.1321	7.11103	9.74401	3.76668	7.24563	7.30636	5.57893	chr6	116156055	116156626	-	9.1376	1.7806	0.345275	0.460023	0.527917	1.25311	0.396785	0.703969	0.328361	0.83253	0	0	0	0	0	0	0
NM_025367	Sphk1	chr11	116394552	116397989	+	5.07E-05	1.37E-11	6.62E-23	6.76E-12	0.320315	0.0435882	0.533101	0.499951	0.499951	1.84E-38	1.42E-06	1.12E-06	0	1.74813	0.403774	1.76E-47	0	chr11	116391140	116394426	-	2.11612	0.523168	0.114537	0.0436006	0.250178	0	2.08719	0.222406	0.949217	0.0394533	0.201203	0.105746	0.0762387	0.512732	0.512732	0.656728	0
NM_009327	Hnf1a	chr5	115398989	115421071	-	0.0826932	0.135418	0.0656471	0.0499795	7.80997	4.2205	0.107773	0	0	0.407029	0.192199	0.181826	0.262178	0.769818	4.45708	0.0684372	0.182274	chr5	115418800	115439047	+	0.0645648	0.00348572	0.00675913	0.00450272	2.19609	3.53001	0.00388375	0.00229683	0.00321402	0.0325954	0.0207786	0.016381	0.0393666	1.53558	1.53558	0.0739872	0.16422
NM_153576	Cxcl17	chr7	26185072	26197905	-	0.441836	0.413411	0.300616	0	0.408564	0.509147	31.9554	0.0952968	0.0952968	0.664444	0	0.161901	0	0.293767	0.174446	0	0	chr7	26181527	26317856	+	0.374921	0.468507	0.544465	0.0953398	0.294934	0.438115	0.393292	0.198759	0.0769295	1.02025	0.216793	0.090482	0.260935	0.135407	0.135407	0.0567606	0.120944
NM_001034013	Accn1	chr11	80693667	81781898	-	0	6.29139	7.73782	0	0.0701107	0	0	0	0	0.0414617	2.52223	0	0.480723	0	3.04E-06	0	0	chr11	81780312	81781069	+	0	0.0684661	2.65524	0	0	0	0	0	0	0	0.544175	0	0	0	0	0	0
NM_024436	Rab22a	chr2	173485346	173527683	+	7.80485	8.25015	7.88416	9.54347	11.4616	4.73531	8.1939	17.6459	17.6459	7.29192	10.2122	11.6525	11.2268	7.4002	13.7539	19.4972	6.68992	chr2	173408926	173485019	-	1.73196	0.870456	0.574372	0.67682	1.1875	0.83383	1.47113	0.883824	0.802607	1.36533	1.13272	1.36137	2.52473	0.858417	0.858417	0.914416	1.42183
NM_025604	Psmg3	chr5	140299548	140302797	-	18.4513	3.93886	3.02879	3.2166	5.7719	5.35283	3.83375	5.21816	5.21816	7.40889	12.5945	6.24109	5.93123	13.6407	8.5587	5.44557	6.82398	chr5	140298361	140305066	+	0.0808998	0	0	0	0	0.383598	0	0.0224476	0.00523526	0	0.0451279	0	0.0256495	3.32545	3.32545	0.0200861	0
NM_001163026	Dnajc13	chr9	104053927	104165260	-	2.62316	5.71184	6.34822	2.51749	10.7873	2.39613	3.1756	17.7886	17.7886	17.5489	9.59699	9.93095	9.01281	5.64892	11.149	9.90564	7.40327	chr9	104166062	104166493	+	0	0.159619	0.154758	0.20619	4.57468	0.224666	0.177846	0	0	0	0	0	0	0.269416	0.269416	0.564674	3.00557
NM_016805	Hnrnpu	chr1	180258431	180267915	-	72.5063	65.236	53.4691	27.3731	46.1119	32.3915	39.9779	98.0084	98.0084	179.67	142.294	91.0308	116.67	107.546	63.7086	60.625	98.3397	chr1	180268162	180269537	+	0	1.21846	0.957856	0.723173	0.325453	0.0927029	0.476994	0.173595	0.364374	0.500412	0.785226	0.722212	0.297534	0.0555839	0.0555839	0	1.24098
NM_021340	Rgr	chr14	37850676	37862150	-	0	0	0	0	0	0.919928	0	0	0	0	0	0	0	0	0	0	0	chr14	37860490	37860970	+	0	0	0	0	0	1.59827	0	0	0	0	0	0	0	0	0	0	0
NM_134077	Rbm26	chr14	105513736	105576544	-	6.47005	7.84671	8.26742	2.51253	4.72884	3.47674	5.91638	13.0245	13.0245	30.3167	20.1324	12.8131	21.4822	9.24924	8.35097	6.30525	10.313	chr14	105577234	105577438	+	0	0.881705	0.854855	0	10.4564	0	0	0	0	1.03062	0	0	0	0	0	0	0
NM_001128086	Anks1b	chr10	89336254	90435729	+	2.05E-79	17.0687	2.85432	9.31E-80	6.30E-78	1.73E-25	0.0378838	0.482303	0.482303	0.166541	2.51901	0.0266311	0.520368	0.0483218	0.0108554	4.55E-72	0	chr10	89334451	89334998	-	0	1.9154	0.403712	0	0	0	0	0.109749	0.0767872	0.486717	0.661905	0.260909	0.752417	0	0	0	1.56872
NM_026713	Mogat1	chr1	78507635	78534748	+	0	0.0574715	0.111443	0.0371198	57.3373	0.040446	0.0640342	0.0264959	0.0264959	0.167945	0.114197	0.0900283	0	0	0	0.508284	0	chr1	78492358	78506691	-	0.0166155	0.0495612	0.0734911	0	4.31313	0.00820684	0.0227379	0	0	0.143125	0.162201	0.0182675	0.263402	0	0	0.391913	0.0549394
NM_001163013	Ythdc2	chr18	44988319	45049374	+	0.566663	2.9307	3.25459	0.599364	0.44919	0.533119	0.754357	2.60186	2.60186	4.206	4.12058	2.23983	2.84465	3.22978	1.92591	0.921207	1.51676	chr18	44987714	44987982	-	6.50649	0.760358	0	0	1.12716	1.07021	4.23592	6.51324	1.05164	1.33316	0	0	1.71745	0.641692	0.641692	0	0
NM_024286	Popdc3	chr10	45009111	45038256	+	0.0498721	0	0.373285	2.96144	0	0	1.32592	0.0161363	0.0161363	0.0204561	0.0695475	7.51148	0.158116	0	0.0295384	0.185731	0	chr10	45008414	45008640	-	0	0	0	0	0	0	0	0	0	0	0	23.8615	0	0	0	0	0
NM_025356	Ube2d3	chr3	135101723	135130142	+	22.2891	38.2955	32.3246	29.2	33.6216	23.3287	18.9593	69.1566	69.1566	98.8923	59.1288	42.9858	44.7197	44.599	78.2223	38.315	36.6781	chr3	135098814	135101670	-	1.15827	1.51493	1.84495	0.644355	0.438195	0.624084	1.02922	0.827796	1.48202	3.08808	1.90891	1.96795	1.58573	0.873122	0.873122	1.24178	2.43687
NM_001143689	H2-Gs10	chr17	35516562	35521619	+	81.1525	19.6617	19.2564	17.3618	19.7897	25.5042	46.3198	10.6869	10.6869	18.9329	1.94621	2.44353	2.29428	4.02132	39.7686	8.1491	28.0262	chr17	35513966	35516225	-	7.78555	1.35695	1.21038	1.21532	2.6642	1.80807	1.93523	5.84164	0.467108	3.38374	0.359505	2.38072	3.10586	1.5269	1.5269	0.512043	2.72741
NM_027968	Fbxo30	chr10	11001128	11017767	+	5.96019	1.94534	0.611028	1.63988	0.824541	0.00020052	2.8693	6.33757	6.33757	8.84036	5.3526	5.23202	7.48805	9.68961	2.72332	0.000451253	0.00222928	chr10	10992958	11000232	-	1.06223	1.25791	0.542047	0.0601824	0.322302	0.196726	0.363366	0.429785	0.128874	0.707952	0	0.583852	0.210466	0.23591	0.23591	0.164816	0
NM_028780	Tm9sf1	chr14	56254803	56262643	-	13.2222	7.30893	5.40546	6.41243	24.7883	9.989	12.3682	22.0232	22.0232	6.6918	6.34453	9.69091	7.94459	12.6208	19.0732	13.59	7.52101	chr14	56262938	56265401	+	1.17428	1.00727	0.517889	0.276001	0.558059	0.4511	1.20731	2.13193	0.576953	1.48065	1.81951	1.76912	2.48198	1.64861	1.64861	1.18778	1.7255
NM_007646	Cd38	chr5	44260066	44303613	+	6.50823	5.18769	2.1241	3.73776	2.60428	3.79633	6.52849	3.18253	3.18253	4.63848	0.574951	4.07941	1.54057	7.75453	24.28	2.52251	4.67365	chr5	44254710	44260100	-	1.28824	0.0663029	0.0584398	0.498314	0.315714	0.33087	0.53055	4.36886	0.0500194	0.302958	0	0.151073	0.0544585	1.08858	1.08858	0.213232	0.454343
NM_033475	Rab34	chr11	78002250	78005695	+	4.20E-07	0.379306	0.291666	0.485696	0.841692	0.354274	1.08981	4.91602	4.91602	1.54015	0.33365	1.39096	1.10E-06	1.41E-06	3.89E-07	9.47E-07	4.70E-06	chr11	77998866	78001787	-	0	3.37026	0.794828	0.0588322	0.870195	0.128208	0.253724	0.0600203	0.643909	0.283926	1.08596	0.570753	1.78312	0	0	0.107412	0
NM_133753	Errfi1	chr4	150229200	150242989	+	2.62877	9.40919	4.71039	4.67377	76.5485	127.127	27.3853	26.4715	26.4715	12.8433	5.29524	2.60106	4.16723	5.82667	10.553	42.1699	3.8629	chr4	150227700	150228720	-	0	0.084456	0.040942	0	0.125199	1.66422	0.0941001	0	0	0	0	0	0	0	0	0.149387	0
NM_001164705	Fam123a	chr14	60997123	60999840	+	3.65451	8.14091	5.54929	0.104625	0.293496	0.304	0.270728	0.510319	0.510319	0.678491	9.76351	0.25375	0.48785	0.0767357	0.227845	0.0955074	0	chr14	60995535	60996968	-	0.163364	2.00618	0.500164	0	0	0	0	0	0	0	0.22779	0.17958	0	0	0	0	0
NM_028093	Entpd8	chr2	24935843	24941239	+	0.03909	0.0137171	0	0.0708769	2.00632	14.0748	0.672471	0	0	0	0	0	0	1.16967	23.5694	0.0970521	0	chr2	24920144	24935807	-	0.0724375	0	0.00205381	0.00547274	1.2519	1.74124	0.417757	0.0139581	0	0.0123804	0	0.0199099	0.00956946	2.35264	2.35264	0.202334	0.0798388
NM_009950	Cradd	chr10	94637380	94786731	-	1.64697	1.91314	1.10134	3.42382	5.37672	3.67452	3.84133	1.26789	1.26789	3.96004	1.50474	1.7482	1.3504	1.35947	2.99368	1.0575	2.62862	chr10	94786075	94788775	+	0.0901775	0.015822	0.0306803	2.3504	0.0156365	0.244967	0.317317	0.020851	0.0583549	0.0554826	0	0.0991397	0.142951	0.0267054	0.0267054	0	0
NM_016714	Nup50	chr15	84753858	84773393	+	10.4744	4.39936	3.38523	1.39408	4.9187	2.59124	3.40928	8.48751	8.48751	14.7148	11.9078	5.09158	9.17703	9.74386	7.45768	7.29883	5.02445	chr15	84750213	84753096	-	0.382291	0.788122	1.07302	0.238271	0.265151	0.212418	0.242884	0.464068	0.30923	1.13684	0.799668	0.68296	1.21203	0.650972	0.650972	0.711853	0.947932
NM_009509	Vil1	chr1	74455958	74482134	+	0.366818	0.306951	0.124801	0.0767435	29.0141	0.0557468	0.165485	0.0456492	0.0456492	0.32407	0.118049	0.155108	0.313113	0.562883	496.332	0.490398	0.186587	chr1	74453258	74454519	-	0	0	0	0	0.423733	0	0	0	0	0.0357982	0	0	0	2.17107	2.17107	0	0
NM_183225	Usp24	chr4	105988818	106113932	+	2.98235	7.26767	5.78672	3.72584	8.60633	3.69241	4.01476	8.86665	8.86665	16.4678	6.40965	7.72316	7.51187	9.87895	3.86561	6.94318	7.58551	chr4	105987679	105988762	-	0.473767	0.664949	0.604405	0.536848	2.87504	1.2284	0.37044	1.36922	0.459839	0.728675	0.660634	0.260408	0.750973	0.21044	0.21044	0.294044	0
NM_001081412	Bcr	chr10	74523641	74647668	+	3.1424	6.26094	10.7577	1.30085	4.08449	1.79582	6.94034	5.02504	5.02504	4.96945	8.47483	3.05508	4.94037	1.19158	6.72206	5.64201	3.60653	chr10	74521041	74523194	-	1.18556	0.308164	1.16524	0.0796151	0.243641	0.0650619	4.25759	0.121834	0.071036	0.0540316	0.428631	0.096547	0.139213	0.026007	0.026007	0.272544	0
NM_001113180	Gria4	chr9	4417893	4796234	-	0.0392084	25.7351	7.34856	0.0142186	0.184646	0.0154927	0.00919803	8.78E-08	8.78E-08	0.0943998	1.68765	1.49E-06	0.344395	0.0156432	2.11E-06	0.0778772	0	chr9	4797373	4797673	+	0	3.91093	0	0	0	0	0	0	0	0	0	0	0	0	0	0	0
NM_172702	Serinc2	chr4	129930741	129952830	-	0.19651	6.25782	0.885852	0.111345	5.86075	1.67424	4.43698	8.28153	8.28153	4.03014	10.2079	1.0802	18.6906	0.196001	24.4128	4.08606	0.649689	chr4	129953278	129953581	+	0	1.36112	0.263934	0	0	0	0	0	0.251005	0.3182	10.8183	0	3.68929	0	0	0	0
NM_172994	Ppp2r2c	chr5	37259809	37346317	+	0.107412	54.1942	71.3277	0.0486897	0.0223503	0.116716	0.293976	0.0417053	0.0417053	4.51157	8.3284	0	0.0340549	0	0.216307	14.2409	0.142058	chr5	37257158	37258490	-	0	1.33843	0.502325	0	0	0	0	0	0	0	0.171581	0	0	0	0	0	0
NM_033567	Cecr6	chr6	120438957	120443825	-	0.0881273	0.705099	6.05069	0.00798966	0.00611256	0.0261168	0.530634	0.0171089	0.0171089	0.0144594	1.74516	0	0.111764	0	0.0104396	0	0.116554	chr6	120444068	120445117	+	0.339538	0.178699	0.635277	0	0.0588681	0	1.65921	0.470998	0	0	0	0	0	0.10054	0.10054	0	0
NM_021899	Foxj2	chr6	122770202	122795384	+	4.47967	8.83196	4.31059	5.34013	2.99446	1.40188	6.75865	5.7204	5.7204	2.98767	3.40972	4.09791	4.77044	1.67131	3.09891	4.16024	4.07039	chr6	122768491	122769473	-	0	0	0.282354	0.0752382	0	0	0.194686	0.230273	0.214818	1.90628	0.231466	0.912392	0.263118	0	0	0.206048	0
NM_007872	Dnmt3a	chr12	3806980	3914443	+	3.74513	9.72052	4.71583	3.26254	2.39081	1.58129	3.09872	4.40113	4.40113	4.03716	10.7905	14.029	16.0387	3.73534	3.48073	10.4602	5.87769	chr12	3804928	3806207	-	0.082716	1.21904	1.57588	0.524902	0.631056	0	0.64678	0.382502	0.160574	0.10178	1.49949	2.00054	4.19579	0.293939	0.293939	0.102679	0
NM_013717	B9d1	chr11	61318674	61326429	+	0	4.69898	4.3161	1.1501	5.23048	0.278479	6.22756	6.20262	6.20262	7.05365	10.2215	3.09932	4.91585	0.562368	1.08533	2.79971	0	chr11	61319324	61321159	-	0	0.584482	1.18488	0.102956	0.131279	0.074788	0.296011	0	0.0244965	0.124217	0.844639	0.249704	0.240035	0.0896844	0.0896844	0.187971	0
NM_199042	Thap1	chr8	27268641	27274623	+	2.31003	2.02653	2.12742	1.24571	1.86465	1.1016	1.77521	2.82218	2.82218	3.00591	4.77657	2.75855	2.27291	2.86021	1.88718	1.73048	3.16033	chr8	27262281	27268417	-	0.464745	1.08555	0.73625	0.388424	0.669885	0.753205	1.07323	0.745521	0.48872	1.63824	1.41776	1.0698	1.15116	0.877423	0.877423	0.847387	2.59311
NM_010565	Inhbc	chr10	126793382	126807600	-	0.139707	0	0	0.253311	0.0322997	17.8946	0	0	0	0.171912	0	0	0	1.02187	0	0	0	chr10	126806329	126809548	+	0	0	0.110952	0	0	1.26173	0	0	0	0.11147	0.0757962	0	0.086161	0.0321924	0.0321924	0	0
NM_177005	Glt1d1	chr5	128112632	128187890	+	0.727187	3.61494	4.04089	0.0274685	2.96312	9.00889	0.450158	0.0784274	0.0784274	6.68618	0.845054	0	0.576367	0.241765	0.78961	0.150451	0	chr5	128110753	128112345	-	0	0.217977	0.352232	0	0.50265	2.96579	0	0	0	0.0849305	0	0	0	0.0613195	0.0613195	0	0
NM_001146298	Wac	chr18	7869195	7929025	+	6.21531	0.18399	0.286543	1.66886	4.06732	3.87896	1.07987	0.200695	0.200695	0.126172	0.386552	0.43401	3.97E-06	0.637176	0.271802	4.27E-06	3.03E-05	chr18	7864435	7868590	-	0.142452	1.50964	0.998398	0.322865	0.869478	0.773951	0.924561	0.606069	0.460918	1.16862	1.1522	1.03364	1.1291	1.18123	1.18123	1.37935	1.50717
NM_001146287	Cables1	chr18	11997783	12104136	+	4.13E-05	2.09877	1.65533	0.759442	0.590957	2.04E-05	1.5299	0.388535	0.388535	1.15135	1.64333	1.32426	0.705683	8.24E-05	2.37307	3.34833	0.000269979	chr18	11988263	11997652	-	0.087443	2.35127	0.613614	0.118915	0.435931	0.0863804	0.247873	0.0505485	0.0884175	0.165889	0.121945	0.276393	0.121293	0.252491	0.252491	0.217108	0.0722822
NM_027921	Slc16a14	chr1	84903280	84931658	-	0.268151	1.41146	1.51184	0.0694578	10.8936	0.0756818	0.0748872	0.0247893	0.0247893	0.141415	2.08341	0.0842295	0.121452	0	0.136134	0	0.506612	chr1	84931982	84932501	+	40.0722	0	3.02049	0	15.3942	0	0	4.10559	0	0	0	0	0	0	0	0	0
NM_134034	Smek2	chr11	29072907	29120797	+	5.19775	8.55505	5.56771	1.99133	3.85523	3.56107	5.0741	10.9155	10.9155	10.3576	16.5314	7.11544	13.3697	14.3157	14.1021	9.36665	13.1944	chr11	29070951	29072769	-	0.781232	1.16966	1.36439	0.472164	0.596034	0.720262	1.4254	1.42101	0.943677	1.08949	1.2347	0.687095	0.990733	0.771184	0.771184	0.581883	1.72189
NM_175353	Exoc6	chr19	37624908	37757739	+	7.0193	3.54649	7.97154	3.10816	9.52298	2.55205	3.46865	0.998891	0.998891	5.09185	2.80972	6.32365	1.44242	14.7155	8.10324	2.01707	2.36376	chr19	37623684	37624045	-	0.510735	0	0	0	2.4786	1.00859	0.1996	0.236084	0	0.209399	0	0	0	0.60474	0.60474	0.633744	0
NM_001005868	Erbb2ip	chr13	104608866	104710594	-	1.48752	4.41222	5.0587	1.42083	3.96473	2.09031	6.022	9.41064	9.41064	3.01957	7.92266	4.88488	7.76047	5.11918	39.2904	5.1996	12.2037	chr13	104709640	104710116	+	0	0.41891	0.101538	0.135283	0.310499	0.147405	1.28355	0.138015	0.193129	0.122415	0.416192	0	1.41931	0.530298	0.530298	1.48195	3.94507
NM_001111023	Runx1	chr16	92601711	92697573	-	1.9435	4.74E-06	4.73E-06	0.277969	0.146166	5.93E-06	4.03139	4.52203	4.52203	0.349141	1.33E-05	0.280846	0.314397	0.371998	0.212452	2.12417	0.78067	chr16	92698333	92700659	+	0.0605989	0	0	0	0	0	0.0236925	0	0.823488	0	0	0	0.0960611	0	0	0	0
NM_183358	Gadd45gip1	chr8	87356181	87359381	+	7.89087	4.69026	3.79865	10.1952	9.68007	13.4683	2.95921	4.46361	4.46361	8.1025	7.56051	10.1504	3.48881	15.5266	4.00596	3.39845	3.19444	chr8	87355589	87356044	-	6.13968	1.92718	1.09911	0.439316	0.784239	0.957364	1.64201	2.24094	1.1498	2.51768	3.15358	1.42066	1.02423	1.3394	1.3394	0.802077	2.13509
NM_001081265	Heatr2	chr5	139626177	139662459	+	2.13053	1.05915	1.01826	1.83955	2.19901	1.37802	2.65768	2.88873	2.88873	6.58546	1.66241	2.81635	1.28663	2.58042	1.62245	2.95972	3.01897	chr5	139619179	139625105	-	0.51756	1.75176	0.965653	0.143794	0.220022	0.181418	0.561386	0.509581	0.145856	0.178054	0.791617	0.38546	0.529334	0.444994	0.444994	0.518152	1.32486
NM_001198969	Itsn2	chr12	4599814	4647945	+	0.151516	0.515666	2.46133	1.59583	1.22897	0.517828	3.24484	3.15184	3.15184	1.23905	1.93425	3.45597	0.724804	1.05864	2.32326	0.524606	4.49686	chr12	4598733	4599402	-	0.175566	0.6776	0.716689	2.06889	1.0958	0.693624	1.02951	1.13651	0.454388	0.288015	0.244801	0.578973	0	0.103973	0.103973	0.435837	1.16049
NM_027715	Otud1	chr2	19579689	19582217	+	1.13104	2.64182	2.89808	2.1469	1.22575	0.471347	5.30658	1.05213	1.05213	3.88537	0.887216	4.11895	0.504269	0.423045	0.669904	0.438771	1.86975	chr2	19577630	19579041	-	1.0427	0.444286	1.1149	0.337596	0.309937	0.0735693	0.873563	1.79095	0.120487	0.427677	0.10386	0.327514	0	0.0882231	0.0882231	0.0924543	0.492439
NM_133698	Hrnr	chr3	93123671	93137494	+	0	0.00276091	0.0187378	0	0.362895	0	0.0369141	0	0	4.35672	0.0219439	0	0.0124723	0	0.00932009	0.00976709	0.260143	chr3	93108847	93123146	-	0.0137417	0	0.00467538	0	0.197776	0	0.0268644	0.00953246	0	4.41914	0	0	0.0108922	0.00406964	0.00406964	0	0.090874
NM_015734	Col5a1	chr2	27741945	27895030	+	2.55816	1.45746	1.61787	3.59258	1.05766	0.579742	2.3613	237.236	237.236	5.45237	2.00062	15.75	24.4595	2.72173	1.47362	3.06369	0.464391	chr2	27739495	27741653	-	0	0.0593759	0.0959462	0.102266	0	0	0.022052	0.0260828	1.64243	0.0925386	0	0.186023	0.268229	0	0	0	0
NM_020575	March7	chr2	60047993	60086442	+	3.98665	8.90979	7.5934	2.7107	3.02577	2.51782	6.45205	18.1329	18.1329	27.2361	23.0584	14.2984	17.6125	8.53943	15.1934	13.3056	17.2866	chr2	60044471	60047522	-	1.52843	1.71282	0.905811	1.0504	3.67614	1.14453	1.13733	1.02602	0.510483	1.17294	1.8564	1.4093	1.71947	1.60611	1.60611	1.40772	2.28209
NM_007606	Car3	chr3	14863538	14872373	+	4.27581	0.0869793	0.168661	2.21904	4.0401	296.39	2.54393	0.180449	0.180449	0.686268	0.34566	1.8394	0.491159	12.485	2.49576	0	4.09737	chr3	14858801	14863083	-	0.0449164	0	0	0	0	2.28501	0.0351227	0	0	0.036847	0	0	0	0	0	0	0
NM_008158	Gpr27	chr6	99642673	99643812	+	0.0876511	0.73815	1.9681	0.317839	0.0607913	0	0.0342683	0.170153	0.170153	0.215704	1.34449	0.289075	1.11153	0	0.0519125	0.108805	0	chr6	99640930	99641793	-	0	0.994084	1.44572	0.160515	0	0	0	0	0.0572874	0.363118	0.987634	0	0.280672	0	0	0	0
NM_009219	Sstr4	chr2	148221113	148222500	+	0	0.121643	4.76471	0.659961	0.0721299	0.0342428	1.35533	0.336483	0.336483	0	0	0.0762206	0.109904	0	0.0410634	0	0	chr2	148212448	148221016	-	0.0868331	0	0.0640106	0.203369	0.0953612	0.0285926	1.72583	0.0401566	0.0561924	0.0178088	0	0.0636438	0	0.0514316	0.0514316	0.0538982	0
NM_011630	Nr2c2	chr6	92041412	92123052	+	1.3751	5.76334	6.42543	1.08582	1.29222	0.991404	2.6579	4.40988	4.40988	3.06586	7.7016	4.31597	4.99268	3.60593	3.33016	2.24399	5.79342	chr6	92040329	92041167	-	0.154179	1.8393	1.41614	0.698808	0.481166	1.21828	1.38632	2.21005	0.349164	0.695571	1.07492	0.169485	1.71068	0.547854	0.547854	1.14826	0
NM_133762	Ncapg2	chr12	117643875	117702004	+	6.36038	0.527558	0.524607	0.128141	0.138141	0.126931	0.311484	7.18429	7.18429	7.42097	3.81677	4.49229	5.47939	15.8667	1.95594	1.1804	6.54278	chr12	117635571	117643677	-	1.53876	0.252651	0.461095	0.153583	0.0734378	0.0627546	0.237344	0.489641	1.95502	2.1599	1.85059	1.36581	1.40989	0.250848	0.250848	0.753585	1.21361
NM_016888	B3gnt2	chr11	22734739	22759735	-	0.68164	0.223177	0.6319	0.923702	0.941435	6.57E-06	1.02687	1.05944	1.05944	1.5189	1.80E-05	8.32E-06	1.0794	2.51E-05	0.749892	1.55E-05	8.45E-05	chr11	22760687	22761265	+	4.13968	0.611542	0.296459	0.0987459	1.88866	2.15189	1.10723	2.21628	0.352421	0.625472	0	0	0.345328	1.29025	1.29025	0.270427	0
NM_183160	E030010A14Rik	chr19	24748498	24754151	+	0.218355	0.357574	0.173343	0.263944	15.2964	0.0718988	0.754126	0.0824257	0.0824257	0.044782	0.304504	0.640154	0.0576905	0.145194	2.54348	0.722839	0	chr19	24746948	24747693	-	0	0.0844972	0.081924	1.52811	0	0	0.0941459	0	0.311644	0	0.671591	1.32364	0.763428	1.99668	1.99668	0	0
NM_175751	Zfp608	chr18	55047699	55149834	-	2.57498	3.91726	2.50041	1.45117	0.830261	0.274993	6.48156	4.99004	4.99004	2.68337	11.7823	5.75377	5.40593	0.99959	1.6983	0.863956	0.828395	chr18	55150858	55152208	+	1.12109	1.14736	0.63567	0.0846928	0.550757	0.0461409	1.24186	1.33925	0.604532	0.22991	0.781659	0.924341	0.740456	0.0553314	0.0553314	0.11597	0
NM_001177995	Prdm16	chr4	153690234	154010982	-	0.309798	0.357728	0.478553	0.759188	0.980026	0.528183	2.22299	0.381875	0.381875	0.0755507	0.891975	1.91656	0.019827	0.219265	0.503164	0.000120554	0.198123	chr4	154012444	154012755	+	0	0	0.493838	0	1.00675	0	2.83756	0	0	0	0	0.797888	4.60194	0	0	0	0
NM_178373	Cidec	chr6	113374630	113385749	-	0.657889	0	0.0186522	0.049702	0.0380249	0.595712	3.19379	0	0	0.0224872	0	0	0	0	12.6963	0.0680572	0	chr6	113378315	113389059	+	0.0105844	0.00371428	0	0.00479797	0	2.26368	0.00413842	0.00489487	0	0	0	0.0116367	0.0167792	0.00626922	0.00626922	0.0131398	0
NM_145355	Rnf185	chr11	3315986	3352328	-	2.5925	6.5848	4.30518	3.06384	7.19261	3.3079	5.94902	8.28845	8.28845	6.2031	9.29663	4.95391	6.89849	3.2015	8.53679	7.96922	2.24494	chr11	3352450	3353245	+	3.625	3.08887	1.70293	0.54766	2.27453	0.76723	1.68706	1.27707	1.34029	1.13272	1.20346	0.189752	1.91524	0.408911	0.408911	0.857045	2.28204
NM_001025566	Chka	chr19	3851773	3867549	+	5.48078	4.63253	3.98556	0.947174	2.33877	1.97408	6.37501	2.61481	2.61481	7.66711	3.99901	0.918593	3.26463	1.56132	6.83918	1.02612	1.8418	chr19	3850108	3850715	-	0	1.46871	0.474659	0	0.322552	0.229692	0.181824	0.215059	0.300939	2.28901	0.648522	0	0	1.65265	1.65265	0.577305	0
NM_009506	Vegfc	chr8	55162886	55271808	+	1.07759	1.46097	0.416611	1.84282	0.764385	0.725765	1.7427	2.31383	2.31383	0.28127	1.98085	5.11566	1.39762	0.977086	1.47955	0.121609	0.647755	chr8	55158582	55162246	-	0	0.0813745	0.131494	0.0175194	0.187648	0.305429	0.0755556	0.0178732	0	0	0	0.0424907	0.122536	2.12892	2.12892	0	0
NM_011656	Tuft1	chr3	94416681	94462728	-	0.870533	1.25858	0.177706	0.489314	3.52617	1.89186	4.86038	1.14921	1.14921	5.44178	0.582715	1.18675	0.883199	2.36174	10.6628	2.37749	1.84205	chr3	94463449	94463778	+	0.632159	0	0	0	1.31466	0.624119	0.741079	0.29218	0	2.59154	0	0.694609	0	0.748432	0.748432	0.784327	0
NM_009404	Tnfsf9	chr17	57244808	57247180	+	0.399909	1.03842	0.163264	0.0725076	0.0832088	0	0.500322	1.73381	1.73381	3.0837	1.67299	1.14306	0.887492	0.159544	0.142112	2.28355	1.58645	chr17	57231070	57243786	-	0.22366	1.35669	0.114144	0.0869021	0.0886469	0.0552353	0.318563	0.69448	0.263628	0.419392	0.490141	0.245895	0.683794	0.217637	0.217637	0.158661	1.37339
NM_007427	Agrp	chr8	108090598	108092198	-	0.537012	0.628061	0.243574	0.243392	0.558627	0.0884005	1.04967	0.231642	0.231642	0.660721	0.249594	0.590309	0.851175	0	0.106008	0.222185	2.36641	chr8	108090249	108092439	+	1.00935	0.472244	0.297611	0.183008	0.256689	0.132938	0.447245	0.59123	0.0870869	0.910803	0.750688	0.591811	0.426671	0.358689	0.358689	0.0835315	0
NM_207255	Zfp532	chr18	65739884	65849090	+	0.341841	5.24543	4.97996	1.60592	0.560425	0.429781	3.21989	6.04823	6.04823	8.50867	14.6049	6.76484	11.2569	0.898908	0.570606	2.46905	0.308257	chr18	65739218	65739832	-	0	1.46559	1.3533	0.540915	0	0.0982307	0.622076	0.091973	0.707853	0.244731	1.6641	0.874602	2.20693	0	0	0.246892	0
NM_026369	Arpc5	chr1	154613672	154622710	+	57.8347	12.7352	20.3699	8.31341	25.5251	13.0843	30.7312	62.8728	62.8728	31.5433	47.0243	25.3903	17.4593	38.7147	85.148	37.7646	52.6148	chr1	154612952	154613467	-	0	0.550485	5.69302	0.118516	0.181344	0	0.408897	0.241819	1.01515	0.428971	0	1.14977	0.828934	0	0	0	0
NM_133234	Bbc3	chr7	16894932	16903683	+	2.78155	1.80572	0.725529	0.903607	0.578773	3.34298	3.80633	4.61993	4.61993	9.83088	2.6506	0.662564	0.808382	1.10974	0.851193	1.89913	2.45233	chr7	16895627	16897380	-	0.0529879	0	0	0.288225	0.0367515	0.157026	1.36732	0.39206	0.274311	0.0434681	0.0738923	0.466029	0.167994	1.03566	1.03566	0.460445	0
NM_026574	Ino80	chr2	119198779	119303365	-	2.90268	4.87982	3.33022	1.69523	1.90563	2.12054	2.92967	5.87987	5.87987	7.18811	4.85757	4.24511	4.62292	4.44387	3.85436	4.27386	6.6067	chr2	119303609	119304508	+	2.94409	2.27268	1.72271	0.960794	3.22612	1.86114	1.65744	2.83168	0.952513	1.0626	2.29898	1.42405	2.42669	2.58057	2.58057	1.16944	2.33562
NM_010395	H2-T10	chr17	36254033	36258355	-	7.17329	0.946443	0.820002	2.26308	7.54248	6.43392	3.99371	4.38192	4.38192	1.81243	0.480154	0.693978	1.72841	1.94606	11.8621	2.35085	12.9011	chr17	36258847	36260910	+	0.931629	0.0217941	0.0211304	0.309681	0.258462	0.33743	1.06844	2.03921	0	0.0254749	0	0	0	0.514997	0.514997	0	0.821329
NM_016703	Preb	chr5	31254040	31262734	-	8.64003	4.58888	3.27859	2.93565	7.94718	6.52812	4.54073	5.15299	5.15299	4.57847	4.68936	3.57709	3.4797	5.49682	8.07737	6.107	5.25028	chr5	31262850	31263253	+	0	0.142411	0	0	1.68889	0.400891	0	0	0	0	0.565947	0	0	3.36519	3.36519	0	0
NM_001014973	Snx13	chr12	35731861	35832149	+	1.3792	9.42097	8.925	2.43269	3.49973	1.89527	4.31403	8.12549	8.12549	5.06354	5.73207	5.85508	4.17797	2.69686	9.37419	3.76338	2.79937	chr12	35730783	35731363	-	1.73384	1.74892	0.442346	0.196452	1.05208	1.1773	0.762508	1.60335	0.280452	0.622178	1.20875	0.714694	0	0.898419	0.898419	0	1.43242
NM_153542	Lrrc20	chr10	60938581	61044976	+	3.80811	3.92541	3.43569	3.94559	1.02586	1.2931	2.65876	3.92748	3.92748	3.38898	4.64674	4.18662	1.88649	5.22265	2.33607	3.79879	1.349	chr10	60938014	60938303	-	0	2.15899	0.897103	7.17147	0	0	0	0	0	0	1.2257	1.93259	1.39331	0	0	2.18221	0
NM_001130408	Arf1	chr11	59024914	59041664	-	3.4734	0.566344	0.692606	0.185753	0.585241	0.634261	0.617793	1.15836	1.15836	1.25531	4.71E-06	1.85098	1.97066	6.59E-06	0.771945	0.525301	2.24E-05	chr11	59042763	59043217	+	0	0.11381	0.441377	0.294032	2.36199	0.800948	0.380419	0.149985	0.209878	0.532127	0	0	0	0.192097	0.192097	0	0
NM_146200	Eif3c	chr7	133690425	133709880	-	25.872	25.7287	27.7749	17.1255	30.0463	19.1148	17.6392	126.282	126.282	102.911	47.935	40.4218	39.5052	37.4071	41.3181	37.3753	26.5856	chr7	133711247	133712354	+	0	0.0368395	0	0.0475879	0.0364076	0	0.0820924	0.0485489	2.27585	0	0	0.115417	0.332843	0.186541	0.186541	0.130325	0
NM_134247	Acot4	chr12	85379329	85385673	+	0	0.0271887	0.35587	0.140486	6.11291	2.52572	0.0454401	0.125347	0.125347	0.127123	0.162074	0.127772	0	2.08657	3.09764	0.144276	0	chr12	85378192	85378857	-	0	0.312393	0.605758	0.403537	3.39603	0	0	0	0	0	1.24146	0	0.705613	0.263639	0.263639	0.552566	0
NM_177595	Mkx	chr18	6934964	7004777	-	0.0274266	0.625583	2.30482	0.0124324	0.0380461	0.0812786	0.0750636	1.87245	1.87245	0.787488	0.267734	0.0904585	11.1738	0.218848	0.0974679	0.170238	0.181363	chr18	7005763	7005978	+	0	0.743758	9.37441	0	0	0	0	0	0.685785	0	0	0	6.71982	0	0	0	0
NM_011204	Ptpn13	chr5	103854211	104027380	+	0.30543	1.35763	1.23315	0.452279	4.20874	0.0603437	8.19224	2.32902	2.32902	6.06371	3.42174	4.39893	5.24538	0.710848	0.307543	4.23405	1.88515	chr5	103852469	103853002	-	1.19842	0.315326	0.509539	0.678878	2.28528	2.95884	0.468445	0.277035	0.387663	0.122861	0	0.329303	0	0	0	0	0
NM_010402	Hand2	chr8	59799780	59803314	+	0.0404548	0	0	6.785	0.0140295	1.5785	0.0949021	1.21732	1.21732	0.0497806	0.0564154	25.9737	16.8662	2.66312	0.982398	14.8652	0	chr8	59783053	59799601	-	0.0743761	0	0	3.50879	0	0.56679	0.0186946	0.036853	0.1358	0.00217916	0	12.4467	3.89935	0.336695	0.336695	1.96537	0.0702649
NM_011198	Ptgs2	chr1	151947254	151955142	+	0.333781	0.0439234	2.65451	0.198585	0.0289389	0.0206076	1.27241	37.6782	37.6782	1.15519	0	0	0.0330705	0	0.506602	1.91642	0.827708	chr1	151946636	151946958	-	0	0	0.905847	0	0	0	0.520494	0	2.58442	0	0	0	0	0	0	0	0
NM_026673	Apoo	chrX	91612449	91662431	+	5.25173	27.1862	20.0657	59.1584	76.5583	17.354	3.54085	8.46198	8.46198	14.0468	18.1488	22.4863	9.11785	8.19829	24.6266	7.42542	3.77384	chrX	91610963	91611191	-	3.52377	0	0	0	0	0	0	0	0	0	0	0	0	0	0	43.6812	0
NM_001142809	Slc6a8	chrX	70918472	70927839	+	0.00382935	20.1558	10.4582	10.7829	23.9097	0.799144	4.5472	14.3958	14.3958	9.81624	5.75935	9.53985	5.54352	0.00764509	91.9269	14.4935	0.02532	chrX	70915792	70918366	-	0	1.80127	1.42234	1.05546	1.04607	0.0261373	0.124142	0	0.119857	0.260473	0.368986	0.407251	0.419444	0.752242	0.752242	0.0656933	0.349916
NM_028385	Setd5	chr6	113027633	113103418	+	6.43072	14.7466	12.1096	5.30067	4.4604	4.82924	9.0927	24.1708	24.1708	38.3556	21.8528	20.7628	28.1074	11.441	7.98323	24.9273	16.4028	chr6	113017431	113027240	-	2.0738	1.71153	1.24129	0.829809	0.839071	1.23928	1.7418	1.57473	1.97576	3.42358	4.39164	2.5896	3.95722	3.5864	3.5864	1.43026	3.97873
NM_007829	Daxx	chr17	34046390	34052535	+	7.38595	4.85089	3.00633	2.88356	3.0596	2.39061	4.14572	6.4604	6.4604	11.122	9.30504	5.47328	6.52186	6.4797	5.58164	12.536	8.4586	chr17	34044957	34046211	-	1.62893	1.23341	1.19585	0.738348	2.11087	1.14325	1.77648	2.37871	0.804412	2.2505	2.03239	0.376999	1.0872	0.558542	0.558542	1.48993	0.566833
NM_183138	Tet3	chr6	83312368	83391672	-	5.64104	7.32759	3.57183	2.48396	2.16957	2.01567	7.11262	3.7649	3.7649	1.78428	9.06724	6.8356	8.74767	4.12416	7.11035	6.51637	8.23338	chr6	83391814	83392582	+	5.37757	4.71395	0	0.405954	1.55289	0.884661	2.80119	2.07076	1.44884	0	1.2489	1.96916	2.83936	1.59131	1.59131	1.11175	5.91304
NM_010516	Cyr61	chr3	145309935	145312949	-	3.69323	0.600578	1.6396	7.83971	2.74901	1.64615	20.4974	181.125	181.125	63.7351	2.13549	7.82346	6.92553	1.61722	1.44052	37.5164	0.297816	chr3	145313275	145323451	+	0.118618	0.00416252	0.084751	0.112917	0.0699332	0.0351529	0.241168	0.065827	2.57151	0.345453	0.132336	0.482519	0.451299	0.0632321	0.0632321	0.176706	0
NM_001113424	Amn1	chr6	149106099	149137234	-	0.597889	6.01407	6.81404	2.07769	5.87445	2.46073	4.71395	5.31961	5.31961	7.11153	26.6793	4.16275	5.21255	0.79508	5.72467	4.82412	3.29404	chr6	149138248	149138814	+	0	0	0	0	0	3.08789	0	0.125703	0	0	0	0	0	0	0	0	0
NM_030238	Dync1h1	chr12	111839605	111905154	+	7.83477	17.6575	20.4636	9.97955	10.3963	4.82866	13.4225	35.3561	35.3561	32.0018	20.0421	17.9283	15.1211	6.26569	15.1746	16.3592	10.9219	chr12	111835317	111839458	-	0.123871	0.760687	1.39075	0.407089	0.0966559	0.321204	0.835442	0.0572841	0.290577	0.0635114	0.388672	0.136183	0.294547	0.238446	0.238446	0.269103	0
NM_007600	Capn1	chr19	5988545	6015247	-	8.43969	0.77367	0.254981	3.05E-05	1.17393	0.899625	9.35241	7.90238	7.90238	4.11013	4.80E-06	3.07E-05	2.38005	13.7793	19.3272	6.05836	10.8902	chr19	6016622	6018177	+	0.48935	1.16762	0.499437	0.0887226	0.237573	0.0966728	0.191316	0.407314	0.284983	0.120425	0.136475	0.107591	0.155138	0.69557	0.69557	0.121488	0.647056
NM_145965	Gphn	chr12	79327642	79785756	+	1.19469	2.31164	3.19393	2.36088	7.13113	7.95782	3.31887	4.15905	4.15905	1.76364	6.73821	4.93851	4.92434	2.44041	3.30752	0.627353	2.45793	chr12	79323501	79327546	-	0.308817	1.36061	0.793841	1.25987	1.39226	0.57622	1.0196	0.777532	0.277557	0.422232	2.8232	1.54667	1.19667	0.569053	0.569053	0.170384	0.680688
NM_178309	Brip1	chr11	85871638	86014695	-	4.70518	1.64256	1.33058	0.919631	1.78436	2.63185	2.1885	2.36867	2.36867	6.5269	2.3179	2.32447	3.06108	3.4132	2.76518	1.69924	3.15192	chr11	86014867	86018026	+	2.09046	0.250076	0.371772	0.387647	1.07096	0.703971	0.9845	0.988688	3.5971	2.61132	1.52385	2.08928	2.25942	2.02606	2.02606	1.12059	3.45568
NM_001081329	Zkscan2	chr7	130622154	130643963	-	0.0376206	2.15187	2.54073	0.0426336	0.0130469	0	0.0661913	0.492993	0.492993	0.779282	4.32829	1.28217	1.81897	0.112572	0.0445654	0.116757	0	chr7	130644729	130646953	+	0	1.66109	1.41272	0	0	0	0	0	0.0268704	0.102191	0.463244	0.0913006	0.263295	0	0	0	0
NM_029688	Srxn1	chr2	151931466	151937089	+	4.97426	14.5945	12.6575	2.47403	10.2425	5.54499	3.72763	12.5963	12.5963	6.03598	1.83054	1.17729	1.42375	5.09925	51.7225	3.34481	3.19788	chr2	151928701	151931064	-	0	0.0980579	0.142608	0	3.02838	0.103513	0.0273138	0.0646128	0	0.0286547	0	0	0	0.579281	0.579281	0.173447	0
NM_178707	Zfp592	chr7	88138570	88190048	+	4.00286	4.3484	2.41195	2.35624	4.44629	2.86537	4.355	4.17839	4.17839	3.08395	3.60824	4.12018	4.34076	4.4671	4.43945	4.98365	6.44504	chr7	88127640	88138015	-	0.377016	1.81674	0.910428	0.937884	1.34259	0.667658	1.36983	0.778217	0.416551	0.633675	0.448833	0.77845	0.816334	0.915022	0.915022	0.936076	0.425669
NM_008691	Nefm	chr14	68737602	68743061	-	0.13582	25.6035	27.6149	0.0615668	0.0471022	0.0134167	0.0212414	0.131838	0.131838	0.490253	27.9565	0.119456	2.54063	0	0.112624	0	1.97589	chr14	68743076	68749511	+	0.0133931	4.62939	4.76638	0.0182135	0.0232239	0.00661517	0	0	0.00433355	0.0824049	2.31602	0.0147246	0.276012	0	0	0	0.265703
NM_009178	St3gal4	chr9	34854164	34924395	-	15.4851	7.53471	4.30351	5.83575	2.3104	15.3409	8.78229	6.67067	6.67067	1.7356	3.32703	4.65192	7.20718	10.5062	447.995	6.87332	3.27418	chr9	34924366	34941665	+	3.41461	0.321372	0.169146	0.429962	0.285843	2.46523	0.84402	0.974095	0.279389	0.152942	0.301041	0.222945	0.466646	0.759406	0.759406	0.454758	1.21124
NM_139305	Car9	chr4	43519898	43526597	+	3.55737	3.03865	0.366273	0.275826	2.80823	0.462372	1.57386	0.848111	0.848111	2.07351	0	1.49232	1.3356	0.37349	11.8379	0.464849	0.309506	chr4	43517151	43522705	-	0.779292	0.201501	0.0139546	0.0836654	0.796556	0.0202583	0.513168	0.265549	0.696732	1.46367	0.0857974	0.811669	0.617689	2.23499	2.23499	0.35642	0.949291
NM_001111289	Caprin1	chr2	103603102	103637235	-	6.58143	5.61394	2.19059	0.000140089	1.71841	0.311209	2.99771	13.4918	13.4918	9.73421	22.259	0.233352	0.0111762	0.0834003	17.9265	0.000814896	0.000231219	chr2	103638176	103638822	+	1.2028	4.11422	1.0228	0.545087	1.6681	1.03938	1.76309	0.834142	0.19454	2.21957	4.61156	1.98304	3.33593	0.534174	0.534174	2.61237	7.94776
NM_011698	Lin7b	chr7	52623261	52625934	-	0.319744	3.87051	16.479	0.434764	0.221746	0.0789536	0.187499	0.310332	0.310332	0.524545	1.11461	0.351484	0.50681	0	0.473399	0.198441	0	chr7	52626556	52628354	+	0.257736	0.99482	0.321508	0.0389416	0.0595852	0	0	0	0	0	0.479207	0.0944467	0.136184	0	0	0	0
