# Supplementary material for: Divergent transcription is associated with promoters of transcriptional regulators
Source: BMC Genomics. 2013 Dec 23;14:914. doi: 10.1186/1471-2164-14-914 (PMC3882496; doi:10.1186/1471-2164-14-914)
Supplement: Additional file 7: Table S4 — Coding-coding and unidirectional gene sets for which the maximum of expression across the 17 tissues matched those of LUAT-associated gene list. [file 1471-2164-14-914-S7.txt]

#Table S4. Coding-coding and unidirectional gene sets for which the maximum of expression across the 17 tissues matched those of LUAT-associated gene list.
#
Coding-coding genes	Unidirectional genes
NM_011449	NM_001033242
NM_025295	NM_001014981
NM_025826	NM_172721
NM_001164472	NM_031878
NM_201358	NM_008264
NM_133755	NM_025297
NM_025897	NM_001045558
NM_178628	NM_178256
NM_172406	NM_024462
NM_198606	NM_016886
NM_028626	NM_146054
NM_212450	NM_011374
NM_172803	NM_172652
NM_001110271	NM_027487
NM_010904	NM_145943
NM_025443	NM_001164885
NM_027236	NM_001164528
NM_024472	NM_001033543
NM_026618	NM_001098227
NM_175154	NM_017401
NM_133818	NM_080285
NM_001110242	NM_024497
NM_001163729	NM_030266
NM_026494	NM_031158
NM_001081423	NM_019510
NM_177331	NM_153520
NM_016892	NM_026384
NM_029659	NM_001163537
NM_021552	NM_001081286
NM_177081	NM_019631
NM_008950	NM_134013
NM_177610	NM_001167777
NM_153547	NM_172147
NM_008886	NM_181277
NM_133953	NM_023127
NM_153794	NM_031880
NM_026666	NM_145066
NM_007509	NM_020504
NM_010941	NM_175189
NM_027143	NM_177473
NM_001025365	NM_016854
NM_011956	NM_023305
NM_028038	NM_008967
NM_001033040	NM_028850
NM_177429	NM_172399
NM_001163770	NM_001083918
NM_007523	NM_001159513
NM_145460	NM_009317
NM_011070	NM_007918
NM_133986	NM_013539
NM_028492	NM_009518
NM_175488	NM_001081129
NM_177752	NM_001042487
NM_026250	NM_025770
NM_011116	NM_008522
NM_001079814	NM_001143686
NM_145954	NM_025992
NM_026752	NM_001077411
NM_177344	NM_144812
NM_023790	NM_029953
NM_001130868	NM_194055
NM_181821	NM_022032
NM_001163759	NM_001146045
NM_001193645	NM_027301
NM_001081022	NM_008998
NM_001033393	NM_133209
NM_001033142	NM_173030
NM_013651	NM_029499
NM_027581	NM_001159960
NM_016785	NM_029331
NM_027879	NM_010928
NM_010774	NM_001110311
NM_026150	NM_009144
NM_021294	NM_001177674
NM_011879	NM_015744
NM_010787	NM_134090
NM_139229	NM_001195048
NM_029720	NM_001130458
NM_025402	NM_198610
NM_177222	NM_001163064
NM_028292	NM_001009549
NM_011053	NM_013790
NM_153196	NM_023537
NM_001083317	NM_146257
NM_176830	NM_028787
NM_001163300	NM_011414
NM_009832	NM_018759
NM_009085	NM_133749
NM_001002764	NM_153552
NM_173430	NM_001033453
NM_010620	NM_181850
NM_025708	NM_001081131
NM_153570	NM_021542
NM_001159941	NM_025944
NM_026180	NM_130881
NM_025872	NM_001177572
NM_013548	NM_019425
NM_172656	NM_148917
NM_013911	NM_001195083
NM_008446	NM_170684
NM_019642	NM_020495
NM_016874	NM_199468
NM_016694	NM_001099332
NM_001033332	NM_181544
NM_018785	NM_016972
NM_001033261	NM_018788
NM_178619	NM_053261
NM_013715	NM_028810
NM_173431	NM_010253
NM_029044	NM_183087
NM_009964	NM_001033199
NM_029466	NM_009360
NM_013787	NM_011674
NM_001081353	NM_001126046
NM_138581	NM_030138
NM_145824	NM_030746
NM_021437	NM_153820
NM_001082476	NM_001081977
NM_025281	NM_013823
NM_011602	NM_013584
NM_173018	NM_145536
NM_172639	NM_198031
NM_026348	NM_146174
NM_001080968	NM_001166454
NM_001111141	NM_001164111
NM_001168220	NM_007781
NM_024231	NM_001037723
NM_013709	NM_146188
NM_178632	NM_001205025
NM_175103	NM_001080809
NM_010479	NM_172869
NM_001033244	NM_011932
NM_027201	NM_178640
NM_177576	NM_001001186
NM_019443	NM_008162
NM_007856	NM_001170978
NM_001164195	NM_007432
NM_011875	NM_026160
NM_026034	NM_030598
NM_027678	NM_030143
NM_026389	NM_013642
NM_028411	NM_183426
NM_033398	NM_024282
NM_175552	NM_001007569
NM_172457	NM_145552
NM_029934	NM_053103
NM_080795	NM_212446
NM_010399	NM_027594
NM_174874	NM_016673
NM_172866	NM_001085387
NM_001134902	NM_001166063
NM_144874	NM_016758
NM_016918	NM_001177883
NM_023040	NM_145962
NM_053102	NM_001204335
NM_133928	NM_023598
NM_010411	NM_008745
NM_009975	NM_024281
NM_027518	NM_001002272
NM_001177945	NM_053173
NM_145619	NM_021540
NM_001040026	NM_008891
NM_013745	NM_028664
NM_028183	NM_173365
NM_007735	NM_001045529
NM_001005509	NM_011213
NM_178734	NM_001177320
NM_138668	NM_026790
NM_009113	NM_010729
NM_001164708	NM_010200
NM_080843	NM_009642
NM_001122765	NM_001081226
NM_178202	NM_028807
NM_028710	NM_176966
NM_007955	NM_008571
NM_009932	NM_001038637
NM_011574	NM_001141931
NM_198103	NM_001033364
NM_001164604	NM_010778
NM_145409	NM_178935
NM_029802	NM_009287
NM_020603	NM_009924
NM_001162540	NM_001145804
NM_144851	NM_001081388
NM_001172146	NM_178911
NM_001198789	NM_018773
NM_028150	NM_027382
NM_053269	NM_001159361
NM_027098	NM_053176
NM_025615	NM_028448
NM_001110239	NM_010934
NM_145520	NM_173432
NM_026614	NM_007749
NM_029349	NM_001168568
NM_001045528	NM_018805
NM_175138	NM_001184710
NM_181406	NM_026232
NM_025857	NM_011763
NM_177692	NM_001081074
NM_172293	NM_001038658
NM_001164223	NM_026577
NM_009479	NM_010952
NM_178218	NM_031201
NM_001081292	NM_001037713
NM_025486	NM_019552
NM_033526	NM_001045514
NM_175009	NM_001162366
NM_153415	NM_001163085
NM_175563	NM_001198914
NM_027908	NM_008894
NM_009839	NM_172420
NM_010316	NM_146057
NM_001111025	NM_001111053
NM_008794	NM_018874
NM_172939	NM_001040085
NM_009297	NM_008875
NM_001085501	NM_001033321
NM_172575	NM_194339
NM_181649	NM_001162921
NM_053074	NM_008067
NM_026732	NM_016723
NM_153424	NM_009476
NM_001008705	NM_207682
NM_001081289	NM_001004357
NM_001024504	NM_001044308
NM_001033774	NM_177230
NM_175101	NM_026229
NM_001177544	NM_001037746
NM_001081196	NM_011597
NM_027412	NM_001031814
NM_146171	NM_016689
NM_025479	NM_001033420
NM_138748	NM_024191
NM_153569	NM_001135198
NM_011631	NM_054063
NM_178198	NM_025558
NM_001048148	NM_177721
NM_054066	NM_025719
NM_026009	NM_134010
NM_026015	NM_001044718
NM_026737	NM_001163019
NM_025595	NM_025315
NM_178603	NM_001163452
NM_009681	NM_026411
NM_001177750	NM_001177529
NM_001037927	NM_026293
NM_001163104	NM_146742
NM_011304	NM_016878
NM_021529	NM_027168
NM_026079	NM_028319
NM_018829	NM_001206684
NM_018822	NM_183216
NM_027318	NM_008404
NM_028922	NM_001033173
NM_172461	NM_001033371
NM_173411	NM_001205076
NM_026883	NM_027352
NM_026095	NM_010128
NM_173433	NM_010692
NM_153121	NM_025346
NM_026032	NM_153507
NM_001004191	NM_026191
NM_001045536	NM_146012
NM_027827	NM_026436
NM_177921	NM_001024842
NM_028108	NM_001199218
NM_028041	NM_153405
NM_021789	NM_008613
NM_025878	NM_010472
NM_008959	NM_011390
NM_025666	NM_024442
NM_026703	NM_007954
NM_134071	NM_011994
NM_001033201	NM_178396
NM_010909	NM_178872
NM_001001333	NM_011762
NM_001163752	NM_146079
NM_025316	NM_008877
NM_028863	NM_010017
NM_001204931	NM_001039555
NM_025993	NM_175291
NM_012060	NM_001081281
NM_020584	NM_175314
NM_016666	NM_017464
NM_001159714	NM_009398
NM_001166360	NM_001163634
NM_001081668	NM_013587
NM_025790	NM_008491
NM_153103	NM_008070
NM_173347	NM_028728
NM_026396	NM_172900
NM_008565	NM_011864
NM_025794	NM_023203
NM_026452	NM_001161769
NM_001170454	NM_001163501
NM_177777	NM_211358
NM_019864	NM_001015039
NM_001001983	NM_019736
NM_001164258	NM_001081431
NM_028634	NM_025471
NM_001081251	NM_198831
NM_026406	NM_199021
NM_028481	NM_144523
NM_033562	NM_027764
NM_001163573	NM_021545
NM_001123372	NM_001170855
NM_025296	NM_011487
NM_001035509	NM_011332
NM_025868	NM_026480
NM_019998	NM_013669
NM_011132	NM_026566
NM_029478	NM_173867
NM_011135	NM_023530
NM_025920	NM_001033122
NM_008214	NM_016780
NM_028360	NM_026058
NM_178201	NM_009454
NM_027432	NM_029620
NM_001110496	NM_008183
NM_027948	NM_145986
NM_177001	NM_001167908
NM_013686	NM_016697
NM_181410	NM_026045
NM_025859	NM_025453
NM_015791	NM_009989
NM_146036	NM_026374
NM_001081073	NM_028877
NM_029572	NM_001111048
NM_144541	NM_175510
NM_178625	NM_001025431
NM_025392	NM_008857
NM_001034909	NM_001146049
NM_028040	NM_031198
NM_001177313	NM_021509
NM_011962	NM_001101433
NM_001081090	NM_023396
NM_207223	NM_010735
NM_028875	NM_007463
NM_008838	NM_175445
NM_181394	NM_009128
NM_026231	NM_001130456
NM_001204906	NM_153800
NM_023162	NM_023324
NM_001177365	NM_013743
NM_001145435	NM_177363
NM_146096	NM_010016
NM_010214	NM_001195760
NM_026917	NM_001005475
NM_183263	NM_080595
NM_025495	NM_001081324
NM_019936	NM_016696
NM_007499	NM_177471
NM_029602	NM_023363
NM_001113358	NM_009139
NM_021502	NM_028021
NM_019745	NM_025926
NM_021608	NM_025965
NM_001163378	NM_001004364
NM_133786	NM_001112715
NM_175195	NM_145078
NM_025310	NM_011318
NM_172967	NM_001161667
NM_025660	NM_001122948
NM_001167775	NM_133238
NM_177601	NM_133791
NM_173757	NM_031395
NM_001040435	NM_028094
NM_029408	NM_001173460
NM_170760	NM_001163815
NM_007920	NM_028973
NM_001199048	NM_027469
NM_028074	NM_173743
NM_007760	NM_023835
NM_024261	NM_146162
NM_026507	NM_001082975
NM_025597	NM_010217
NM_001159866	NM_023814
NM_144532	NM_177197
NM_007404	NM_013469
NM_001007567	NM_029609
NM_013463	NM_001177849
NM_178214	NM_205823
NM_001081332	NM_028844
NM_080445	NM_001017525
NM_021607	NM_008511
NM_175659	NM_145133
NM_001163511	NM_017378
NM_027544	NM_001171007
NM_175133	NM_019822
NM_007638	NM_007686
NM_172538	NM_001110505
NM_197991	NM_021345
NM_026367	NM_001083902
NM_001110275	NM_001033289
NM_023740	NM_001102404
NM_001177524	NM_177578
NM_019973	NM_001170591
NM_133735	NM_183163
NM_029420	NM_133825
NM_177573	NM_001164197
NM_146254	NM_001033633
NM_007714	NM_001110233
NM_028430	NM_008385
NM_175145	NM_001079883
NM_025589	NM_013494
NM_026943	NM_022430
NM_139139	NM_001039647
NM_001081181	NM_001033464
NM_133808	NM_016969
NM_133954	NM_172717
NM_029249	NM_001081066
NM_026714	NM_019804
NM_175646	NM_001045553
NM_026977	NM_001163760
NM_027963	NM_001110254
NM_001111017	NM_021443
NM_001012667	NM_021416
NM_053217	NM_001042565
NM_009073	NM_008071
NM_027123	NM_001161356
NM_001243285	NM_010914
NM_024211	NM_010169
NM_025605	NM_013599
NM_133975	NM_053097
NM_019752	NM_053159
NM_007721	NM_026834
NM_001142938	NM_176841
NM_009441	NM_001030294
NM_153561	NM_013634
NM_001037717	NM_001172095
NM_134126	NM_001004359
NM_145606	NM_019466
NM_175431	NM_153114
NM_028002	NM_025574
NM_007951	NM_007843
NM_007522	NM_144849
NM_133858	NM_001035533
NM_025907	NM_001168657
NM_011015	NM_028860
NM_025820	NM_147218
NM_029985	NM_177231
NM_001039557	NM_008657
NM_153796	NM_011275
NM_008287	NM_001177487
NM_025343	NM_145993
NM_178185	NM_010108
NM_153798	NM_026353
NM_015792	NM_001082414
NM_057172	NM_010422
NM_001001565	NM_001134802
NM_026072	NM_001171035
NM_027988	NM_011196
NM_172859	NM_139304
NM_026560	NM_007388
NM_001085491	NM_146608
NM_145436	NM_025828
NM_013700	NM_001198886
NM_028766	NM_001025246
NM_177567	NM_001159351
NM_028260	NM_175105
NM_178187	NM_008372
NM_009939	NM_011934
NM_001164177	NM_178267
NM_027430	NM_008231
NM_019435	NM_011576
NM_001243161	NM_001199785
NM_025560	NM_029186
NM_008249	NM_008803
NM_033541	NM_001081027
NM_025400	NM_001205095
NM_175032	NM_030749
NM_153545	NM_008981
NM_175245	NM_009197
NM_022989	NM_001165256
NM_023464	NM_023794
NM_001013028	NM_001081390
NM_011980	NM_031186
NM_011568	NM_021462
NM_177178	NM_001205239
NM_007624	NM_032540
NM_001159930	NM_021442
NM_010885	NM_008248
NM_023409	NM_010228
NM_011885	NM_207670
NM_025854	NM_175109
NM_010922	NM_144538
NM_178378	NM_178890
NM_029814	NM_025866
NM_026402	NM_001199246
NM_019797	NM_178280
NM_029580	NM_001163503
NM_016681	NM_023243
NM_001112738	NM_029170
NM_026340	NM_001013374
NM_146207	NM_001162883
NM_027724	NM_001160252
NM_010792	NM_001081354
NM_145497	NM_010681
NM_001166033	NM_008361
NM_138757	NM_029436
NM_133973	NM_001033876
NM_001146043	NM_173385
NM_138589	NM_018771
NM_018807	NM_025800
NM_001045539	NM_194060
NM_145528	NM_001190703
NM_177699	NM_001134480
NM_009053	NM_019805
NM_027777	NM_148958
NM_144819	NM_138678
NM_178750	NM_183094
NM_001127355	NM_027689
NM_028097	NM_027399
NM_134024	NM_025556
NM_025745	NM_001145835
NM_134046	NM_152803
NM_027231	NM_025394
NM_007511	NM_008473
NM_030253	NM_027371
NM_001081152	NM_144552
NM_001012638	NM_011866
NM_008617	NM_183249
NM_009013	NM_009739
NM_025324	NM_026748
NM_001199632	NM_007526
NM_175665	NM_010372
NM_199025	NM_001163616
NM_177813	NM_146294
NM_026913	NM_001166623
NM_145412	NM_010494
NM_173033	NM_030739
NM_028120	NM_133927
NM_026759	NM_026178
NM_008136	NM_172890
NM_025462	NM_001161621
NM_178709	NM_178907
NM_027927	NM_001013813
NM_021710	NM_001083334
NM_028221	NM_011128
NM_025862	NM_199150
NM_028876	NM_009621
NM_018887	NM_001081650
NM_028262	NM_145599
NM_028169	NM_001162878
NM_177894	NM_001033530
NM_010477	NM_010517
NM_025962	NM_145218
NM_001113554	NM_001085421
NM_028576	NM_011056
NM_144885	NM_001033300
NM_028200	NM_026539
NM_001045863	NM_026010
NM_007517	NM_001033424
NM_028152	NM_201242
NM_001005523	NM_001008506
NM_145939	NM_145929
NM_001145552	NM_146193
NM_013558	NM_178358
NM_021538	NM_027457
NM_178027	NM_001081417
NM_175173	NM_001164593
NM_030731	NM_144817
NM_001159672	NM_027152
NM_177279	NM_172263
NM_001037928	NM_020604
NM_010072	NM_001003948
NM_145607	NM_001081039
NM_016802	NM_026686
NM_025676	NM_207583
NM_008331	NM_001024919
NM_015765	NM_027531
NM_134151	NM_172380
NM_026246	NM_001034863
NM_029017	NM_197959
NM_027062	NM_022996
NM_026085	NM_023328
NM_001114334	NM_008108
NM_177338	NM_013825
NM_013536	NM_008101
NM_008062	NM_013819
NM_001080550	NM_001159571
NM_001033148	NM_172851
NM_022997	NM_133872
NM_013897	NM_153175
NM_026546	NM_148942
NM_175002	NM_175312
NM_009478	NM_013603
NM_001242580	NM_001167921
NM_001080999	NM_028883
NM_007508	NM_001163631
NM_023154	NM_001039510
NM_027445	NM_007431
NM_013784	NM_001081120
NM_009955	NM_010227
NM_178186	NM_009792
NM_197995	NM_001012392
NM_144838	NM_025817
NM_026025	NM_016682
NM_199199	NM_013630
NM_001024853	NM_001199275
NM_016755	NM_013475
NM_023240	NM_019738
NM_016782	NM_027902
NM_175185	NM_181595
NM_183250	NM_007381
NM_018854	NM_133184
NM_175517	NM_023511
NM_026361	NM_001033320
NM_026826	NM_010209
NM_133726	NM_013496
NM_001025312	NM_009377
NM_029696	NM_001033382
NM_027475	NM_009381
NM_198861	NM_153588
NM_207214	NM_001029878
NM_025921	NM_010002
NM_025960	NM_021459
NM_008296	NM_026981
NM_145426	NM_028615
NM_178188	NM_009181
NM_025668	NM_025439
NM_013586	NM_010047
NM_145229	NM_026176
NM_011341	NM_175274
NM_001033865	NM_009335
NM_001163035	NM_146609
NM_001113562	NM_001101445
NM_172412	NM_001081372
NM_019769	NM_027237
NM_172566	NM_001200038
NM_026819	NM_019546
NM_028984	NM_172155
NM_001160018	NM_001114663
NM_001165991	NM_001003824
NM_174875	NM_019482
NM_023331	NM_177016
NM_133240	NM_027643
NM_172529	NM_145448
NM_178671	NM_001136063
NM_001013372	NM_001037736
NM_023281	NM_009814
NM_170755	NM_011704
NM_172443	NM_173052
NM_016849	NM_133840
NM_178889	NM_001163691
NM_023651	NM_029556
NM_023160	NM_001009546
NM_001029979	NM_001045520
NM_001161730	NM_172700
NM_026270	NM_010437
NM_145371	NM_001167828
NM_001164563	NM_020272
NM_138586	NM_198411
NM_025939	NM_011638
NM_153571	NM_022993
NM_026855	NM_021555
NM_001163126	NM_001205341
NM_018813	NM_016744
NM_001111062	NM_178795
NM_030234	NM_001198587
NM_027862	NM_025628
NM_198304	NM_020332
NM_001014900	NM_011905
NM_027259	NM_025806
NM_144868	NM_001163387
NM_013835	NM_021896
NM_001081179	NM_019919
NM_001024512	NM_183289
NM_025279	NM_152839
NM_026844	NM_001081166
NM_029128	NM_013464
NM_026403	NM_001109747
NM_001163388	NM_198171
NM_001191001	NM_139221
NM_001204912	NM_001168259
NM_134138	NM_001159648
NM_029564	NM_024448
NM_001172068	NM_153156
NM_177140	NM_019831
NM_054093	NM_139134
NM_023172	NM_001177526
NM_029406	NM_133747
NM_001142937	NM_026877
NM_175244	NM_019833
NM_001008502	NM_023628
NM_029645	NM_001038643
NM_011870	NM_019414
NM_198167	NM_145390
NM_028632	NM_020622
NM_178884	NM_207301
NM_026068	NM_008992
NM_028303	NM_001243047
NM_058214	NM_027930
NM_025349	NM_007825
NM_053164	NM_028998
NM_023200	NM_144853
NM_008650	NM_023383
NM_009077	NM_009034
NM_177384	NM_001113529
NM_172857	NM_207703
NM_177367	NM_001142411
NM_178693	NM_130858
NM_175658	NM_027491
NM_206973	NM_008075
NM_026410	NM_153560
NM_175430	NM_001159507
NM_001102565	NM_019390
NM_178196	NM_146242
NM_001102650	NM_026503
NM_025586	NM_133833
NM_001024922	NM_053123
NM_026963	NM_008262
NM_146033	NM_027446
NM_175151	NM_001081163
NM_001081323	NM_001135172
NM_026123	NM_177475
NM_001047433	NM_177838
NM_026932	NM_026719
NM_027698	NM_134255
NM_183137	NM_022811
NM_013552	NM_025858
NM_001098233	NM_009419
NM_134042	NM_178679
NM_013678	NM_011410
NM_011232	NM_029182
NM_010247	NM_008295
NM_007672	NM_010193
NM_206882	NM_010190
NM_026130	NM_001081169
NM_019405	NM_053183
NM_175113	NM_030168
NM_021323	NM_194348
NM_021517	NM_001083934
NM_001038492	NM_025383
NM_001168667	NM_025599
NM_025340	NM_028797
NM_001123367	NM_001103181
NM_027107	NM_001008542
NM_001081107	NM_175519
NM_011969	NM_013848
NM_175283	NM_011113
NM_011292	NM_007750
NM_001127346	NM_153319
NM_145353	NM_008046
NM_007859	NM_001166650
NM_001141950	NM_001042715
NM_198647	NM_026647
NM_025819	NM_001034874
NM_001164614	NM_001144948
NM_030743	NM_001085521
NM_001081100	NM_172849
NM_007533	NM_013921
NM_025812	NM_207221
NM_001033540	NM_001111026
NM_026177	NM_025444
NM_026017	NM_175193
NM_175266	NM_172891
NM_020048	NM_198114
NM_026391	NM_007536
NM_016904	NM_011175
NM_134012	NM_001145162
NM_019710	NM_024217
NM_182785	NM_029308
NM_172488	NM_011772
NM_011560	NM_177719
NM_009437	NM_009761
NM_001026214	NM_028806
NM_026129	NM_018810
NM_144948	NM_028617
NM_153680	NM_007941
NM_025539	NM_133237
NM_001114179	NM_001145954
NM_172550	NM_139142
NM_144801	NM_001039522
NM_178752	NM_001099664
NM_172807	NM_013861
NM_025850	NM_001199997
NM_019868	NM_007456
NM_001033874	NM_001168525
NM_144521	NM_022423
NM_026422	NM_001190985
NM_138314	NM_031161
NM_028772	NM_029629
NM_001042421	NM_080287
NM_198675	NM_001008232
NM_023721	NM_008866
NM_023248	NM_001042674
NM_178918	NM_001164420
NM_021482	NM_001039125
NM_023158	NM_026303
NM_001166370	NM_177326
NM_001161824	NM_001109040
NM_028009	NM_008428
NM_001079824	NM_010595
NM_019551	NM_133661
NM_175265	NM_010415
NM_007999	NM_029770
NM_011239	NM_025655
NM_029748	NM_023543
NM_026218	NM_201600
NM_013691	NM_008480
NM_011296	NM_011255
NM_001166685	NM_001038587
NM_194269	NM_026850
NM_175564	NM_007938
NM_001190717	NM_174857
NM_027093	NM_001081126
NM_029847	NM_001166371
NM_001033490	NM_001045559
NM_178643	NM_023663
NM_027198	NM_175341
NM_030678	NM_028399
NM_009687	NM_145368
NM_001141946	NM_001005846
NM_177449	NM_175290
NM_175090	NM_172778
NM_001013375	NM_016700
NM_153503	NM_001111107
NM_145517	NM_172704
NM_016844	NM_007844
NM_011986	NM_011469
NM_001039200	NM_008259
NM_001039373	NM_172309
NM_028976	NM_001161797
NM_001077237	NM_001167920
NM_178605	NM_013822
NM_025892	NM_008539
NM_023260	NM_024433
NM_001097979	NM_001170966
NM_023876	NM_022415
NM_013932	NM_025680
NM_009143	NM_021512
NM_001199045	NM_198959
NM_175369	NM_009886
NM_016881	NM_011294
NM_172560	NM_175367
NM_010397	NM_007498
NM_172749	NM_008122
NM_001164607	NM_177854
NM_018765	NM_011896
NM_175382	NM_010770
NM_138654	NM_001081369
NM_007952	NM_008532
NM_207219	NM_173371
NM_025510	NM_001025599
NM_008793	NM_025684
NM_145471	NM_001163734
NM_148937	NM_026290
NM_001163718	NM_001081370
NM_001142727	NM_001166619
NM_001081368	NM_001164187
NM_001081411	NM_026580
NM_010256	NM_007631
NM_021498	NM_145534
NM_146035	NM_001042591
NM_001093759	NM_011144
NM_017375	NM_001024945
NM_146248	NM_198096
NM_025321	NM_133894
NM_001077684	NM_001033621
NM_173756	NM_133792
NM_019820	NM_052823
NM_001024508	NM_001162917
NM_080443	NM_145362
NM_010416	NM_008238
NM_001134717	NM_023476
NM_133941	NM_133999
NM_026244	NM_001134459
NM_001039045	NM_001024617
NM_009000	NM_009433
NM_029888	NM_177628
NM_178197	NM_001042760
NM_028735	NM_001167988
NM_008303	NM_010380
NM_026675	NM_138683
NM_145404	NM_024200
NM_009387	NM_001099634
NM_175115	NM_198620
NM_177663	NM_008716
NM_024180	NM_026001
NM_001025371	NM_010423
NM_010630	NM_028773
NM_197979	NM_009349
NM_026498	NM_001039723
NM_172262	NM_023048
NM_029965	NM_001033394
NM_029211	NM_199011
NM_001195244	NM_009481
NM_198170	NM_013719
NM_181732	NM_001001449
NM_026219	NM_008486
NM_025645	NM_001166397
NM_001123368	NM_001170959
NM_025780	NM_001136059
NM_177647	NM_198030
NM_026911	NM_033325
NM_019720	NM_001024468
NM_025757	NM_172728
NM_001171024	NM_205810
NM_001164561	NM_001136088
NM_001163427	NM_029497
NM_146251	NM_001170694
NM_028611	NM_001004154
NM_022012	NM_017397
NM_010120	NM_011316
NM_011966	NM_001164681
NM_177805	NM_172510
NM_021448	NM_153137
NM_001083114	NM_021285
NM_025337	NM_133684
NM_001110832	NM_027677
NM_001163481	NM_001081060
NM_026140	NM_001166067
NM_194262	NM_001081356
NM_008637	NM_001081191
NM_019836	NM_023046
NM_178919	NM_016889
NM_029022	NM_027528
NM_026933	NM_133355
NM_023637	NM_144915
NM_178199	NM_010265
NM_001163791	NM_010616
NM_025777	NM_001177525
NM_021392	NM_008011
NM_177771	NM_001080548
NM_018796	NM_019395
NM_019502	NM_001163565
NM_028394	NM_011436
NM_025401	NM_007883
NM_009797	NM_001163635
NM_153566	NM_001081013
NM_001111028	NM_013747
NM_018768	NM_026341
NM_028020	NM_010945
NM_028376	NM_001081147
NM_001042655	NM_011250
NM_146260	NM_009843
NM_027194	NM_013528
NM_001081176	NM_001199431
NM_026156	NM_146167
NM_029407	NM_146244
NM_023153	NM_029083
NM_176962	NM_027348
NM_027388	NM_001162368
NM_028925	NM_027490
NM_007926	NM_024237
NM_175031	NM_172577
NM_029195	NM_009218
NM_026536	NM_019671
NM_010269	NM_019872
NM_001163042	NM_001033767
NM_153580	NM_144906
NM_134038	NM_001159647
NM_001172074	NM_181816
NM_024471	NM_010188
NM_023348	NM_145474
NM_001005247	NM_001206390
NM_028315	NM_010768
NM_146100	NM_029562
NM_009030	NM_019447
NM_023202	NM_011157
NM_025386	NM_001081957
NM_026154	NM_009909
NM_009810	NM_019580
NM_178113	NM_010142
NM_008618	NM_009898
NM_001045482	NM_001032727
NM_020483	NM_011066
NM_001001297	NM_011737
NM_001243192	NM_011377
NM_026605	NM_029726
NM_199302	NM_028742
NM_016806	NM_019824
NM_173439	NM_172589
NM_009725	NM_007710
NM_023211	NM_007503
NM_023556	NM_001177464
NM_019458	NM_025837
NM_016897	NM_001081746
NM_007637	NM_009450
NM_001033908	NM_001111275
NM_020497	NM_001166493
NM_020255	NM_009063
NM_001024910	NM_134251
NM_001024806	NM_153059
NM_028170	NM_001204275
NM_172422	NM_029835
NM_023483	NM_001008548
NM_001008550	NM_175419
NM_001033451	NM_001128181
NM_177994	NM_175403
NM_025848	NM_001081285
NM_029654	NM_001177521
NM_001031808	NM_001013026
NM_177056	NM_001172099
NM_144543	NM_008708
NM_026837	NM_001167949
NM_178878	NM_178600
NM_023121	NM_025485
NM_001012400	NM_001164156
NM_029447	NM_177662
NM_029924	NM_130457
NM_172581	NM_001098799
NM_028377	NM_001190179
NM_001159328	NM_178624
NM_001033313	NM_138756
NM_138598	NM_011915
NM_015729	NM_001145953
NM_173434	NM_139151
NM_172697	NM_013522
NM_011358	NM_007792
NM_026075	NM_001083110
NM_145425	NM_183368
NM_008683	NM_011521
NM_010564	NM_001163701
NM_025305	NM_029784
NM_027617	NM_001014399
NM_011086	NM_001177696
NM_021714	NM_175112
NM_001159635	NM_009399
NM_198303	NM_010153
NM_001078649	NM_026239
NM_023434	NM_001033598
NM_010318	NM_001195006
NM_027780	NM_001099774
NM_030147	NM_172306
NM_029766	NM_199143
NM_001001493	NM_025388
NM_153597	NM_001110273
NM_175389	NM_001081656
NM_029565	NM_009142
NM_023422	NM_010582
NM_203507	NM_012039
NM_173180	NM_009937
NM_026217	NM_001160326
NM_027032	NM_001081007
NM_028878	NM_023579
NM_178744	NM_001160251
NM_025442	NM_009431
NM_001081238	NM_173404
NM_001081011	NM_177078
NM_013771	NM_021282
NM_011828	NM_175276
NM_001085508	NM_030133
NM_028198	NM_009706
NM_029278	NM_147100
NM_027855	NM_001142959
NM_026994	NM_001166177
NM_001037166	NM_001037801
NM_133676	NM_010766
NM_027323	NM_001160146
NM_153775	NM_153135
NM_178620	NM_008427
NM_025884	NM_021387
NM_198299	NM_145591
NM_001109995	NM_026497
NM_172501	NM_172449
NM_176972	NM_028058
NM_011960	NM_027875
NM_021446	NM_024439
NM_025518	NM_207202
NM_008260	NM_008572
NM_001082974	NM_001039390
NM_024241	NM_053202
NM_197997	NM_133982
NM_029610	NM_007625
NM_007840	NM_001146690
NM_011936	NM_018859
NM_080633	NM_009138
NM_198651	NM_026097
NM_001167879	NM_175179
NM_026042	NM_018814
NM_013677	NM_183221
NM_144912	NM_001097621
NM_201364	NM_145515
NM_028756	NM_026679
NM_001195338	NM_146063
NM_009764	NM_001081307
NM_177992	NM_001190852
NM_199446	NM_134148
NM_178724	NM_007804
NM_001025582	NM_007554
NM_152813	NM_001163507
NM_025689	NM_001177303
NM_172601	NM_153100
NM_025840	NM_001110145
NM_172594	NM_175501
NM_026698	NM_001168526
NM_198006	NM_001103177
NM_028521	NM_145488
NM_145443	NM_145126
NM_025784	NM_011998
NM_146259	NM_144877
NM_178909	NM_008388
NM_001013025	NM_029152
NM_026274	NM_011480
NM_001033196	NM_015755
NM_026483	NM_001164199
NM_001190804	NM_007979
NM_026395	NM_008449
NM_015751	NM_008278
NM_133780	NM_019731
NM_026873	NM_001081210
NM_001077709	NM_001173477
NM_030693	NM_007769
NM_172146	NM_001033279
NM_026029	NM_001127318
NM_172746	NM_001110160
NM_001163570	NM_138742
NM_001037742	NM_178740
NM_025414	NM_029253
NM_019780	NM_001081032
NM_020608	NM_028182
NM_133869	NM_009025
NM_023523	NM_025843
NM_026876	NM_001004142
NM_178184	NM_009022
NM_177325	NM_001001881
