# Supplementary material for: Divergent transcription is associated with promoters of transcriptional regulators
Source: BMC Genomics. 2013 Dec 23;14:914. doi: 10.1186/1471-2164-14-914 (PMC3882496; doi:10.1186/1471-2164-14-914)
Supplement: Additional file 8: Table S5 — LUAT and associated coding genes found in mouse DN and DP thymocytes (Illumina platforme). [file 1471-2164-14-914-S8.txt]

#Table S5. LUAT and associated coding genes found in mouse DN and DP thymocytes (Illumina platforme)
#This file contains the expression levels and coordinates of LUATs and their associated transcripts.
#Fields contain the following informations:
#RefSeq - the RefSeq identifier, geneSymbol - the gene symbol of the coding gene, chrom - the name of the chromosome, start - The starting position of the coding transcript in the chromosome, end - the ending position of the coding transcript in the chromosome; strand - the strandness (+/-), FPKM* - The expression level of the transcript.
#Informations related to LUATs are suffixed with "_luat".
Refseq	GeneSymbol	chrom	start	end	strand	FPKM_DN_illumina	FPKM_DP_illumina	chrom_luat	start_luat	end_luat	strand_luat	FPKM_DN_illumina_luat	FPKM_DP_illumina_luat
NM_145974	N4bp3	chr11	51456591	51464575	-	0.857172	2.76835	chr11	51464861	51465092	+	0.713116	3.07706
NM_172429	Smndc1	chr19	53453704	53465063	-	5.11022	18.071	chr19	53465393	53468107	+	1.09804	1.66896
NM_027901	Gtf3c2	chr5	31458379	31482517	-	3.05463	7.42837	chr5	31482713	31485464	+	0.152489	2.06794
NM_030886	Ankrd17	chr5	90656191	90795211	-	8.00337	18.1553	chr5	90796156	90796512	+	0.889178	3.15162
NM_015806	Mapk6	chr9	75234708	75257821	-	2.00254	10.0218	chr9	75258032	75259805	+	0.446609	1.33717
NM_199449	Zhx2	chr15	57526222	57671387	+	0.840796	2.30149	chr15	57524683	57525183	-	0.289791	1.25043
NM_026969	Sec31a	chr5	100790668	100845253	-	5.87468	8.35393	chr5	100845767	100846692	+	1.06224	1.25921
NM_080557	Snx4	chr16	33251542	33299648	+	4.4105	5.74802	chr16	33249844	33251416	-	1.06232	1.77742
NM_022979	Nup98	chr7	109282717	109358634	-	3.6805	9.8312	chr7	109358800	109360888	+	0.409196	0.882831
NM_133839	Mmadhc	chr2	50135401	50152197	-	3.4084	7.82043	chr2	50152549	50153446	+	2.00207	10.0786
NM_145571	Mob1a	chr6	83276033	83290943	+	9.08827	21.6062	chr6	83275625	83275833	-	5.4771	9.82168
NM_019937	Ccnl1	chr3	65750073	65762147	-	14.458	50.9232	chr3	65762301	65766328	+	0.598318	1.73781
NM_001199105	Trp53inp1	chr4	11083588	11101524	+	2.95664	17.9848	chr4	11082379	11083376	-	0.236408	1.67586
NM_001081195	Arid4a	chr12	72116954	72200338	+	5.55414	11.6739	chr12	72097858	72116838	-	1.30639	2.42174
NM_008379	Kpnb1	chr11	97021024	97049206	-	12.0501	25.0486	chr11	97049467	97050290	+	2.20356	1.16919
NM_001001295	Dis3l	chr9	64154563	64189064	-	0.543635	0.210209	chr9	64189828	64190339	+	12.746	2.4175
NM_010901	Nfatc3	chr8	108583503	108654437	+	3.21506	29.8122	chr8	108581912	108583136	-	0.111572	1.73658
NM_009164	Sh3bp1	chr15	78730216	78742482	+	5.03048	6.35936	chr15	78727656	78728978	-	1.35393	0.403833
NM_026609	Leprotl1	chr8	35198626	35209793	-	2.84894	6.90333	chr8	35210176	35211506	+	0.949269	0.877725
NM_176917	Mettl4	chr17	95126420	95149232	-	3.03927	2.24157	chr17	95149475	95163404	+	0.898866	2.71181
NM_029775	Dcun1d5	chr9	7184566	7207031	+	7.31442	14.6722	chr9	7177047	7184211	-	1.62174	3.14225
NM_001170395	Cd163	chr6	124254669	124280545	+	5.89702e-06	6.4858e-06	chr6	124252841	124253982	-	1.74782	0.0538698
NM_153125	Sec16a	chr2	26264951	26300736	-	1.68643	4.17325	chr2	26301763	26304809	+	1.18699	0.807707
NM_011967	Psma5	chr3	108059844	108082870	+	6.10478	10.4671	chr3	108059250	108059722	-	1.33471	5.14216
NM_023258	Pycard	chr7	135134887	135137381	-	5.30834	20.4912	chr7	135138419	135147891	+	0.0207453	2.23467
NM_001037134	Ccne2	chr4	11118501	11131829	+	0.359287	1.2909	chr4	11116691	11117579	-	1.20762	1.76115
NM_001177370	Nfkb2	chr19	46380420	46386580	+	4.25704	0.560834	chr19	46378213	46380070	-	2.15712	2.07916
NM_001199284	Slc43a2	chr11	75345196	75391074	+	0.188546	3.17847	chr11	75344110	75344330	-	2.91026	3.58789
NM_016856	Cpsf2	chr12	103214184	103244203	+	3.53566	5.57531	chr12	103208884	103213774	-	0.541292	1.69921
NM_175649	Tnfrsf26	chr7	150793590	150813750	-	0.375437	1.36928	chr7	150813973	150816703	+	1.35221	1.73955
NM_019491	Rala	chr13	17972409	18036051	-	2.1669	7.9012	chr13	18037019	18037384	+	1.0521	1.29707
NM_026006	Sft2d3	chr18	32068748	32071557	-	0.419445	1.03832	chr18	32071874	32076697	+	0.680891	1.00932
NM_028862	Rnf145	chr11	44332466	44379022	+	3.64769	36.6701	chr11	44330981	44331851	-	NA	NA
NM_001025427	Hmga1	chr17	27693519	27700617	+	3.40782e-06	6.06418e-12	chr17	27693194	27693443	-	0.567086	1.74782
NM_001081319	C030046E11Rik	chr19	29596772	29680411	+	2.28503	4.22386	chr19	29591352	29596689	-	0.673255	1.78454
NM_153173	Hist1h4h	chr13	23622913	23623390	+	12.5553	39.3158	chr13	23622114	23622766	-	2.03533	2.72431
NM_009029	Rb1	chr14	73595309	73725598	-	1.28779	11.6846	chr14	73725847	73726891	+	0.0776904	1.11743
NM_025829	Eif4e3	chr6	99575131	99616765	-	1.7581	8.69762	chr6	99616911	99617418	+	0.453081	3.21182
NM_008131	Glul	chr1	155747075	155756844	+	2.09306	11.7405	chr1	155745582	155746708	-	0.183952	1.27566
NM_001122675	Zcchc2	chr1	107886983	107930654	+	3.04106	1.66908	chr1	107881980	107886850	-	2.07933	1.10752
NM_001043228	Dntt	chr19	41103765	41134015	+	170.214	283.057	chr19	41078237	41103563	-	5.46512	2.2125
NM_001093754	Dennd2d	chr3	106285349	106303972	+	2.97553	3.55493	chr3	106283510	106285319	-	0.248807	1.17584
NM_008448	Kif5b	chr18	6201003	6241522	-	8.58175	45.6462	chr18	6241885	6245440	+	0.0916434	1.28674
NM_024436	Rab22a	chr2	173485346	173527683	+	3.93605	13.6548	chr2	173475277	173484885	-	0.677305	1.33416
NM_028780	Tm9sf1	chr14	56254803	56262643	-	1.41816	2.89545	chr14	56262890	56268691	+	1.18485	0.701585
NM_028112	Seh1l	chr18	67934530	67952247	+	2.74857	4.84323	chr18	67934124	67934509	-	2.25522	3.12788
NM_008593	Foxd2	chr4	114578885	114581503	-	0.0143677	0.0885653	chr4	114582057	114582261	+	24.9304	10.79
NM_028119	Ddb2	chr2	91051739	91077223	-	4.94591	12.2075	chr2	91077319	91077668	+	0.813533	1.86264
NM_001014973	Snx13	chr12	35731861	35832149	+	4.48281	4.7678	chr12	35730414	35731680	-	0.629787	0.802308
NM_026519	Tmem85	chr2	112203176	112208184	-	1.57144	4.4697	chr2	112209059	112210178	+	0.32908	3.5161
NM_028232	Sgol1	chr17	53814112	53828640	-	1.04484	4.5964	chr17	53829366	53829887	+	0.877221	5.27219
NM_001033268	Fam120a	chr13	48974586	49063197	-	8.8559	18.4175	chr13	49063676	49065763	+	0.393559	1.22165
NM_010754	Smad2	chr18	76401579	76465385	+	4.57755	12.7185	chr18	76399024	76400178	-	0.683656	0.993347
NM_009830	Ccne2	chr4	11118856	11131926	+	0.109787	0.326224	chr4	11116691	11117579	-	1.20762	1.76115
NM_016786	Ube2k	chr5	65928500	65990228	+	2.62495	6.68804	chr5	65927611	65927861	-	2.24135	3.45404
NM_001013608	0610007P08Rik	chr13	63916628	64001609	+	2.53989	4.04468	chr13	63915946	63916392	-	0.621066	2.62518
NM_001081034	Fbxo11	chr17	88390199	88464625	-	3.73183	11.5496	chr17	88465668	88468244	+	0.370454	1.37013
NM_018889	Pigb	chr9	72863503	72887506	-	1.01157	3.06937	chr9	72888033	72888793	+	0.849042	1.43237
NM_001164170	Pias2	chr18	77304419	77385678	+	1.26875e-92	0.0762551	chr18	77302470	77303747	-	NA	NA
NM_010744	Tmed1	chr9	21311824	21314630	-	1.22932	1.49891	chr9	21313527	21314059	+	0.837859	1.35574
NM_212484	Cnot6	chr11	49488212	49526212	-	18.6923	64.5297	chr11	49526480	49532507	+	0.128089	1.44182
NM_175105	Aqp11	chr7	104874889	104886757	-	12.4294	16.4795	chr7	104886861	104887124	+	7.2425	2.82747
NM_001170960	Dtwd2	chr18	49855799	49915255	-	0.0512595	0.751655	chr18	49915428	49916131	+	0.183682	2.75515
NM_029294	Prps1l1	chr12	35669433	35671108	+	0.965768	0.05082	chr12	35668341	35668627	-	2.86287	0
NM_001081049	Mll1	chr9	44611438	44689357	-	7.23918	5.69666	chr9	44688006	44688732	+	3.40314	0.407333
NM_054070	Afg3l1	chr8	126001762	126027816	+	2.96397	3.90684	chr8	126001000	126001283	-	2.35709	0.48432
NM_146103	Tmem185b	chr1	121422731	121425560	+	0.839114	4.9444	chr1	121421168	121422275	-	1.38588	4.19377
NM_080556	Tm9sf2	chr14	122506304	122558825	+	6.88491	8.56661	chr14	122505183	122505922	-	0.539631	0.960959
NM_030725	Syt13	chr2	92755258	92796208	+	0.0587146	10.7825	chr2	92754381	92754613	-	0	2.16857
NM_013811	Dnahc8	chr17	30763881	31012209	+	6.44647	11.3093	chr17	30763420	30763744	-	3.04503	5.88701
NM_001122963	Gpbp1	chr13	112215888	112280249	-	8.45716	23.4154	chr13	112280812	112281790	+	0.0264087	0.976732
NM_001111324	Nedd9	chr13	41405285	41582689	-	0.863851	7.6172	chr13	41583373	41584108	+	0.137478	2.49997
NM_009632	Parp2	chr14	51427621	51440975	+	6.31601	11.4506	chr14	51427114	51427447	-	1177.96	671.962
NM_010548	Il10	chr1	132916422	132921547	+	0.204392	0.145375	chr1	132915639	132915877	-	3.25135	1.0021
NM_145480	Rfc4	chr16	23114021	23127803	-	2.0027	3.12319	chr16	23127931	23128576	+	0.220082	1.01747
NM_011078	Phf2	chr13	48897119	48966254	-	3.68397	14.5353	chr13	48966563	48969572	+	1.52139	3.79134
NM_033563	Klf7	chr1	64082247	64167963	-	0.582686	6.70154	chr1	64168482	64170031	+	0	1.21455
NM_001013378	Uspl1	chr5	149996136	150027010	+	2.23607	10.3484	chr5	149995119	149995517	-	1.1418	6.60519
NM_007713	Clk3	chr9	57598518	57613667	-	6.03011	67.7854	chr9	57613701	57618384	+	0.274493	1.47944
NM_001102437	Acbd5	chr2	22924592	22970032	+	0.542622	2.51188	chr2	22922488	22924512	-	0	1.3475
NM_133710	Ctdspl	chr9	118835654	118953237	+	0.156976	0.534618	chr9	118834726	118835392	-	1.00703	1.72431
NM_001048250	2810008M24Rik	chr13	108834668	108839340	+	4.18882	9.93553	chr13	108833759	108834079	-	3.0641	4.7849
NM_145514	Wdr26	chr1	183103357	183142109	-	4.33336	16.4165	chr1	183142350	183143819	+	0.812693	0.63329
NM_029984	Fam159b	chr13	105635363	105653973	-	0	0.202791	chr13	105654087	105654726	+	0	4.83027
NM_001110826	Ddx6	chr9	44412975	44448814	+	4.22201	13.565	chr9	44408586	44412615	-	1.72815	1.33681
NM_178404	Zc3h6	chr2	128793138	128844299	+	1.5288	0.715303	chr2	128791974	128792867	-	0.789939	4.03182
NM_011397	Slc23a1	chr18	35774258	35786881	-	0.38353	2.33747	chr18	35787178	35788516	+	0.114704	1.29039
NM_001177844	Frmd4a	chr2	4480800	4535089	+	7.9386	0.967371	chr2	4479391	4480610	-	1.08219	0.196202
NM_172260	Cep68	chr11	20127040	20149427	-	2.50234	3.64948	chr11	20148821	20150492	+	0.0568204	1.71624
NM_145965	Gphn	chr12	79327642	79785756	+	1.7095	2.45437	chr12	79326207	79327526	-	1.18907	1.30305
NM_010090	Dusp2	chr2	127161895	127164113	+	1.71638	9.35585	chr2	127158722	127161183	-	1.26713	1.81212
NM_013499	Cr1l	chr1	196929982	196957764	-	2.97264	6.39872	chr1	196958000	196958784	+	0.545238	1.13433
NM_008997	Rab11b	chr17	33879429	33897431	-	2.80797	9.69335	chr17	33898175	33898651	+	0.819052	2.8351
NM_175375	Ankhd1	chr18	36720257	36818562	+	6.77882	14.7678	chr18	36718869	36719984	-	1.25324	3.49976
NM_001081223	Rbbp8	chr18	11816351	11901716	+	3.05667	11.3586	chr18	11814039	11815781	-	0.262551	1.08875
NM_001033186	Skap1	chr11	96325905	96620936	+	6.9192	35.2626	chr11	96324802	96325749	-	5.00979	5.93873
NM_013796	Nagpa	chr16	5195373	5204105	-	0.667776	1.64104	chr16	5204348	5205098	+	2.53936	2.90702
NM_011914	Whsc2	chr5	34240829	34278907	-	4.04143	6.94374	chr5	34279611	34285381	+	1.00169	1.83203
NM_001002895	AI413582	chr17	27700714	27702672	-	1.59462	3.34206	chr17	27703064	27703267	+	0	7.30988
NM_145453	Zcchc9	chr13	91936138	91947301	-	3.19779	9.26054	chr13	91947326	91949598	+	0.406333	1.17529
NM_001024560	Snx32	chr19	5495278	5510489	-	1.40272	2.18014	chr19	5510829	5512979	+	4.18688	1.63639
NM_015794	Fbxl17	chr17	63395301	63849929	-	0.594917	1.37121	chr17	63850561	63853184	+	1.21744	2.74957
NM_133224	Atp13a1	chr8	72315062	72331647	+	3.50855	6.69875	chr8	72314751	72315050	-	2.37343	5.74762
NM_009793	Camk4	chr18	33098695	33355421	+	0.33649	21.351	chr18	33098162	33098625	-	0	0.97822
NM_177045	Cc2d1b	chr4	108292561	108306727	+	6.16536	9.74237	chr4	108290903	108292257	-	0.743865	1.06296
NM_001199283	Slc43a2	chr11	75345614	75391074	+	0.851703	3.03792	chr11	75344110	75344330	-	2.91026	3.58789
NM_009429	Tpt1	chr14	76245063	76248110	+	345.524	1086.63	chr14	76241990	76244837	-	0.513668	2.52497
NM_019690	Gnas	chr2	174109821	174163585	+	1.52131	1.87175	chr2	174111269	174111503	-	1.71281	2.95627
NM_146168	Vopp1	chr6	57702258	57775119	-	1.00275	1.91417	chr6	57775563	57775941	+	0.292887	1.62488
NM_001033274	Brd1	chr15	88517465	88564649	-	6.55923	10.2665	chr15	88564878	88566913	+	0.81413	1.59799
NM_016924	Rwdd2b	chr16	87433576	87440837	-	1.36925	2.85845	chr16	87440979	87441545	+	0.325109	3.25657
NM_177186	Slc35e2	chr4	154975525	154997450	+	1.30603	2.37301	chr4	154974600	154975037	-	0.954023	2.53327
NM_028142	Nsun4	chr4	115704375	115726481	-	0.608733	1.4039	chr4	115726535	115727439	+	0.53932	4.65428
NM_053263	Hnrnpa3	chr2	75497316	75507464	+	33.347	113.61	chr2	75495454	75496930	-	0.382886	1.35711
NM_025948	Lsm14a	chr7	35129739	35174559	-	6.05416	16.1461	chr7	35174718	35178805	+	0.189241	1.51162
NM_001204915	Reep3	chr10	66471937	66559736	-	0.670407	0.28004	chr10	66559227	66590005	+	0.961757	1.96998
NM_001081383	Mll3	chr5	24777612	25004601	-	6.50991	17.564	chr5	25005924	25007044	+	2.52846	2.05957
NM_001013806	Ankrd13c	chr3	157610430	157669801	+	1.49416	5.60039	chr3	157609190	157609637	-	0.211234	3.25522
NM_011690	Vars	chr17	35137852	35153274	+	5.63442	3.79787	chr17	35131549	35137295	-	6.23938	8.64368
NM_009122	Satb1	chr17	51875512	51971972	-	1.03851	22.5515	chr17	51972754	52003776	+	NA	NA
NM_172517	Rbbp5	chr1	134373944	134402242	+	4.71835	8.82533	chr1	134373206	134373499	-	1.78847	0.661469
NM_026632	Rpa3	chr6	8205936	8209141	-	8.59125	19.5651	chr6	8209289	8211580	+	0.453246	2.36317
NM_011221	Purb	chr11	6374785	6375920	-	6.54092	11.1108	chr11	6376277	6385368	+	0.910849	1.97388
NM_008416	Junb	chr8	87500808	87502647	-	1.84421	39.8211	chr8	87502821	87503512	+	0.460161	2.61833
NM_001177619	Arpp21	chr9	112056967	112137345	-	34.3222	28.3631	chr9	112137977	112138528	+	13.5282	20.538
NM_009177	St3gal1	chr15	66934437	67008444	-	3.39419	2.52566	chr15	67008654	67010620	+	1.82459	0.15337
NM_010902	Nfe2l2	chr2	75513576	75542698	-	3.43124	6.67103	chr2	75543720	75543939	+	1.6873	2.60022
NM_178364	Zfp369	chr13	65380162	65399103	+	4.2384	8.26333	chr13	65377492	65380053	-	1.41005	2.10691
NM_028769	Syvn1	chr19	6046576	6053718	+	0.990921	0.630633	chr19	6045731	6046334	-	2.76049	2.07386
NM_023835	Trim12a	chr7	111448411	111464009	-	12.4914	19.8323	chr7	111463524	111464546	+	0.428483	2.11301
NM_001083959	Spo11	chr2	172805343	172819077	+	0.89685	1.02324	chr2	172799710	172803844	-	1.91388	1.55896
NM_009009	Rad21	chr15	51794150	51823306	-	13.2417	49.9152	chr15	51824331	51824534	+	4.31221	3.32267
NM_016769	Smad3	chr9	63494574	63605801	-	3.46036	6.90281	chr9	63606168	63609606	+	0.108982	1.86085
NM_028639	Ttc7	chr17	87682226	87781110	+	2.44368	3.74037	chr17	87679907	87681821	-	0.964151	1.25056
NM_207669	Gabpb1	chr2	126454649	126501223	-	1.16297	3.15426	chr2	126501386	126506954	+	1.80465	2.41335
NM_009409	Top2b	chr14	17197720	17263301	+	22.4885	93.7824	chr14	17196416	17197546	-	0.247779	1.87647
NM_019979	Selk	chr14	30781566	30788260	+	5.14663	17.9731	chr14	30780569	30781125	-	0.397135	3.30484
NM_133774	Stard4	chr18	33361075	33373470	-	1.2541	3.31528	chr18	33372883	33375823	+	0	1.42299
NM_025647	Cmpk1	chr4	114633218	114659833	-	4.95591	10.4148	chr4	114659998	114660562	+	1.43275	3.38551
NM_001163767	Tctex1d1	chr4	102658984	102678199	+	0.267153	3.41793	chr4	102659650	102660766	-	0	1.17574
NM_153198	Hbp1	chr12	32611320	32635400	-	5.99859	19.5035	chr12	32635907	32636611	+	0.100417	3.77586
NM_026557	Rchy1	chr5	92377930	92392094	-	2.97065	11.9936	chr5	92392204	92395732	+	0.807993	2.53874
NM_026899	Ssu72	chr4	155078924	155107982	+	12.1748	17.3399	chr4	155077385	155077950	-	0.498606	1.30624
NM_146084	Fam13b	chr18	34602005	34666477	-	13.214	27.3795	chr18	34667860	34668107	+	0.580962	3.76023
NM_026316	Aldh3b1	chr19	3913491	3929716	-	0.766867	0.800986	chr19	3930914	3932241	+	1.39975	0.163641
NM_009453	Zrsr2	chrX	160373375	160396598	-	3.4242	6.83714	chrX	160396821	160397994	+	0.914809	1.54462
NM_001122829	Upf1	chr8	72855421	72877172	-	0.680251	0.985243	chr8	72877416	72878599	+	1.28032	1.05698
NM_198631	Zc3h4	chr7	16986545	17023045	+	4.94055	8.82158	chr7	16985384	16986349	-	0.609133	1.18421
NM_134156	Actn1	chr12	81268529	81361358	-	19.0243	24.613	chr12	81362462	81366056	+	0.446848	0.746001
NM_027707	Nipbl	chr15	8241225	8394463	-	9.10577	17.1134	chr15	8395160	8397555	+	1.65232	6.40978
NM_007602	Capn5	chr7	105270075	105326703	-	7.95036	0.885038	chr7	105327819	105328604	+	1.26826	0.0325743
NM_010592	Jund	chr8	73221638	73224515	+	1.94661	42.8576	chr8	73220070	73221179	-	0.683995	1.11608
NM_019408	Nfkb2	chr19	46380185	46386580	+	1.04166	0.487016	chr19	46378213	46380070	-	NA	NA
NM_001163663	Rab6a	chr7	107756100	107789782	+	0.266151	0.342293	chr7	107754020	107754843	-	0	1.9453
NM_178785	Rasal3	chr17	32527606	32540526	-	9.97913	33.1717	chr17	32540574	32542249	+	1.80578	0.904412
NM_144787	Kdm4c	chr4	73897783	74051768	+	1.35003	6.19469	chr4	73896595	73897645	-	0.151319	1.13486
NM_001037754	Baiap2	chr11	119804406	119863932	+	0.548649	2.75287	chr11	119802846	119803963	-	1.8661	1.33074
NM_011919	Ing1	chr8	11556066	11563250	+	4.02337	7.25991	chr8	11554395	11554952	-	0.131743	1.70539
NM_027557	Pwwp2a	chr11	43495500	43520695	+	2.15739	3.21772	chr11	43494674	43494942	-	0.914862	4.08857
NM_007692	Chkb	chr15	89256780	89260358	-	1.74614	6.52024	chr15	89260758	89261947	+	0.820921	1.66693
NM_001122640	Arhgap17	chr7	130422663	130513429	-	0.0987654	0.0911547	chr7	130513601	130514171	+	1.14014	1.26505
NM_009223	Snn	chr16	11066391	11075078	+	3.58587	3.24827	chr16	11065645	11065883	-	4.55189	1.20252
NM_028047	1500002O20Rik	chr7	25184647	25207796	+	1.14609	4.07014	chr7	25184144	25184473	-	4.00141	3.20652
NM_009730	Atrn	chr2	130732232	130856062	+	0.968551	3.09555	chr2	130730921	130732010	-	1.45583	0.661245
NM_026113	Gtf3c6	chr10	39969009	39977471	-	10.7561	14.5944	chr10	39977968	39980113	+	3601.46	1734.77
NM_001164533	Dap3	chr3	88724725	88754204	-	0.136957	0.588838	chr3	88754653	88759637	+	1.16093	2.61151
NM_020567	Gmnn	chr13	24843714	24853806	-	10.9941	54.8232	chr13	24854003	24855256	+	0.894051	1.90384
NM_001025444	Aptx	chr4	40629111	40650220	-	0.896094	1.28202	chr4	40650705	40651423	+	0.551045	1.20774
NM_001013012	Zfp787	chr7	6083091	6107573	-	1.03329	1.70271	chr7	6108071	6108620	+	2.65411	4.17623
NM_001164075	Tgif1	chr17	71193545	71201074	-	0.0409627	0.277623	chr17	71201799	71202034	+	0	3.75116
NM_011865	Pcbp1	chr6	86474491	86476159	-	5.5619	14.6257	chr6	86476255	86478284	+	0.647914	1.35606
NM_001039086	Rapgef1	chr2	29475240	29595883	+	0.126358	0.527076	chr2	29474175	29474950	-	0	23.1398
NM_008640	Laptm4a	chr12	8928113	8945547	+	2.62189	5.34841	chr12	8926847	8927796	-	0.784232	1.19887
NM_177470	Acaa2	chr18	74938866	74965861	+	10.7927	22.3574	chr18	74938037	74938491	-	37.3152	43.0494
NM_025542	2410001C21Rik	chr2	172266078	172295399	+	8.72582	29.5143	chr2	172265259	172265947	-	1.2379	2.01172
NM_018804	Syt11	chr3	88548623	88576521	-	0.0755885	0.269757	chr3	88576777	88577078	+	0.333215	3.28641
NM_026470	Spata6	chr4	111392615	111501745	+	4.87653	9.69291	chr4	111389888	111393870	-	2.36874	0.915021
NM_053068	Chrac1	chr15	72920842	72924505	+	5.10617	8.767	chr15	72919323	72920520	-	0.174146	1.37404
NM_178825	Epsti1	chr14	78304046	78363985	+	1.41432	5.82293	chr14	78302763	78303141	-	0	0.962891
NM_144899	Adamtsl4	chr3	95480127	95491781	-	0.403947	0.782157	chr3	95490473	95490676	+	2.15611	3.98721
NM_016714	Nup50	chr15	84753858	84773393	+	2.555	5.89489	chr15	84748652	84753507	-	1.00729	0.61527
NM_177342	Taf5	chr19	47142238	47157969	+	0.812532	3.43949	chr19	47140003	47141520	-	0.296328	1.58308
NM_001005868	Erbb2ip	chr13	104608866	104710594	-	1.85676	2.62073	chr13	104711776	104713805	+	0.78287	1.40752
NM_176840	Osbpl11	chr16	33185157	33243398	+	2.42851	8.84063	chr16	33184627	33184894	-	0.462339	5.69991
NM_001164598	Irf2bp2	chr8	129112196	129117336	-	2.96111	9.18829	chr8	129118765	129121945	+	0.205391	1.57926
NM_001081652	Nacad	chr11	6497826	6506057	-	0.377595	0.652633	chr11	6506969	6507831	+	0.152129	0.797094
NM_009178	St3gal4	chr9	34854164	34924395	-	0.893272	0.462765	chr9	34924477	34930339	+	2.02734	0.713123
NM_021488	Ghrl	chr6	113666113	113669874	-	0.58664	3.61618	chr6	113670242	113678040	+	0.279236	1.76648
NM_001163301	Pxmp3	chr3	5560188	5576151	-	2.12033e-14	2.08124	chr3	5576207	5577997	+	0.77144	1.61483
NM_001110327	Dmtf1	chr5	9118868	9161776	-	6.62096	22.9809	chr5	9162082	9162943	+	0.938761	5.40094
NM_027740	Poc1b	chr10	98569805	98660622	+	1.20341	3.61579	chr10	98566618	98570122	-	0.602414	2.1172
NM_201256	Eif4ebp3	chr18	36823714	36825978	+	2.21293	4.48686	chr18	36821831	36823019	-	0.0219664	0.649947
NM_013889	Zfp292	chr4	34750359	34830197	-	4.44522	12.9351	chr4	34830298	34831110	+	0.21635	1.26695
NM_207231	Arl5c	chr11	97850894	97857487	-	8.94166	50.0789	chr11	97857504	97858357	+	0.0914646	1.20279
NM_026035	Mrpl55	chr11	59016019	59019504	+	1.05049	4.2923	chr11	59011804	59015882	-	2.80123	2.57603
NM_001081382	Zfp777	chr6	47974187	47998113	-	2.67416	4.5368	chr6	47998865	47999462	+	1.1972	0.770067
NM_018808	Dnajb1	chr8	86132074	86135802	+	3.39335	57.899	chr8	86130822	86131448	-	1.85495	2.46741
NM_027193	Dph5	chr3	115591101	115632241	+	5.4686	4.92317	chr3	115590365	115591028	-	1.38637	2.2789
NM_027875	Syde1	chr10	78047248	78054709	-	0.331982	0.693698	chr10	78055109	78056036	+	0.582171	2.15318
NM_001166385	Sp4	chr12	119473406	119539913	-	1.66422e-07	1.50749e-06	chr12	119541141	119541597	+	0.747259	1.8425
NM_007497	Atf1	chr15	100058290	100091679	+	4.64474	13.903	chr15	100057548	100057805	-	2.32371	3.34224
NM_173424	Zbtb37	chr1	162947887	162964390	-	1.75018	1.46851	chr1	162965148	162970749	+	652.177	815.606
NM_001039483	Tmco1	chr1	169238801	169264109	+	1.32517	3.03692	chr1	169236820	169238772	-	0.864236	1.55614
NM_009371	Tgfbr2	chr9	115996813	116084481	-	0.574341	4.11282	chr9	116084806	116085944	+	0.222985	1.92434
NM_025396	Pgls	chr8	74116083	74120166	+	6.77739	3.12544	chr8	74115070	74115833	-	1.29644	1.46511
NM_007690	Chd1	chr17	15841931	15909576	+	4.42043	22.5937	chr17	15839504	15841733	-	0.120857	1.61103
NM_001146689	Ezh2	chr6	47480273	47545029	-	1.20763	6.38508	chr6	47546008	47546440	+	2.39904	3.23491
NM_001163029	Cd97	chr8	86247150	86265210	-	0.99888	15.7438	chr8	86266211	86267238	+	0	2.7891
NM_001163166	Hmg20b	chr10	80808791	80813202	-	7.02386	6.12016	chr10	80813779	80814036	+	0.25819	1.59154
NM_001033432	Heca	chr10	17620272	17667873	-	2.21006	7.81254	chr10	17668113	17668490	+	1.55119	6.28351
NM_011480	Srebf1	chr11	60012591	60034106	-	3.54766	9.22553	chr11	60034573	60035514	+	0	0.485226
NM_025503	1700029P11Rik	chr15	81810970	81811993	+	0.0422239	0.325347	chr15	81810485	81810936	-	0	0.768787
NM_198710	Sypl	chr12	33639051	33664367	+	0.242175	0.576417	chr12	33636986	33637726	-	NA	NA
NM_010515	Igf2r	chr17	12875272	12962572	-	3.16809	7.5809	chr17	12942645	12978583	+	2.30584	2.06522
NM_010878	Nck1	chr9	100395422	100446472	-	6.91837	13.032	chr9	100446883	100451256	+	0.865014	0.784136
NM_023377	Stard5	chr7	90780527	90790838	+	2.07761	3.50022	chr7	90772211	90780425	-	0.92041	1.30893
NM_001166547	Eif4enif1	chr11	3102998	3144591	+	0.981858	1.71799	chr11	3101638	3101997	-	2.18198	3.4298
NM_024468	Trim39	chr17	36395818	36408949	-	6.83954e-05	2.80045	chr17	36408975	36420988	+	0.680158	1.79392
NM_001159517	Qk	chr17	10399336	10512226	-	3.65025	9.63118	chr17	10512755	10513343	+	3.34304	4.85741
NM_028446	Trip11	chr12	103075582	103151381	-	7.24011	14.7446	chr12	103151919	103153493	+	0.33427	1.67417
NM_008562	Mcl1	chr3	95462643	95467101	+	12.5769	47.7083	chr3	95458557	95461638	-	0.503687	1.04054
NM_001042634	Clk1	chr1	58468832	58480932	-	39.8514	175.835	chr1	58480996	58484180	+	0.171997	1.27227
NM_001177369	Nfkb2	chr19	46379227	46386580	+	6.70027	8.71137	chr19	46378213	46380070	-	NA	NA
NM_009418	Tpp2	chr1	43990852	44059816	+	3.6746	12.9383	chr1	43989251	43990730	-	0.298307	1.83883
NM_001102446	Alas2	chrX	146981960	147005165	+	0.118654	3.16316e-07	chrX	146981268	146987529	-	1.78813	0.910026
NM_008391	Irf2	chr8	47825099	47932812	+	4.23804	8.22654	chr8	47823766	47824849	-	1.17925	1.05212
NM_001081020	Adamts6	chr13	105077953	105284843	+	0.65403	5.44958	chr13	105076453	105076822	-	0	4.62407
NM_181322	Ctcf	chr8	108160438	108206822	+	11.3129	29.4636	chr8	108147666	108161379	-	4.09069	7.94896
NM_025456	Eapp	chr12	55774454	55796852	-	6.93349	16.2563	chr12	55797637	55801476	+	58.1112	9.8227
NM_008085	Gapdhs	chr7	31514906	31524375	-	0.202377	0.738901	chr7	31524664	31527010	+	0.827292	1.26099
NM_178707	Zfp592	chr7	88138570	88190048	+	1.00917	2.39769	chr7	88137358	88138105	-	1.46146	1.33173
NM_146019	Chd3	chr11	69156775	69182928	-	7.39512	5.82126	chr11	69183590	69184623	+	2.3938	0.155325
NM_153743	Dnmt3a	chr12	3891744	3914443	+	1.50757	1.74875	chr12	3890171	3890489	-	3.33297	5.27028
NM_001166553	Rnf145	chr11	44332879	44368479	+	0.368456	8.94719	chr11	44330981	44331851	-	0	2.55261
NM_011055	Pde3b	chr7	121558768	121681451	+	3.34064	6.55461	chr7	121555113	121558784	-	1.20662	5.29574
NM_176919	Ppm1h	chr10	122115818	122359030	+	5.46053	9.33743	chr10	122114693	122116603	-	1.24957	1.7734
NM_008540	Smad4	chr18	73798667	73863395	-	2.88209	7.37229	chr18	73863643	73864445	+	0.314197	1.19435
NM_177732	Slc35d1	chr4	102844323	102887489	-	1.27115	6.57479	chr4	102888616	102889509	+	1.00647	0.691997
NM_001110850	Crem	chr18	3266352	3337587	-	0.0335827	1.38933	chr18	3338027	3343270	+	0.255854	1.87552
NM_013625	Pafah1b1	chr11	74487451	74537886	-	8.88064	29.5745	chr11	74538309	74539362	+	0.142556	1.80143
NM_009516	Wee1	chr7	117265573	117286813	+	1.88921	3.47035	chr7	117263252	117265109	-	0.616619	1.83138
NM_026576	Etaa1	chr11	17838752	17853878	-	1.86709	8.11004	chr11	17854015	17855557	+	0.181075	1.1999
NM_207227	Olfr1373	chr11	51958095	51959030	-	0	0.59748	chr11	51960005	51967333	+	0	1.45171
NM_009455	Ube2e1	chr14	19115243	19164358	-	5.54177	14.2517	chr14	19163657	19172229	+	0.203754	1.06409
NM_025825	Appbp2	chr11	85004812	85048622	-	3.33386	8.02105	chr11	85048686	85049319	+	0.419445	1.26404
NM_029850	Bcl7a	chr5	123794457	123824092	+	4.47723	2.35033	chr5	123793431	123793876	-	2.76849	0.656367
NM_001110824	Foxp4	chr17	48004082	48061581	-	1.52149e-13	2.2123e-21	chr17	48061785	48064102	+	1.30562	0.0619087
NM_172261	Ppp1r9b	chr11	94852526	94868212	+	11.6147	11.044	chr11	94851433	94851740	-	2.37507	0.390412
NM_009713	Arsa	chr15	89302907	89307855	-	0.517401	0.953555	chr15	89307250	89308345	+	1.26216	2.93255
NM_008210	H3f3a	chr1	182732699	182743734	-	14.8529	63.6734	chr1	182744313	182745944	+	4.39479	4.33906
NM_027423	Polr3b	chr10	84085182	84189923	+	4.36017	3.4001	chr10	84084767	84085034	-	1.61819	4.55993
NM_001102430	Arfgef1	chr1	10127588	10222751	-	7.05067	13.9118	chr1	10223987	10225068	+	1.57029	3.19427
NM_001122992	Gmeb1	chr4	131776940	131817464	-	1.85666	3.06483	chr4	131818012	131820793	+	1.81404	0.511951
NM_027485	Med26	chr8	75018458	75072209	-	0.832397	2.22975	chr8	75072447	75074888	+	3.09245	2.15143
NM_001130529	Zkscan17	chr11	59299023	59320142	-	1.26247	2.02341	chr11	59319464	59323253	+	2.12388	2.13457
NM_011738	Ywhah	chr5	33361465	33370615	+	10.5365	34.2352	chr5	33360189	33361003	-	0.0377021	1.76627
NM_027434	Rprd1b	chr2	157854530	157903056	+	2.31674	5.3313	chr2	157851631	157854158	-	0.863788	1.11515
NM_010481	Hspa9	chr18	35097069	35114005	-	17.7187	24.8217	chr18	35115021	35115503	+	0.801605	4.33311
NM_001080977	Rsbn1l	chr5	20398842	20457640	-	3.36482	8.81261	chr5	20457692	20462678	+	1.44802	2.46862
NM_027248	Zfp219	chr14	52625752	52640408	-	3.75075	5.20307	chr14	52640436	52641141	+	1.05026	2.158
NM_011603	Tbpl1	chr10	22423683	22451253	-	1.53955	4.64495	chr10	22451822	22462663	+	0.584496	1.9343
NM_001164089	Cops7a	chr6	124908429	124915547	-	2.28361	2.28196	chr6	124915709	124916667	+	0.680698	2.25056
NM_178390	Fam53a	chr5	33943002	33972284	-	1.96657	4.96778	chr5	33972670	33973503	+	0.778157	5.39631
NM_001081092	Taf4a	chr2	179646851	179711351	-	1.21393	3.11746	chr2	179711571	179715847	+	0.125534	1.064
NM_133715	Arhgap27	chr11	103192798	103206016	-	1.93481	4.14186	chr11	103206116	103207055	+	1.57311	0.543976
NM_026353	Slc48a1	chr15	97614796	97623123	+	4.154	4.20015	chr15	97615688	97619467	-	0.135834	0.704325
NM_008495	Lgals1	chr15	78757155	78760895	+	9.31264	18.8489	chr15	78756022	78756663	-	1.08015	1.99748
NM_028887	Smchd1	chr17	71693834	71824683	-	5.01077	14.8307	chr17	71825102	71826061	+	0.598303	2.1487
NM_001136117	C2cd4d	chr3	94166366	94168489	+	0.0623258	1.14296	chr3	94160224	94167295	-	0.0506941	1.76983
NM_013914	Snai3	chr8	124978106	124984592	-	0.137677	1.04155	chr8	124984920	124985381	+	0	1.86763
NM_134111	Eaf2	chr16	36792970	36874912	-	0.94237	1.40367	chr16	36875746	36881072	+	1.73385	2.18454
NM_008845	Pip4k2a	chr2	18763883	18919748	-	2.90561	28.5688	chr2	18919977	18921390	+	0.0772298	1.20602
NM_177710	Ssh2	chr11	77029927	77273721	+	2.77885	7.25274	chr11	77028210	77028456	-	2.05834	4.53143
NM_001033713	Mef2a	chr7	74378717	74517744	-	1.77673	27.0835	chr7	74518474	74519240	+	0.0614076	1.287
NM_025435	Thoc7	chr14	14781528	14793739	-	13.5837	30.8114	chr14	14794370	14798489	+	1.16559	0.879009
NM_001080819	Arid1a	chr4	133234923	133309526	-	5.66764	11.5685	chr4	133310099	133313639	+	0.546579	1.15291
NM_008974	Ptp4a2	chr4	129497723	129527247	+	2.14136	9.39909	chr4	129495784	129496945	-	0.0954875	2.51138
NM_153560	Fam102a	chr2	32390879	32425270	+	0.717965	1.63164	chr2	32389294	32390198	-	0.0809493	0.815014
NM_145355	Rnf185	chr11	3315986	3352328	-	1.14673	3.1568	chr11	3352524	3354031	+	1.22814	1.19195
NM_029494	Rab30	chr7	99890224	99985627	+	0.0402583	0.130284	chr7	99880755	99889970	-	1.31305	2.34444
NM_030692	Sacm1l	chr9	123439000	123501716	+	3.56857	8.00057	chr9	123437282	123438695	-	1.48758	1.93047
NM_001159908	Zfand2a	chr5	139947170	139960445	-	0.551776	7.56794	chr5	139960679	139961962	+	0.202111	1.79404
NM_001039692	Arhgap12	chr18	6024448	6136096	-	9.87524e-06	1.18402	chr18	6136236	6136878	+	0.185921	1.46122
NM_178654	Pkn2	chr3	142453866	142544968	-	5.55545	14.1722	chr3	142545502	142546564	+	1.78662	0.780929
NM_009680	Ap3b1	chr13	95128915	95336271	+	7.3863	12.1593	chr13	95127820	95128783	-	0.620858	1.23645
NM_001033441	Alg10b	chr15	90054742	90060985	+	2.52221	6.40421	chr15	90053225	90054120	-	0.730243	3.42104
NM_198169	Gmeb2	chr2	180986156	181022671	-	2.21577	6.60668	chr2	181022901	181024777	+	1.02287	1.06042
NM_011938	Grk6	chr13	55546695	55560938	+	4.96114	8.50814	chr13	55544767	55545930	-	0.0741171	1.2564
NM_134021	Pnpo	chr11	96799130	96805333	-	2.21519	1.92569	chr11	96805473	96806815	+	2.40356	0.577575
NM_001110351	Sin3a	chr9	56919847	56976175	+	4.1309	8.80357	chr9	56917932	56919122	-	0.405707	2.21505
NM_001159966	Ralgps2	chr1	158734297	158869518	-	0.530815	0.170135	chr1	158870306	158871828	+	1.87368	1.25327
NM_008154	Gpr3	chr4	132765255	132768451	-	0.00894495	1.14137	chr4	132768713	132769818	+	0	1.22545
NM_025691	Srp72	chr5	77403726	77428960	+	5.92431	12.6196	chr5	77403100	77403416	-	1.61921	3.44804
NM_010586	Itpr2	chr6	146060002	146450434	-	0.482111	0.744817	chr6	146451293	146451529	+	4.33782	26.5336
NM_022981	Zfp110	chr7	13420159	13435933	+	1.80547	6.33858	chr7	13418959	13420027	-	1.01975	0.838127
NM_001081182	Atp8b2	chr3	89743403	89767430	-	4.65155	5.61208	chr3	89767600	89767972	+	0.30298	0.933816
NM_001163794	Pdik1l	chr4	133830921	133843168	-	0.904985	2.12745	chr4	133842684	133843056	+	0.280169	3.10863
NM_021893	Cd274	chr19	29441928	29462584	+	2.33989	3.74453	chr19	29436362	29441854	-	3.41109	2.92756
NM_008929	Dnajc3	chr14	119337154	119380924	+	3.35618	15.4604	chr14	119335475	119336615	-	1.47796	4.4724
NM_009331	Tcf7	chr11	52066106	52095752	-	27.7781	254.945	chr11	52097021	52099740	+	0.212434	1.0714
NM_008453	Klf3	chr5	65194762	65221368	+	5.77932	10.1351	chr5	65190127	65194197	-	0.245848	0.696163
NM_145969	Fam116a	chr14	27399036	27447895	+	0.0605086	0.239656	chr14	27391655	27403090	-	2.2462	0.151465
NM_001201341	Msi2	chr11	88547268	88579581	-	5.96169	4.13128	chr11	88580114	88581958	+	0.299068	1.10611
NM_018757	Nme6	chr9	109735308	109745475	+	1.49713	1.44279	chr9	109733749	109735097	-	1.6149	1.49319
NM_010880	Ncl	chr1	88241294	88256030	-	12.1599	16.6871	chr1	88256430	88257756	+	1.84187	0.769525
NM_028419	Glrx5	chr12	106270899	106279120	+	5.26764	9.16824	chr12	106269224	106270259	-	36.5188	41.5331
NM_028023	Cdca4	chr12	114058446	114067600	-	2.52181	8.48697	chr12	114067948	114068342	+	1.07561	1.49182
NM_027919	Tha1	chr11	117729263	117734840	-	0.720727	0.725208	chr11	117733300	117734500	+	0.0442312	1.44505
NM_001011814	Olfr524	chr7	147387711	147388667	-	1.44798	0.0283354	chr7	147388728	147392799	+	0.966148	0.0535998
NM_001110791	Sf1	chr19	6363690	6378038	+	1.95572	3.62304	chr19	6359099	6363440	-	1.06586	2.10102
NM_138656	Mvd	chr8	124957496	124967322	-	0.63474	0.878635	chr8	124967591	124970268	+	0.787933	2.27601
NM_001081293	Rprd2	chr3	95563796	95622876	-	2.16635	3.82115	chr3	95623669	95624919	+	0.844398	0.673595
NM_001122759	Pde7a	chr3	19125918	19211322	-	2.04985	3.53255	chr3	19211883	19214479	+	1.27399	1.53648
NM_001039533	Pdxdc1	chr16	13834023	13903228	-	2.96703	7.22846	chr16	13904297	13907343	+	0.970229	1.11204
NM_026597	6230427J02Rik	chr9	107886555	107888247	-	1.87891	6.22687	chr9	107889017	107890139	+	1.40506	1.33525
NM_001177784	Dis3l	chr9	64154563	64188580	-	1.73207e-05	0.682212	chr9	64189828	64190339	+	NA	NA
NM_001033443	Cdkl4	chr17	80922890	80963174	-	0.127254	0.066676	chr17	80963347	80971775	+	2.85403	6.6488
NM_025987	Ndufa6	chr15	82180569	82184721	-	5.76247	7.96985	chr15	82185229	82190847	+	1.28196	0.930782
NM_028665	Ankrd42	chr7	99732693	99785652	-	0.100951	0.0539314	chr7	99785726	99791712	+	1.09414	1.03212
NM_026574	Ino80	chr2	119198779	119303365	-	3.43163	6.63237	chr2	119303590	119305572	+	0.205378	1.10141
NM_138311	H1foo	chr6	115894957	115900251	+	0.0380602	0.152497	chr6	115893799	115894057	-	0	3.61914
NM_139305	Car9	chr4	43519898	43526597	+	0.335966	0.176641	chr4	43518657	43518961	-	5.52099	2.50239
NM_026346	Fbxo32	chr15	58007434	58046447	-	0.874251	3.12534	chr15	58047026	58047234	+	0.995837	3.68313
NM_001129803	Pcp2	chr8	3623374	3625545	-	1.05056e-05	1.86612e-06	chr8	3626636	3626920	+	2.72355	1.3191
NM_011803	Klf6	chr13	5860735	5869639	+	1.66516	23.976	chr13	5858938	5860429	-	0.0306136	1.89652
NM_153591	Nars2	chr7	104100037	104213267	+	1.84743	2.01549	chr7	104099354	104099883	-	0	4.32131
NM_001167883	Ankrd50	chr3	38348183	38383738	-	0.729557	12.7056	chr3	38384164	38384706	+	0	1.38441
NM_026550	Pak1ip1	chr13	41096379	41108402	+	2.50728	8.54186	chr13	41095655	41095862	-	4.55201	8.41787
NM_027060	Btbd9	chr17	30352469	30713232	-	0.308262	1.32286	chr17	30713272	30717055	+	0.77846	3.758
NM_001172096	2700078E11Rik	chr19	60600599	60656926	-	3.2409e-06	8.47391e-07	chr19	60657447	60659066	+	0.272607	0.705772
NM_029653	Dapk1	chr13	60703308	60864547	+	0.768419	1.00966	chr13	60701135	60701881	-	21.416	14.9614
NM_026236	Wdr48	chr9	119804013	119835697	+	3.5939	9.45889	chr9	119802208	119803303	-	0.227696	2.17552
NM_144898	Msto1	chr3	88713538	88717872	-	3.21975	2.96719	chr3	88716860	88717233	+	0	2967.52
NM_152810	Cdc5l	chr17	45528839	45570656	-	8.1808	15.6427	chr17	45572134	45579489	+	1.65259	1.92583
NM_008021	Foxm1	chr6	128313012	128325904	+	0.942402	4.40957	chr6	128309830	128312557	-	2.11143	4.31778
NM_011756	Zfp36	chr7	29161803	29164247	-	0.399863	13.94	chr7	29164467	29165226	+	0.33248	2.07875
NM_008765	Orc2	chr1	58519615	58561763	-	3.79081	7.48018	chr1	58562001	58563168	+	2.06467	1.00756
NM_001145926	C530028O21Rik	chr6	124948628	124953117	+	0.197501	8.12576e-05	chr6	124946998	124948101	-	1.25122	0.330548
NM_028102	Ddhd2	chr8	26835796	26864752	-	0.803117	3.69977	chr8	26865169	26865381	+	0.468144	8.36864
NM_001081229	Tsc22d2	chr3	58219611	58270709	+	0.575739	3.61722	chr3	58216729	58218458	-	0.0501003	1.32796
NM_172893	Parp12	chr6	39036411	39068348	-	2.85103	2.28077	chr6	39068550	39072785	+	0.917105	1.13722
NM_029090	Nat15	chr16	3884619	3904781	+	1.49182	3.49059	chr16	3879669	3883729	-	0.686713	1.85196
NM_027772	Pdss2	chr10	42941292	43160054	+	0.814196	1.57844	chr10	42940607	42940925	-	1.01438	3.48374
NM_172943	Alkbh5	chr11	60351185	60372014	+	2.83322	8.43078	chr11	60349135	60350391	-	0.174359	1.03896
NM_183275	1110002N22Rik	chr11	79950180	79955655	-	4.25538	2.13004	chr11	79955030	79958439	+	3.74768	0.338187
NM_183150	BC003965	chr17	25321506	25324607	+	1.05871	2.18548	chr17	25320195	25321360	-	0.0194347	2.50381
NM_001122683	Bdh1	chr16	31428839	31458987	+	0.895153	3.15962	chr16	31429519	31429738	-	0.421826	4.16036
NM_133218	Zfp704	chr3	9427010	9610085	-	4.12985	2.60301	chr3	9611513	9611720	+	1.01156	3.11773
NM_177646	Dgkd	chr1	89749862	89841064	+	3.86403	53.3816	chr1	89745779	89749625	-	0.0543461	2.30313
NM_178149	Pik3ip1	chr11	3230734	3242974	+	19.6168	36.5807	chr11	3228442	3230033	-	1.42167	0.942076
NM_001013256	1500010J02Rik	chr11	68829413	68849975	+	0.0326046	2.92181	chr11	68828748	68829223	-	0.13436	2.07055
NM_025699	3230401D17Rik	chr2	163231558	163245206	-	2.01678	12.3925	chr2	163245725	163246098	+	0.702921	2.53787
NM_001163359	Fignl1	chr11	11700291	11708965	-	0.00048101	1.95095	chr11	11707141	11711294	+	0.0301588	1.99538
NM_007462	Apc	chr18	34380638	34481844	+	2.26183	5.58745	chr18	34376739	34380052	-	0.490339	1.64081
NM_024475	Ublcp1	chr11	44268073	44284050	-	0.932677	8.7565	chr11	44284250	44285092	+	0	1.17884
NM_009071	Rock1	chr18	10064399	10181790	-	7.95043	32.8569	chr18	10182336	10183949	+	0.160026	1.55856
NM_183106	Ttc17	chr2	94140923	94246846	-	2.47287	5.08272	chr2	94246889	94247632	+	1.20109	2.71471
NM_008014	Ppm1g	chr5	31505041	31522918	-	14.3285	29.6593	chr5	31523334	31523879	+	0.604693	1.58417
NM_007839	Dhx15	chr5	52541448	52581758	-	17.43	52.7482	chr5	52581904	52582689	+	0.278633	2.95419
NM_010752	Mad1l1	chr5	140484643	140797506	-	7.57066	30.3534	chr5	140798073	140799657	+	1.26161	1.04987
NM_001198969	Itsn2	chr12	4599814	4647945	+	4.12592	13.0651	chr12	4598552	4599219	-	0.449175	1.46747
NM_001033466	Zbtb2	chr10	5958433	5979467	+	1.52117	5.56239	chr10	5945215	5959378	-	2.49311	2.7903
NM_001081436	Ino80d	chr1	63094375	63160841	-	1.24249	1.74309	chr1	63161024	63173748	+	1.50481	2.10441
NM_001115087	Fancf	chr7	59115949	59117637	-	0.466989	0.633297	chr7	59117630	59121186	+	0.579742	1.12953
NM_008175	Grn	chr11	102291636	102298123	+	1.52361	0.758382	chr11	102291105	102291411	-	4.79	0.492109
NM_023716	Tubb2b	chr13	34218877	34222223	-	3.80537	54.3247	chr13	34223633	34224165	+	0.0523662	1.00067
NM_001130169	Zfp207	chr11	80196781	80209750	+	2.98531	1.77584	chr11	80195481	80196465	-	0.115852	1.14262
NM_009421	Traf1	chr2	34798778	34817292	-	1.48028	2.45008	chr2	34818631	34819709	+	0.225723	0.904412
NM_007829	Daxx	chr17	34046390	34052535	+	4.08413	12.3114	chr17	34044837	34046295	-	0.397467	1.0914
NM_178309	Brip1	chr11	85871638	86014695	-	1.19973	2.98519	chr11	86014875	86024102	+	2.20783	3.77205
NM_001111289	Caprin1	chr2	103603102	103637235	-	3.74024	10.9637	chr2	103638513	103639903	+	2.1458	1.25488
NM_025824	Bzw1	chr1	58449980	58463392	+	15.364	51.7065	chr1	58447809	58449624	-	0.979838	0.923754
NM_026141	Ppil4	chr10	7512692	7542361	+	2.91331	6.04303	chr10	7508325	7512586	-	0.509336	1.92128
NM_146224	Zfp280d	chr9	72122706	72211578	+	7.33611	40.9669	chr9	72119192	72122316	-	0.538268	1.88296
NM_146141	Ppa2	chr3	132973080	133041033	+	2.75229	5.78955	chr3	132971028	132973566	-	0.279498	0.879579
NM_175394	Wtap	chr17	13163886	13185405	-	1.89015	1.89828	chr17	13185641	13186536	+	0.379977	1.66886
NM_001033435	Gm885	chr11	106612582	106628882	+	2.51517	2.15334	chr11	106613732	106615872	-	0.0722334	1.00926
NM_175186	Lin9	chr1	182571465	182611757	+	0.570659	0.680478	chr1	182569669	182570452	-	1.22176	2.30365
NM_033596	Hist2h4	chr3	96066893	96067240	-	12.2458	29.7589	chr3	96067453	96068919	+	0.209319	0.803948
NM_133967	Zdhhc7	chr8	122604995	122625372	-	1.04759	3.19649	chr8	122625488	122626825	+	1.14859	1.80222
NM_172712	Uba6	chr5	86539754	86601768	-	2.24625	4.65342	chr5	86602087	86602337	+	0	7.42618
NM_001169114	B3gnt2	chr11	22734739	22760336	-	1.02498	3.74984	chr11	22761773	22762869	+	0.116219	1.71936
NM_011264	Rev3l	chr10	39451966	39595011	+	4.04008	11.0717	chr10	39431669	39451811	-	1.16413	2.03451
NM_025576	Ptpmt1	chr2	90750870	90758207	-	1.62875	2.56257	chr2	90758678	90759492	+	44.8983	79.9715
NM_009397	Tnfaip3	chr10	18720717	18735216	-	3.20002	38.5741	chr10	18735878	18738691	+	0.0624503	0.911064
NM_001185153	Zpbp	chr11	11180043	11362422	-	0.00980974	0.0712317	chr11	11362589	11366135	+	0.810676	2.10109
NM_001110195	Echdc1	chr10	29032972	29066467	+	0.470572	0.213803	chr10	29032081	29032827	-	1.18256	1.32537
NM_007707	Socs3	chr11	117827401	117830680	-	3.38733	1.76973	chr11	117831526	117832711	+	1.15178	0.236661
NM_010581	Cd47	chr16	49855767	49911796	+	17.909	23.5792	chr16	49851966	49854662	-	2.86236	0.798328
NM_007879	Drg1	chr11	3149925	3166389	-	6.76254	13.2747	chr11	3166719	3167641	+	0.451446	1.29864
NM_001164745	Ptp4a2	chr4	129497952	129527247	+	8.59501	21.2508	chr4	129495784	129496945	-	0.0954875	2.51138
NM_026388	Tprgl	chr4	153531595	153534793	-	3.53078	10.6041	chr4	153535225	153536038	+	1.70955	3.52795
NM_021516	Mark3	chr12	112812721	112894438	+	4.51531	9.33718	chr12	112812088	112812448	-	0	1.13628
NM_001080797	G3bp2	chr5	92481172	92511943	-	0.566225	3.7341	chr5	92513313	92514262	+	0.576161	2.78207
NM_025902	Cisd2	chr3	135069376	135086397	-	2.2136	6.37709	chr3	135086728	135089641	+	0.223944	1.74198
NM_011200	Ptp4a1	chr1	30997148	31006600	-	2.88756	23.2266	chr1	31007831	31008388	+	0	1.89351
NM_020050	Tmem9b	chr7	116879350	116895777	-	1.36963	6.09027	chr7	116895979	116897873	+	0.332298	1.10611
NM_172421	Asxl2	chr12	3426884	3506849	+	2.97602	5.0819	chr12	3415871	3425992	-	0.872181	1.33157
NM_178647	Cggbp1	chr16	64851911	64859317	+	3.66029	11.5621	chr16	64850322	64851586	-	0.898997	1.52394
NM_027418	Mapk6	chr9	75234708	75257166	-	0.564231	2.15156	chr9	75258032	75259805	+	0.446609	1.33717
NM_008302	Hsp90ab1	chr17	45704727	45710210	-	88.0433	122.697	chr17	45710747	45711242	+	5.40476	15.8892
NM_008790	Pcp2	chr8	3623371	3625282	-	5.1118e-06	1.86612e-06	chr8	3626636	3626920	+	2.72355	1.3191
NM_008418	Kcna3	chr3	106839080	106841047	+	4.05038	9.60517	chr3	106836450	106838827	-	1.14825	1.98418
NM_026965	Comtd1	chr14	22665083	22668132	-	0.621608	0.845078	chr14	22668246	22668815	+	0.235553	1.07448
NM_019722	Arl2	chr19	6134389	6141137	-	3.58982	1.95628	chr19	6139191	6139669	+	1.68886	0.0771145
NM_001159965	Ralgps2	chr1	158734297	158869757	-	2.67409e-05	1.40015e-05	chr1	158870306	158871828	+	1.87368	1.25327
NM_011408	Slfn2	chr11	82878614	82884180	+	4.73784	27.28	chr11	82878875	82879565	-	3.04342	1.57344
NM_173735	2310044G17Rik	chr12	88288293	88306314	+	1.84432	2.12822	chr12	88286709	88287814	-	0.193098	1.22997
NM_026168	Ergic2	chr6	148127840	148160896	-	1.6998	3.23205	chr6	148160911	148163122	+	1.30067	2.53691
NM_172257	Sidt2	chr9	45745958	45763332	-	4.20845	12.9922	chr9	45763840	45765136	+	0.269505	1.88279
NM_145931	Zc3h7a	chr16	11136687	11176486	-	0	23.7376	chr16	11176934	11177427	+	1.09242	1.85182
NM_001113533	Wtap	chr17	13159665	13185125	-	7.5346	18.2703	chr17	13185641	13186536	+	0.379977	1.66886
NM_027315	Ube2q1	chr3	89577531	89587919	+	3.79972	5.48006	chr3	89573967	89577132	-	2.14504	1.00291
NM_001114879	D14Abb1e	chr14	28242033	28296740	+	3.79347e-06	1.29389e-06	chr14	28237959	28241989	-	0.743006	1.70041
NM_026664	Vps53	chr11	75859728	75993132	-	5.14135	9.33165	chr11	75993720	75994233	+	3.11263	2.99795
NM_001083891	Ndufv3	chr17	31657060	31668270	+	6.91752	13.6275	chr17	31655385	31656874	-	0.19566	0.820142
NM_153178	Eif2c2	chr15	72932055	73015377	-	1.17123	7.49457	chr15	73016038	73017439	+	0.0192196	0.698995
NM_026693	Gabarapl2	chr8	114464618	114476480	+	6.96885	18.9063	chr8	114462921	114463275	-	0.450214	1.11008
NM_028203	Wdr89	chr12	76731581	76770524	-	3.39281	4.048	chr12	76770849	76772508	+	0.631742	1.29216
NM_145997	Kdm5a	chr6	120314117	120394592	+	7.12134	20.3778	chr6	120312141	120313436	-	0.34762	1.78567
NM_153069	Leap2	chr11	53235683	53236638	-	0.234969	0.434519	chr11	53236356	53239124	+	0.273603	0.938143
NM_025735	Map1lc3a	chr2	155102180	155103809	+	0.432118	2.98611	chr2	155099959	155101953	-	0.397977	1.74556
NM_001081448	Vmn2r84	chr10	129822856	129831297	-	0.214452	0.382902	chr10	129832573	129833851	+	0.43106	0.81375
NM_010656	Sspn	chr6	145882667	145913745	+	0.00825743	0.0254503	chr6	145881267	145881555	-	53553.6	17788.1
NM_001205367	Sept7	chr9	25060040	25116156	+	13.698	42.0296	chr9	25058711	25059961	-	1.21892	2.75148
NM_134034	Smek2	chr11	29072907	29120797	+	5.04407	10.1264	chr11	29071175	29072732	-	1.80778	2.67445
NM_001122738	Kansl1l	chr1	66765817	66864169	-	2.07003	4.4234	chr1	66864561	66865025	+	0.197614	7.83668
NM_028379	Zdhhc4	chr5	144078170	144090905	-	1.02918	2.19677	chr5	144091708	144092335	+	1.32481	5.44427
NM_029872	Hnrnpa0	chr13	58227240	58229917	-	12.9244	32.771	chr13	58230658	58231432	+	0.202151	3.52023
NM_008907	Ppia	chr11	6315873	6319813	+	264.972	632.893	chr11	6313510	6315632	-	0.0842658	1.45441
NM_026984	Mll5	chr5	22940247	23010047	+	8.01132	16.7555	chr5	22924894	22940179	-	3.01858	4.3112
NM_021366	Klf13	chr7	71031237	71083801	-	1.5785	14.1269	chr7	71083965	71086503	+	0.210219	1.23104
NM_134029	Nt5m	chr11	59661575	59690035	+	2.13826	2.76213	chr11	59660448	59660738	-	0.919174	1.6998
NM_001163009	Tnik	chr3	28162136	28565371	+	3.52199	7.00389	chr3	28159695	28160773	-	0.743684	0.773588
NM_001011782	Olfr543	chr7	109625287	109626416	-	0.299235	2.53626	chr7	109626599	109630883	+	0.154819	1.28836
NM_025789	Rsph3a	chr17	8138479	8172421	+	1.59987	1.02881	chr17	8136691	8137008	-	2.04468	0.900274
NM_172768	Gramd1b	chr9	40105492	40263349	-	0.917377	2.38899	chr9	40264203	40264420	+	8.6873	11.7811
NM_001198914	Myb	chr10	20844736	20880790	-	13.3068	22.7017	chr10	20881622	20881917	+	0.351293	4.11435
NM_001040106	Aak1	chr6	86799511	86953221	+	1.59159	1.10779	chr6	86798473	86799397	-	0.661223	2.44555
NM_009443	Tgoln1	chr6	72558415	72566994	-	2.03219	8.17829	chr6	72567480	72568025	+	0.728586	4.60343
NM_001122768	Lrrc8d	chr5	106128988	106244234	+	0.408932	0.301769	chr5	106123690	106128840	-	0.571153	1.44114
NM_030074	Zfp687	chr3	94810624	94819160	-	2.05407	3.85651	chr3	94819985	94821358	+	0.209736	1.32979
NM_199307	Ece1	chr4	137418152	137521144	+	1.10276	3.27121	chr4	137416249	137417913	-	0.847057	1.06976
NM_133939	Naa38	chr6	18798635	18804052	+	15.1945	29.2693	chr6	18797334	18798517	-	3.60445	5.08559
NM_001024917	N4bp2	chr5	66154760	66218023	+	7.62924	13.6496	chr5	66153060	66153298	-	3.57648	2.0042
NM_012003	Cops7a	chr6	124908825	124915415	-	0.527367	0.424162	chr6	124915709	124916667	+	0.680698	2.25056
NM_010061	Dnase1	chr16	4037145	4040024	+	2.26609	1.74608	chr16	4034220	4036888	-	1.50235	1.37229
NM_027554	Usp38	chr8	83504632	83538805	-	1.62306	7.22547	chr8	83539018	83541267	+	0.463462	1.44575
NM_001199275	Tnip1	chr11	54724289	54769624	-	3.04645	9.21083	chr11	54769702	54770420	+	0	5.73253
NM_028145	Klhl35	chr7	106614514	106622530	+	0.158734	0.171232	chr7	106615530	106616514	-	0.310277	0.642091
NM_001128609	Dedd	chr1	173259276	173272632	+	1.21718	1.69914	chr1	173252434	173258971	-	1.8828	1.68413
NM_172664	Tlk1	chr2	70550465	70663537	-	3.99547	20.813	chr2	70664262	70665999	+	0.0451511	1.05762
NM_001014398	Trcg1	chr9	57084363	57097671	+	0.0694817	1.19067	chr9	57083612	57084126	-	0.89489	12.9633
NM_175446	Zmat1	chrX	131505912	131543748	-	0.815363	0.405328	chrX	131543915	131545343	+	1.58897	2.12219
NM_027310	Meaf6	chr4	124762391	124787133	+	5.43183	10.9494	chr4	124760916	124762033	-	0.790258	1.81862
NM_009965	Cryba1	chr11	77532234	77538795	-	0.108175	0.355634	chr11	77537092	77538426	+	0.0361334	1.11367
NM_001001884	Nckap5l	chr15	99252465	99288179	-	0.862309	2.02724	chr15	99288471	99290128	+	2.95384	1.63026
NM_001081276	Clasp1	chr1	120285635	120506039	+	0.106325	0.0620326	chr1	120284079	120285262	-	1.57248	4.3226
NM_198105	Fam120c	chrX	147778766	147908677	+	0.791388	0.40795	chrX	147774888	147778198	-	1.47719	0.443996
NM_179203	Atad3a	chr4	155114749	155135207	-	4.25262	3.79452	chr4	155135338	155136347	+	2.78102	3.99998
NM_145933	St6gal1	chr16	23224835	23360420	+	0.125748	4.42079	chr16	23222734	23224666	-	0.0375753	1.55187
NM_053091	Cox4i2	chr2	152579909	152590773	+	0	0.835033	chr2	152576202	152582526	-	0.00438958	0.803632
NM_001134426	Cdv3	chr9	103255432	103268110	-	0.694632	2.20473	chr9	103269529	103269755	+	4.58194	3.05977
NM_001033877	Adamts17	chr7	73984621	74297511	+	4.02339	0.396816	chr7	73983874	73984113	-	0	1.97862
NM_010395	H2-T10	chr17	36254033	36258355	-	3.39205	17.982	chr17	36258976	36263370	+	2.51135	0.889744
NM_144866	Etf1	chr18	35062439	35091657	-	9.10624	29.5912	chr18	35091845	35094047	+	1.18934	1.27426
NM_025356	Ube2d3	chr3	135101723	135130142	+	15.6536	47.502	chr3	135095323	135101479	-	0.896666	1.95225
NM_013637	Prm1	chr16	10796425	10796916	-	0.786521	0.323219	chr16	10796896	10802733	+	0.844509	0.925047
NM_001081265	Heatr2	chr5	139626177	139662459	+	0.444421	1.91435	chr5	139621494	139625659	-	0.985974	1.54178
NM_008768	Orm1	chr4	63005600	63009196	+	0.0612992	0.170038	chr4	63003439	63004467	-	0.0551953	1.08875
NM_172435	P2ry10	chrX	104284674	104300309	+	8.18244	10.8175	chrX	104282847	104283806	-	1.1327	1.75759
NM_001033225	Pnrc1	chr4	33332398	33335762	-	3.87936	33.8946	chr4	33336235	33338185	+	0.425226	3.35511
NM_025845	Prpf38b	chr3	108705725	108714622	-	15.436	33.5283	chr3	108714746	108716127	+	0.0860163	1.06044
NM_008846	Pip5k1b	chr19	24369286	24630317	-	0.194252	1.43229	chr19	24629702	24632487	+	0.0162521	1.12203
NM_017395	Rfx5	chr3	94758937	94765483	+	1.90769	3.37747	chr3	94753915	94757933	-	0.737015	1.29803
NM_001077363	Ptbp1	chr10	79317350	79327178	+	0.804384	1.15824	chr10	79316017	79317279	-	0.769362	1.25922
NM_017475	Rragc	chr4	123594676	123614240	+	3.67634	8.5705	chr4	123592566	123594400	-	1.15481	1.46238
NM_001038700	Fnbp1	chr2	30881726	30997528	-	6.58049	19.1454	chr2	30997647	30998110	+	0.330611	1.54885
NM_001166548	Eif4enif1	chr11	3102356	3144591	+	4.04332	9.99402	chr11	3101638	3101997	-	2.18198	3.4298
NM_026295	Ctdp1	chr18	80604698	80666406	-	2.81187	9.75133	chr18	80666644	80670325	+	0.108513	0.897437
NM_001002842	Pram1	chr17	33775001	33782651	+	0.485081	2.67566	chr17	33770977	33774575	-	0.293703	1.79321
NM_026014	Cdt1	chr8	125091915	125097030	+	2.32196	9.02367	chr8	125090318	125091809	-	0.645255	1.78987
NM_174987	1810063B05Rik	chr8	128946401	128949335	+	2.38103	3.8885	chr8	128945651	128946203	-	1.31247	3.45679
NM_001130457	Tbrg4	chr11	6515601	6526070	-	1.35681	3.03308	chr11	6526159	6527216	+	0.84074	2.13944
NM_175163	Zfp689	chr7	134585650	134592672	-	0.375838	0.604232	chr7	134592653	134601796	+	2.15983	1.37946
NM_026171	Nvl	chr1	183023554	183074288	-	8.89468	17.7407	chr1	183074500	183077170	+	1.02196	2.77753
NM_007650	Cd5	chr19	10792633	10813464	-	0.195287	24.242	chr19	10813633	10813889	+	0	3.21973
NM_198423	Bahcc1	chr11	120094261	120153611	+	0.737583	0.335656	chr11	120092566	120092810	-	10.8498	2.7867
NM_133948	Psip1	chr4	83101585	83132294	-	17.7373	30.8283	chr4	83132617	83132925	+	1.33635	3.95403
NM_001029890	Mex3a	chr3	88336317	88345316	+	1.52662	2.11638	chr3	88333092	88335311	-	1.90494	1.44011
NM_008667	Nab1	chr1	52512693	52557292	-	2.40263	6.82019	chr1	52557791	52562045	+	2.39419	0.321655
NM_023126	Rab8a	chr8	74685099	74705265	+	9.68803	26.5129	chr8	74683318	74683830	-	0.155995	1.49046
NM_009537	Yy1	chr12	110031521	110054842	+	6.39031	43.058	chr12	110026842	110030867	-	0.688604	1.38295
NM_177909	Slc9a9	chr9	94570311	95130871	+	8.62952	22.3708	chr9	94567224	94568971	-	0.176565	1.20811
NM_133665	Mef2d	chr3	87946317	87973089	+	5.00811	16.9245	chr3	87944560	87946127	-	0.0386101	1.76121
NM_001163186	Plekhb1	chr7	107792410	107805479	-	3.2331e-54	0.0338263	chr7	107804313	107805072	+	0.0791859	0.854208
NM_001013811	Fam169b	chr7	75418725	75507976	+	22.8375	14.8914	chr7	75417225	75417432	-	7.58668	0
NM_134015	Fbxw11	chr11	32542875	32646814	+	2.62183	7.26988	chr11	32541597	32542280	-	1.84986	1.71044
NM_207652	Tsc22d1	chr14	76815628	76907573	+	10.1045	1.36697	chr14	76814395	76814631	-	8.00829	1.02843
NM_001033145	1190002N15Rik	chr9	94418283	94438500	-	1.59844	6.95143	chr9	94439566	94440630	+	0.614599	1.76798
NM_001083809	Slc43a1	chr2	84680783	84703743	+	0.226648	0.443488	chr2	84679038	84680297	-	NA	NA
NM_009858	Cd8b1	chr6	71272806	71287445	+	0.314571	181.745	chr6	71270215	71272492	-	0	0.884383
NM_031257	Plekha2	chr8	26149617	26212283	-	4.10719	9.84051	chr8	26212896	26216201	+	1.09046	1.31774
NM_146129	Pcif1	chr2	164704868	164716937	+	2.71689	5.04103	chr2	164700382	164704703	-	0.884624	2.03249
NM_020619	Mogs	chr6	83065500	83068892	+	2.07579	4.71812	chr6	83065194	83065437	-	1.83094	3.76211
NM_010346	Grb7	chr11	98308148	98316687	+	0.205665	0.482724	chr11	98308927	98311714	-	0.322454	0.941985
NM_001081678	Zfp800	chr6	28189931	28211601	-	1.65515	4.31876	chr6	28212206	28213158	+	1.97051	3.6968
NM_011278	Rnf4	chr5	34679039	34696079	+	8.45965	22.5149	chr5	34674653	34678673	-	1.12478	1.07853
NM_001161413	Slc3a2	chr19	8781372	8797859	-	0.333938	2.56209	chr19	8797982	8801658	+	355.629	422.806
NM_009093	Rps29	chr12	70258709	70260173	-	138.081	270.035	chr12	70260266	70260661	+	12724.6	19197.9
NM_173392	Zfyve16	chr13	93257704	93300765	-	1.77993	2.94895	chr13	93301409	93302168	+	4.03166	3.1065
NM_001080381	Fam65b	chr13	24730517	24797870	+	3.69299e-07	1.505e-07	chr13	24728846	24729321	-	1.3038	2.26494
NM_001018042	Sp3	chr2	72774490	72818503	-	4.71252	9.49991	chr2	72818882	72822764	+	1.44136	1.48591
NM_001026211	Dnajc19	chr3	33956680	33980248	-	6.16609	12.1217	chr3	33980518	33981490	+	0.123324	3.34485
NM_025880	2410002F23Rik	chr7	51502092	51507689	+	5.6474	8.91037	chr7	51501321	51501702	-	0.384107	2.24933
NM_007834	Dscr3	chr16	94719331	94748236	-	1.72604	3.18704	chr16	94748653	94749707	+	0.170053	1.38368
NM_001083945	Rsph3b	chr17	7109065	7152705	-	1.85648	1.30352	chr17	7153770	7154950	+	1.45892	0.693753
NM_001159288	Morc2a	chr11	3549497	3590373	+	6.02625	10.7959	chr11	3538900	3549035	-	3.13399	7.94829
NM_144880	Ppp2r5a	chr1	193175860	193220920	-	12.0403	50.1099	chr1	193221250	193222389	+	0.151137	1.00151
NM_019827	Gsk3b	chr16	38089087	38246165	+	2.50976	7.71684	chr16	38087763	38088342	-	0.77973	3.33622
NM_007808	Cycs	chr6	50512562	50516473	-	1.20339	4.19601	chr6	50517743	50517944	+	7.79526	8.23743
NM_146201	Zfp553	chr7	134376957	134381374	+	1.794	3.50628	chr7	134375098	134376666	-	2.74662	3.19803
NM_010303	Gna13	chr11	109224108	109262683	+	2.21893	6.78363	chr11	109219639	109224062	-	0.462515	2.46738
NM_198305	Klhl17	chr4	155603153	155608966	-	3.53208	3.578	chr4	155610185	155610707	+	5.61539	3.89413
NM_001167694	Gpr19	chr6	134819111	134847943	-	3.59629e-08	0.113377	chr6	134848453	134850433	+	0.64477	1.03122
NM_021395	Hyou1	chr9	44187573	44200452	+	6.1292	11.3193	chr9	44186521	44187294	-	0.60263	1.62877
NM_001081110	Cd8a	chr6	71323421	71329165	+	5.22911e-05	81.1879	chr6	71322664	71323375	-	0	2.51579
NM_027874	Csnk1d	chr11	120823055	120852647	-	4.21316	5.83641	chr11	120852886	120853368	+	2.03484	0.608155
NM_001081429	Ccdc15	chr9	37083420	37155977	-	2.1843	2.27414	chr9	37156057	37156472	+	0.934662	8.64218
NM_009460	Sumo1	chr1	59696278	59727678	-	10.5031	31.0937	chr1	59727681	59729172	+	0.674854	1.78531
NM_153144	Ggnbp2	chr11	84645863	84684240	-	11.2853	25.968	chr11	84684455	84685856	+	2.20314	1.74851
NM_001101038	Siglec15	chr18	78240353	78254007	-	0.125907	0.129352	chr18	78252677	78253146	+	0.775747	0.199244
NM_001136079	Ptger4	chr15	5183404	5193682	-	0.767092	4.67299	chr15	5190886	5192245	+	1.55697	0.669594
NM_007644	Scarb2	chr5	92872899	92934634	-	4.45881	19.7163	chr5	92935033	92936904	+	0.0797923	1.18046
NM_001033222	Pdzd8	chr19	59370574	59420270	-	4.72436	11.6021	chr19	59420701	59423322	+	0.630149	1.243
NM_080575	Acss1	chr2	150443847	150493976	-	2.01189	8.17314	chr2	150494193	150494967	+	0.197614	2.43627
NM_176838	Esrp2	chr8	108655083	108660874	-	0.442873	3.07662	chr8	108661567	108662553	+	1.07379	1.67053
NM_183358	Gadd45gip1	chr8	87356181	87359381	+	2.10774	2.16543	chr8	87355760	87357986	-	0.859733	1.60382
NM_020575	March7	chr2	60047993	60086442	+	9.99592	53.3589	chr2	60044765	60047835	-	0.638054	1.96655
NM_001162974	Lrrc51	chr7	109061503	109069288	-	0.457819	0.993874	chr7	109064329	109068308	+	0.800693	1.14251
NM_144927	Tti2	chr8	32260788	32270560	+	0.826937	0.934857	chr8	32260222	32260440	-	146.386	248.279
NM_010753	Mxd4	chr5	34519229	34530359	-	11.9913	39.3347	chr5	34530760	34531930	+	1.40016	2.67416
NM_177301	Hnrnpl	chr7	29595909	29607285	+	38.2415	100.007	chr7	29593132	29595053	-	0.161405	0.687408
NM_001081477	Brwd3	chrX	105937547	106029694	-	2.00358	7.02897	chrX	106030041	106032661	+	1.79128	1.78219
NM_178379	Cox10	chr11	63776129	63892974	-	0.766334	1.59036	chr11	63893080	63894767	+	1.16424	1.30284
NM_146239	Cdk17	chr10	92623621	92704087	+	6.42915	45.3201	chr10	92622568	92623284	-	0.0605864	2.65162
NM_001098231	Pdp1	chr4	11885332	11892860	-	0.261277	2.33084	chr4	11894039	11894489	+	0.695652	2.22984
NM_001145927	C530028O21Rik	chr6	124948455	124953117	+	5.38119e-06	0.10512	chr6	124946998	124948101	-	1.25122	0.330548
NM_008549	Man2a1	chr17	64950989	65104450	+	3.26576	7.20702	chr17	64949552	64949764	-	0.936287	20.2002
NM_010703	Lef1	chr3	130813389	130926249	+	11.0107	31.9331	chr3	130811703	130812729	-	0.523954	1.14836
NM_177226	Zfp629	chr7	134750549	134757947	-	1.90576	2.8165	chr7	134759072	134760509	+	0.91733	1.72466
NM_001168507	Tmem11	chr11	60677954	60692540	-	1.34471	5.03995	chr11	60692734	60693134	+	1.82607	3.10888
NM_011991	Cops3	chr11	59631306	59653269	-	5.73988	10.8342	chr11	59653835	59654221	+	0.0934662	1.03706
NM_175277	Bola3	chr6	83299478	83308386	+	3.91047	6.3194	chr6	83297099	83298142	-	0	0.643483
NM_009798	Capzb	chr4	138748846	138847727	+	15.8952	23.3987	chr4	138747340	138748095	-	0.920763	1.16854
NM_026792	Agpat5	chr8	18846279	18884413	+	2.75292	4.94331	chr8	18844752	18844968	-	7.4942	6.52177
NM_001199203	Spag9	chr11	93857405	93987396	+	1.73474	5.5131	chr11	93856643	93857214	-	0.140569	1.50193
NM_147155	Tagap1	chr17	7159314	7165505	-	4.75945	8.89084	chr17	7166325	7167314	+	0	1.682
NM_172434	Celf3	chr3	94282753	94296115	+	0.211751	0.277898	chr3	94283912	94285073	-	0.458127	0.640105
NM_016739	Caprin1	chr2	103603102	103637797	-	1.82144	2.25982	chr2	103638513	103639903	+	NA	NA
NM_025463	1810009A15Rik	chr19	8963393	8965230	+	6.75971	15.2439	chr19	8962780	8963254	-	939.845	355.178
NM_010716	Lig3	chr11	82594637	82617776	+	2.60658	3.933	chr11	82593410	82594578	-	1.54344	1.55834
NM_001101516	Gpr25	chr1	138155491	138157450	-	3.25899	1.13838	chr1	138157420	138161181	+	2.14706	0.337278
NM_010763	Man1a2	chr3	100366127	100489396	-	2.06847	5.07945	chr3	100490662	100491877	+	2.51442	4.00401
NM_001167730	Rad18	chr6	112569845	112646664	-	0.943647	2.08767	chr6	112646271	112654599	+	0.583546	2.34245
NM_198671	Gse1	chr8	123012766	123105283	+	2.11235	2.16582	chr8	123011828	123012675	-	1.2736	0.40126
NM_025671	Ogfod2	chr5	124562347	124565485	+	1.36709	3.77628	chr5	124560651	124561803	-	1.27084	2.41923
NM_026002	Mtdh	chr15	34012474	34072140	+	10.6196	11.8335	chr15	34011679	34012435	-	0.867149	0.976096
NM_009372	Tgif1	chr17	71193545	71200550	-	2.1575	3.99926	chr17	71201799	71202034	+	0	3.75116
NM_134123	Scaf8	chr17	3114972	3198859	+	6.46518	17.2726	chr17	3112425	3114865	-	2.30049	3.24886
NM_001099628	Atad2b	chr12	4924159	5054216	+	3.30144	8.82591	chr12	4922933	4924011	-	0.056329	1.33681
NM_133762	Ncapg2	chr12	117643875	117702004	+	3.85466	12.8453	chr12	117635911	117643429	-	0.61662	1.38882
NM_173764	Tapt1	chr5	44566401	44617845	-	9.4034	25.6184	chr5	44618268	44622097	+	1.30233	0.99126
NM_001012396	Ptpla	chr2	13948458	13977662	-	0.130119	0.456955	chr2	13977966	13979177	+	1.12216	2.02576
NM_001163182	Plekhb1	chr7	107792410	107810908	-	7.5483e-61	0.113723	chr7	107812214	107812467	+	0	2.16691
NM_009609	Actg1	chr11	120207004	120209798	-	20.0701	47.3488	chr11	120210376	120211953	+	1.14413	1.50584
NM_053089	Naa15	chr3	51219938	51279907	+	12.3757	20.3352	chr3	51218513	51219547	-	0.41982	0.603834
NM_001101502	Zfp703	chr8	28087808	28091934	+	0.237805	1.02474	chr8	28088327	28088553	-	4.58194	7.06102
NM_001162973	Lrrc51	chr7	109061503	109082371	-	0.0505622	8.53732e-06	chr7	109082389	109085937	+	0.4174	1.44876
NM_011948	Map3k4	chr17	12420487	12511526	-	2.64078	5.11005	chr17	12511762	12513537	+	0.201642	1.91417
NM_027007	Zfp397	chr18	24113189	24123171	+	4.33162	3.97071	chr18	24111913	24113025	-	0.0685583	0.824086
NM_145711	Tox	chr4	6614533	6917870	-	2.19504	11.5395	chr4	6918067	6921146	+	1.6948	1.9287
NM_001081458	Ppp2r5c	chr12	111723949	111809900	+	1.40891	10.7184	chr12	111721345	111723475	-	0.461456	1.17491
NM_175318	Spty2d1	chr7	54245766	54263784	-	1.6557	10.1677	chr7	54264201	54264478	+	1.66714	3.98219
NM_013464	Ahr	chr12	36182651	36219661	-	2.94354	1.24605	chr12	36220175	36221631	+	2.37651	0.803349
NM_001164169	Pias2	chr18	77303947	77385678	+	1.6271	4.6541	chr18	77302470	77303747	-	0.392567	3.05783
NM_027085	Clic3	chr2	25312363	25314292	+	1.85983	1.57635	chr2	25310653	25311583	-	2.42749	5.42429
NM_133849	Hrh3	chr2	179834178	179838927	-	0.124577	0.542343	chr2	179839590	179840792	+	0.24788	1.10015
NM_028385	Setd5	chr6	113027633	113103418	+	6.28932	7.84425	chr6	113018504	113027213	-	1.56846	4.24961
NM_001025597	Ikzf1	chr11	11586216	11672929	+	6.44125	39.146	chr11	11584142	11585527	-	0.064247	1.58413
NM_027715	Otud1	chr2	19579689	19582217	+	0.156694	1.94098	chr2	19578179	19578887	-	0.664796	6.42011
NM_013642	Dusp1	chr17	26642536	26645417	-	0.708428	43.8104	chr17	26645681	26646551	+	0.0386244	0.690458
NM_025855	Echdc1	chr10	29033306	29066467	+	0.644508	0.467061	chr10	29032081	29032827	-	1.18256	1.32537
NM_026954	Tusc1	chr4	93000839	93002202	-	0.209134	0.285454	chr4	93003152	93003353	+	6.68166	1.02968
NM_010511	Ifngr1	chr10	19311764	19330031	+	38.0372	57.6526	chr10	19309946	19311746	-	0.165294	0.713235
NM_008518	Ltb	chr17	35331452	35333250	+	3.20672	23.3968	chr17	35330130	35331316	-	0.348291	1.6102
NM_010219	Fkbp4	chr6	128380125	128388649	-	8.53532	16.1272	chr6	128390009	128391712	+	3.71231	2.79687
NM_028399	Ccnt2	chr1	129670741	129701414	+	3.92696	12.6269	chr1	129669690	129669928	-	3.90162	3.60756
NM_183020	Atxn2l	chr7	133635222	133646816	-	4.18316	7.44656	chr7	133648283	133648589	+	3.353	0.492109
NM_028110	Dennd2d	chr3	106288968	106303960	+	1.59876	3.42949	chr3	106287551	106288954	-	0.164212	1.91312
NM_009196	Slc16a1	chr3	104442591	104462385	+	3.08334	13.3729	chr3	104441621	104442285	-	1.01137	0.854331
NM_025546	Rsl1d1	chr16	11193130	11203385	-	7.97526	16.0428	chr16	11203507	11209347	+	0.556335	2.43459
NM_001005866	Kdm2b	chr5	123320685	123438542	-	0.241317	0.226451	chr5	123438651	123449919	+	0.163029	2.62831
NM_080793	Setd7	chr3	51319240	51364745	-	5.84305	18.3411	chr3	51365079	51367490	+	0.702674	1.24693
NM_172259	Myl6b	chr10	127931213	127935741	-	1.1794	1.09051	chr10	127932541	127936944	+	1.36849	0.998083
NM_001033453	Pdp1	chr4	11885332	11893597	-	0.150361	0.148762	chr4	11894039	11894489	+	0.695652	2.22984
NM_011281	Rorc	chr3	94176748	94202161	+	0.173555	40.4397	chr3	94175912	94176734	-	0.109081	2.59994
NM_029098	Lmbr1l	chr15	98734352	98748529	-	1.22817	7.23845	chr15	98748703	98748915	+	1.40443	3.17431
NM_146156	Pdik1l	chr4	133830921	133843761	-	0.218296	0.0425249	chr4	133842684	133843056	+	0.280169	3.10863
NM_133697	1110003E01Rik	chr5	65839994	65884074	-	1.05168	2.43957	chr5	65884390	65885277	+	0.668509	2.08465
NM_008965	Ptger4	chr15	5183865	5193831	-	1.07336	2.61988	chr15	5194423	5194975	+	1.68641	0.967848
NM_172595	Arl15	chr13	114584716	114947669	+	0.621141	1.7755	chr13	114582195	114584609	-	0.0159097	1.49068
NM_010485	Elavl1	chr8	4284782	4325100	-	2.6073	5.4259	chr8	4325232	4340220	+	1.81171	1.44025
NM_001081379	Ankrd11	chr8	125407722	125566184	-	10.1648	14.745	chr8	125566370	125569308	+	1.65703	4.49996
NM_145985	Arcn1	chr9	44550228	44575891	-	8.62888	16.6911	chr9	44576324	44578227	+	0.156783	0.644297
NM_199476	Rrm2b	chr15	37853708	37890810	-	0.612424	0.82953	chr15	37891313	37891826	+	0.281037	2.59856
NM_027497	Epc1	chr18	6436758	6490854	-	5.71021	26.0518	chr18	6490934	6491811	+	1.73834	4.0324
NM_001166029	2010015L04Rik	chr4	154783299	154796105	+	0.634724	4.6521	chr4	154780235	154781840	-	0.0505867	0.904299
NM_001037913	Ccdc107	chr4	43506237	43508793	+	1.87099	2.39401	chr4	43505645	43505941	-	1972.88	1599.75
NM_133227	Nup155	chr15	8059313	8109859	+	2.7301	5.62	chr15	8058311	8059286	-	3.35897	3.4509
NM_178726	Ppm1l	chr3	69120840	69359318	+	0.462821	1.10693	chr3	69119160	69120365	-	0.639912	1.82884
NM_013635	Sypl	chr12	33638810	33664367	+	0.57604	1.573	chr12	33636986	33637726	-	3.05373	5.2942
NM_027570	Ldhd	chr8	114150171	114154222	-	0.412776	0.964766	chr8	114153964	114155601	+	0.0395029	1.58278
NM_133748	Insig2	chr1	123200930	123224339	-	0.877522	1.50959	chr1	123224953	123225966	+	0.764465	0.768853
NM_019721	Mettl3	chr14	52914517	52924799	-	3.91547	7.70578	chr14	52924907	52925934	+	3.49286	6.68586
NM_080455	Tshz2	chr2	169459146	169714004	+	1.74329	0.0196175	chr2	169455822	169458579	-	1.95865	0.0908761
NM_133823	Mmaa	chr8	81790323	81818855	-	0.598296	0.842977	chr8	81819035	81819920	+	1.06607	1.80716
NM_025545	Aptx	chr4	40629111	40649949	-	0.158862	0.347014	chr4	40650705	40651423	+	0.551045	1.20774
NM_001122820	Ap3m2	chr8	23897826	23916126	-	0.150356	0.759896	chr8	23916498	23916965	+	0.0651304	1.68621
NM_023580	Epha1	chr6	42308486	42323267	-	0.378838	0.362485	chr6	42322131	42322803	+	0.0368229	0.726348
NM_001145779	Kif2a	chr13	107750665	107812194	-	0.0309041	0.38111	chr13	107812699	107814273	+	1.06533	1.52233
NM_024179	0610009O20Rik	chr18	38409903	38422283	+	2.01857	4.17517	chr18	38407889	38408816	-	1.2674	0.555558
NM_024497	Slc43a1	chr2	84680480	84703743	+	1.23192	3.08916	chr2	84679038	84680297	-	1.10391	2.00253
NM_007538	Opn1sw	chr6	29326671	29330513	-	0.0707726	0.562287	chr6	29328366	29329562	+	0.120922	6.03765
NM_001003953	Kdm2b	chr5	123320685	123439101	-	1.20492	6.62949	chr5	123438651	123449919	+	0.163029	2.62831
NM_016696	Gpc1	chr1	94728263	94756773	+	1.29069	1.32921	chr1	94728670	94730335	-	1.97129	0
NM_007625	Cbx4	chr11	118938885	118947551	-	4.23107	10.2825	chr11	118948082	118948675	+	2.40943	0.185653
NM_144788	Hectd1	chr12	52844709	52930523	-	9.91683	25.3985	chr12	52930838	52933621	+	1.21644	1.8746
NM_009744	Bcl6	chr16	23965138	23988698	-	0.388628	8.12764	chr16	23988992	23990859	+	2.08835	1.45465
NM_028233	Lrpprc	chr17	85104587	85190126	-	5.78064	10.1328	chr17	85191563	85191798	+	0	3.33436
NM_001005419	Ado	chr10	67007259	67011703	-	1.66983	4.72023	chr10	67012177	67012838	+	0.22753	1.68305
NM_010330	Emb	chr13	118009380	118063222	+	3.37222	25.6565	chr13	118008274	118008717	-	2.07051	2.97805
NM_020507	Tob2	chr15	81678700	81688756	-	1.59363	8.10154	chr15	81689037	81691132	+	0.286145	1.09038
NM_008714	Notch1	chr2	26313422	26359342	-	35.2143	7.1215	chr2	26359478	26360073	+	1.45223	0.217015
NM_010886	Ndufa4	chr6	11850373	11857446	-	15.6552	29.0611	chr6	11858495	11858776	+	0.600856	1.72844
NM_133971	Ankrd10	chr8	11611583	11635754	-	5.34924	12.4509	chr8	11635877	11636878	+	1.03332	0.984392
NM_001114347	Clasp2	chr9	113650591	113828815	+	2.12139	4.24958	chr9	113649813	113650239	-	0.230886	0.853936
NM_001111110	Cmah	chr13	24419289	24569154	+	2.8977	1.3316	chr13	24415977	24424260	-	1.80411	0.436006
NM_001081341	Scaper	chr9	55397690	55785922	-	5.0274	5.64763	chr9	55786798	55790598	+	3.10966	0.987255
NM_019404	Avpr2	chrX	71137441	71139766	+	0.356066	0.891249	chrX	71135875	71136224	-	1.94999	13.8231
NM_001025571	Sh2d2a	chr3	87650677	87659644	+	0.855876	3.5434	chr3	87650000	87650369	-	0	6.77775
NM_001164806	Bend4	chr5	67783386	67819038	-	0.10106	0.571735	chr5	67819630	67820560	+	0.0740117	1.2318
NM_001033341	Zfp407	chr18	84377094	84758896	-	4.96253	8.93114	chr18	84758937	84760659	+	0.513223	1.26545
NM_008376	Gimap1	chr6	48689046	48693794	+	6.54771	8.59732	chr6	48686451	48690737	-	0.374811	2.33455
NM_011968	Psma6	chr12	56499812	56519446	+	9.91009	30.9072	chr12	56499159	56499467	-	0.942174	5.90455
NM_020508	Brd4	chr17	32333219	32421068	-	2.45388	3.01385	chr17	32421744	32423137	+	1.48512	1.66547
NM_001044751	Hsd11b1	chr1	195047835	195068554	-	1.9142	3.06296	chr1	195069166	195070924	+	1.62325	0.518833
NM_053100	Trim8	chr19	46576138	46590945	+	2.45123	3.19104	chr19	46575409	46576059	-	2.14768	6.32519
NM_145505	Fam160b1	chr19	57435499	57464084	+	1.39811	4.89682	chr19	57428572	57435350	-	0.470603	1.80647
NM_026861	Ubac2	chr14	122277828	122420257	+	2.06354	5.21962	chr14	122275999	122277696	-	0.108269	1.1012
NM_001173372	Fxyd4	chr6	117883577	117887353	-	0	0.152602	chr6	117876256	117886518	+	0.290831	1.79742
NM_001042407	Pex10	chr4	154441139	154446515	+	0.973127	2.47348	chr4	154440050	154442538	-	0.0832072	0.995039
NM_176982	Fbxo48	chr11	16851413	16854775	+	0.380787	0.592401	chr11	16849888	16850919	-	0.588528	1.9832
NM_009786	Cacybp	chr1	162132498	162143023	-	6.75242	16.0619	chr1	162143296	162144302	+	0.155381	1.72404
NM_178421	Nanos1	chr19	60831890	60835817	+	0.0233025	0.709589	chr19	60831115	60831734	-	0	7.64215
NM_027911	Raver1	chr9	20878609	20896432	-	2.5128	4.89782	chr9	20896585	20897411	+	1.7967	2.96426
NM_028696	Obfc2a	chr1	51526332	51535243	-	6.14581	41.3923	chr1	51535539	51536443	+	0.339362	5.85731
NM_001167695	Gpr19	chr6	134819111	134847833	-	8.44045e-29	2.52002e-07	chr6	134848453	134850433	+	0.64477	1.03122
NM_145943	BC031781	chr1	182781282	182798245	+	1.89449	8.08508	chr1	182780034	182780703	-	0	2.12446
NM_019650	Gosr2	chr11	103538163	103559024	-	3.78557	7.97559	chr11	103559099	103559643	+	0.754408	3.3881
NM_022724	Suv39h2	chr2	3373087	3392258	-	0.795909	5.00847	chr2	3392661	3393160	+	0.174456	2.11493
NM_001164709	Syvn1	chr19	6047145	6053718	+	0.140717	1.57349	chr19	6045731	6046334	-	2.76049	2.07386
NM_031391	Gtf2a1	chr12	92793702	92828089	-	2.29452	4.90814	chr12	92829223	92829802	+	0.39825	3.06862
NM_133718	Tmem30a	chr9	79616748	79641237	-	3.12847	4.65863	chr9	79642018	79642908	+	0.502086	4.89005
NM_009055	Rfx1	chr8	86590735	86620891	+	0.844203	2.74482	chr8	86588015	86590313	-	0.787802	2.23924
NM_001205226	Cnot1	chr8	98243351	98331362	-	2.71078	5.20343	chr8	98332276	98333060	+	0.889178	2.32946
NM_001112705	Tlk2	chr11	105042844	105145270	+	1.24548	3.78552	chr11	105040985	105042597	-	0.983395	2.19381
NM_178701	Lrrc8d	chr5	106129829	106244228	+	0.57824	0.737007	chr5	106123690	106128840	-	NA	NA
NM_001199733	Daxx	chr17	34046546	34052535	+	0.269094	0.0885929	chr17	34044837	34046295	-	0.397467	1.0914
NM_025573	Srsf9	chr5	115777186	115783089	+	9.96166	16.4157	chr5	115776387	115776698	-	1.99176	1.69998
NM_001167981	Galnt7	chr8	60002622	60131852	-	0.416535	1.96329	chr8	60132540	60138822	+	1.33758	1.22359
NM_133670	Sult1a1	chr7	133816384	133819871	-	0.743074	0.357276	chr7	133819134	133821030	+	1.54213	1.16297
NM_175335	Gtf2a1	chr12	92793702	92828927	-	0.0539049	0.0123546	chr12	92829223	92829802	+	0.39825	3.06862
NM_011945	Map3k1	chr13	112536643	112599191	-	3.00103	17.8354	chr13	112599438	112601074	+	0.063413	0.716634
NM_199143	Znrf2	chr6	54766910	54840218	+	3.35296	10.1031	chr6	54764352	54766641	-	0.557207	4.56619
NM_025283	Mob4	chr1	55188089	55211743	+	1.87269	6.22051	chr1	55186102	55188037	-	0.105796	0.864094
NM_011664	Ubb	chr11	62365006	62366714	+	59.4397	260.734	chr11	62361801	62364324	-	0.838889	0.781409
NM_019586	Ube2j1	chr4	33118400	33139339	+	1.31804	7.17679	chr4	33117551	33117975	-	0.465896	2.2975
NM_019566	Rhog	chr7	109387637	109398632	-	2.02664	3.37503	chr7	109399687	109400845	+	0.39287	1.21087
NM_019439	Gabbr1	chr17	37182911	37211250	+	1.96192	7.41363	chr17	37181318	37182854	-	0.0560463	1.08251
NM_133236	Glcci1	chr6	8459596	8547548	+	0.8767	39.3363	chr6	8454108	8459326	-	0.0548339	1.89284
NM_145125	Brwd1	chr16	96213699	96304035	-	3.4947	4.86269	chr16	96304318	96308424	+	0.991494	1.64522
NM_008052	Dtx1	chr5	121130273	121161678	-	6.64342	0.755651	chr5	121161892	121164515	+	2.0155	0.034511
NM_013623	Orm3	chr4	63017196	63020545	+	0.0911446	0.692929	chr4	63017732	63027855	-	0.263211	1.71949
NM_175557	Zfp384	chr6	124959823	124987887	+	1.79775	3.73633	chr6	124958781	124959169	-	3.23676	3.70538
NM_008371	Il7	chr3	7572077	7613427	-	0.420135	0.0423785	chr3	7614358	7614705	+	1.88397	0
NM_011909	Usp18	chr6	121195924	121220935	+	2.79941	1.67105	chr6	121195208	121195490	-	4.16512	1.34487
NM_001038696	Rnpc3	chr3	113307985	113333067	-	1.31357	2.17096	chr3	113333069	113334035	+	0.658715	2.59869
NM_001161618	Cul5	chr9	53422687	53475612	-	0.07039	0.984947	chr9	53475939	53477978	+	0.755379	0.920915
NM_001024846	Zfp62	chr11	49017002	49032318	+	3.63181	6.06708	chr11	49015666	49015999	-	2.3326	2.47632
NM_010591	Jun	chr4	94715727	94718913	-	1.86149	84.9804	chr4	94719197	94720506	+	0.649871	0.64802
NM_134093	Letmd1	chr15	100299465	100309683	+	2.16949	3.52566	chr15	100297374	100298917	-	1.29596	1.26998
NM_028410	Prkrir	chr7	105851873	105866571	+	3.57944	9.37739	chr7	105850331	105850929	-	2.00905	2.53069
NM_001003950	Rab3ip	chr10	116342840	116387436	-	1.90524	4.4482	chr10	116387646	116388162	+	5.00691	1.39189
NM_016693	Map3k6	chr4	132796733	132808843	+	0.113499	0.207298	chr4	132796393	132796596	-	6.46832	1.32907
NM_001048177	Jak2	chr19	29326318	29387570	+	2.80501	14.5088	chr19	29324412	29325448	-	0.857364	0.984927
NM_133739	Tmem123	chr9	7764077	7794332	+	2.93518	10.9682	chr9	7763266	7763897	-	0.0968482	1.25368
NM_029756	Sdccag8	chr1	178744943	178950563	+	8.3117	13.4664	chr1	178737256	178744310	-	1.17345	2.63792
NM_025511	Fam36a	chr1	180249284	180252824	+	11.3362	43.7936	chr1	180244744	180248200	-	0.396262	1.43567
NM_009380	Thrb	chr14	18814158	18870602	+	0.0653987	0.102251	chr14	18814742	18816284	-	0.221826	1.33699
NM_001100109	Srp54b	chr12	56256091	56290200	+	3.54074	11.9423	chr12	56254643	56255792	-	0.0436751	0.807667
NM_001081151	Gan	chr8	119682035	119729086	+	1.92769	2.26295	chr8	119679416	119681781	-	0.91869	3.12752
NM_013549	Hist2h2aa1	chr3	96043639	96044216	-	9.12979	18.4463	chr3	96043364	96043579	+	0.89489	3.30978
NM_011065	Per1	chr11	68912458	68923459	+	0.000343629	5.10797	chr11	68911367	68911731	-	0	3.39257
NM_001081291	Ccdc88b	chr19	6919113	6932701	-	3.322	14.6111	chr19	6932871	6935903	+	0.417235	1.3374
NM_019484	Alyref2	chr1	173433609	173434881	+	1.9448	12.9572	chr1	173429857	173433294	-	85.8288	6.06228
NM_145476	Tbc1d22a	chr15	86044889	86328933	+	5.18577	8.90739	chr15	86043289	86044815	-	2.09299	7.24624
NM_133674	Arhgef5	chr6	43215643	43239319	+	2.2187	0.218002	chr6	43208715	43216673	-	4.53408	0.34615
NM_009615	Adam17	chr12	21329370	21379452	-	2.74842	7.34908	chr12	21379727	21380318	+	0.399777	1.84823
NM_001037846	Cnot2	chr10	115922217	116018567	-	7.69106	20.7763	chr10	116019773	116020916	+	1.02779	4.54503
NM_176979	Topbp1	chr9	103207657	103252757	+	8.95704	15.4278	chr9	103207092	103207375	-	0.785696	1.33188
NM_008326	Irgm1	chr11	48678751	48684848	-	7.09072	6.44267	chr11	48685281	48686013	+	3.38582	0.894466
NM_001160214	Smek1	chr12	102277619	102321912	-	7.51635	26.3638	chr12	102322295	102323087	+	0.409063	1.60749
NM_001080384	Clta	chr4	44025515	44045718	+	14.2228	29.6737	chr4	44022522	44025399	-	0.654916	2.03039
NM_009281	Zfp143	chr7	117205216	117238906	+	1.69254	6.96815	chr7	117203068	117204570	-	8193.4	2097.21
NM_001081105	Rhoh	chr5	66254808	66287939	+	8.5478	29.4342	chr5	66254127	66254622	-	0.0589416	1.12632
NM_001122959	Rad54l	chr4	115769560	115796295	-	1.40032	0.651197	chr4	115797200	115798602	+	1.62544	0.445313
NM_013840	Uxt	chrX	20528791	20539104	-	1.73223	5.86433	chrX	20539218	20542550	+	1.40363	1.35028
NM_001160415	Apobec3	chr15	79722838	79738859	+	0.700782	0.093384	chr15	79721820	79722820	-	2.27502	0.857005
NM_145359	Fam100a	chr16	4874779	4879851	-	4.26628	11.7936	chr16	4880689	4883410	+	0.519705	1.9998
NM_177151	Vps13b	chr15	35301301	35860984	+	4.42588	7.10423	chr15	35300416	35301127	-	0.918288	0.94342
NM_018870	Pgam2	chr11	5701640	5703799	-	0.616182	1.27622	chr11	5701035	5708904	+	0.445041	1.68062
NM_001082548	Spint2	chr7	30041349	30066996	-	8.89441	18.4267	chr7	30067294	30071456	+	1.5505	1.45134
NM_001081168	Sap30l	chr11	57615139	57624117	+	2.95125	5.08426	chr11	57611998	57614982	-	1.3823	1.30991
NM_001159593	Slc20a1	chr2	129024509	129030840	+	1.17284	9.86729	chr2	129022132	129024259	-	0.757936	1.86883
NM_001081149	Myst3	chr8	23970011	24053734	+	6.93583	17.9605	chr8	23968108	23969762	-	0.343599	1.86083
NM_008799	Pdcd2	chr17	15658539	15664265	-	3.89459	6.43297	chr17	15664351	15665901	+	0.506961	0.711809
NM_001033159	Zfp597	chr16	3861544	3872374	-	0.822229	3.47293	chr16	3872576	3872834	+	2.5527	2.51766
NM_053168	Trim11	chr11	58791618	58804960	+	8.09684	20.455	chr11	58787243	58791536	-	3.40724	2.58804
NM_001039532	Zfp784	chr7	4986048	4990048	-	1.00922	1.00748	chr7	4990283	4990737	+	0.791691	3.41611
NM_001143689	H2-Q4	chr17	35516562	35521619	+	24.2244	18.5445	chr17	35514036	35516097	-	1.80815	2.57037
NM_011630	Nr2c2	chr6	92041412	92123052	+	4.23512	10.6055	chr6	92040448	92041209	-	0.636281	2.1354
NM_027002	Polr2d	chr18	31948813	31956296	+	6.99633	18.0449	chr18	31947317	31948494	-	1.02669	2.84792
NM_007684	Cetn3	chr13	81922291	81936156	+	9.88592	15.1424	chr13	81920636	81921560	-	1.33682	1.51075
NM_026124	1110008F13Rik	chr2	156688858	156699298	+	1.16652	3.43133	chr2	156685859	156688745	-	0.616681	1.24349
NM_020600	Rps14	chr18	60934250	60938200	+	164.829	271.882	chr18	60933504	60933731	-	1.50628	25.0695
NM_009044	Rel	chr11	23641729	23670970	-	1.11527	8.02956	chr11	23671587	23671975	+	0	2.79329
NM_010578	Itgb1	chr8	131209554	131257479	+	11.3144	16.4989	chr8	131208945	131209166	-	0.819603	3.03132
NM_001080934	Slc16a5	chr11	115323787	115335712	+	1.53429	10.3009	chr11	115320805	115323664	-	0.534366	0.879889
NM_009446	Tuba3a	chr6	125228292	125236060	-	0.0132818	0.769593	chr6	125233168	125235485	+	0	0.621974
NM_199027	Zfp335	chr2	164717392	164737250	-	2.74317	5.07285	chr2	164737537	164750062	+	0.716613	1.97405
NM_010437	Hivep2	chr10	13686185	13871184	+	1.95709	12.2172	chr10	13685067	13685660	-	0.0442312	0.927011
NM_007772	Hivep1	chr13	42147390	42280395	+	0.836757	2.94454	chr13	42145240	42147591	-	0.0860281	1.97977
NM_001159354	Magi3	chr3	103817188	104024329	-	2.94842	8.21212	chr3	104024481	104025703	+	0.10576	1.78193
NM_009826	Rb1cc1	chr1	6204743	6266185	+	6.1559	15.6775	chr1	6200125	6204499	-	1.94711	2.94557
NM_030710	Slamf6	chr1	173847668	173873999	+	2.33211	5.11026	chr1	173837407	173847476	-	1.36956	1.40757
NM_001200028	1700027A23Rik	chr3	105799875	105817564	-	0	3.23759e-06	chr3	105816588	105818755	+	0.328461	1.41729
NM_028291	Pan3	chr5	148242156	148360077	+	10.1227	34.2949	chr5	148236792	148241391	-	1.03888	1.87878
NM_178668	Pde12	chr14	27483603	27489332	-	1.43009	6.62119	chr14	27489814	27490140	+	0.68179	5.96783
NM_020586	Herpud2	chr9	24912574	24956280	-	1.44127	4.06741	chr9	24956651	24957649	+	1.60653	1.9806
NM_001039507	Lipe	chr7	26164546	26175125	-	0.120893	4.12194e-07	chr7	26175983	26177452	+	0.570406	0.148758
NM_008404	Itgb2	chr10	76993093	77028419	+	2.69595	20.4853	chr10	76991659	76992670	-	1.84933	5.86267
NM_144549	Trib1	chr15	59480209	59488654	+	0.145315	9.43056	chr15	59478134	59479764	-	0.049155	0.757505
NM_009316	Map3k7	chr4	32051082	32110441	+	2.20513	4.77461	chr4	32049786	32051050	-	0.375031	1.47953
NM_133352	Tm9sf3	chr19	41285332	41338494	-	6.50574	13.9297	chr19	41338723	41339599	+	0.452098	1.9682
NM_177832	Zfp236	chr18	82762989	82862126	-	1.63534	5.48718	chr18	82862291	82871274	+	0.815807	2.58922
NM_007790	Smc3	chr19	53674886	53720321	+	11.8933	25.2751	chr19	53674168	53674870	-	0.119505	2.1363
NM_178281	Trim39	chr17	36395818	36408378	-	4.35911	5.11183	chr17	36408975	36420988	+	0.680158	1.79392
NM_029345	2310007L24Rik	chr11	106236140	106238428	+	0.354652	1.07486	chr11	106236455	106237595	-	0.424995	1.51946
NM_023743	Eif4enif1	chr11	3102586	3144591	+	0.632783	0.761993	chr11	3101638	3101997	-	2.18198	3.4298
NM_001163632	Satb1	chr17	51875512	51972615	-	1.89718	7.57305	chr17	51972754	52003776	+	1.51605	4.58087
NM_001123327	Qser1	chr2	104594954	104656853	-	2.20625	2.68578	chr2	104657890	104658614	+	1.68622	3.81122
NM_053207	Egln1	chr8	127432487	127473154	-	1.74587	4.83964	chr8	127474007	127474834	+	2.0232	1.2984
NM_172606	March6	chr15	31385654	31460792	-	3.13133	11.8119	chr15	31460963	31463188	+	0.678743	1.31749
NM_178215	Hist2h3b	chr3	96072617	96073027	+	5.30073	14.6526	chr3	96073030	96073324	-	0.177234	7.64758
NM_001130516	Hexim2	chr11	102994653	103001222	+	0.163013	0.485198	chr11	102985863	102994166	-	1.67531	0.533798
NM_030203	Tspyl4	chr10	34017227	34021126	+	1.62474	8.71846	chr10	34013680	34016081	-	0.26434	0.787566
NM_181328	Slc25a29	chr12	110064088	110074086	-	0.522226	0.722781	chr12	110074333	110078420	+	1.82239	1.56022
NM_199042	Thap1	chr8	27268641	27274623	+	0.916472	3.12009	chr8	27262588	27268674	-	1.41716	1.03402
NM_021421	Angel2	chr1	192752384	192770370	+	1.40393	5.24389	chr1	192752031	192752319	-	0	3.34806
NM_001146298	Wac	chr18	7869195	7929025	+	0.199663	3.62129	chr18	7865753	7868641	-	1.53931	1.58144
